# Supplementary material for: A systems biology approach to identify effective cocktail drugs
Source: BMC Syst Biol. 2010 Sep 13;4(Suppl 2):S7. doi: 10.1186/1752-0509-4-S2-S7 (PMC2982694; doi:10.1186/1752-0509-4-S2-S7)
Supplement: Additional file 1 — In this file, enriched GO terms in subnetwork affected by Avandamet were listed. [file 1752-0509-4-S2-S7-S1.txt]

Category	Term	Count	%	PValue	Genes	List Total	Pop Hits	Pop Total	Fold Enrichment	Bonferroni	Benjamini	FDR
GOTERM_BP_ALL	GO:0030334~regulation of cell migration	9	1.27%	0.00493180190262478	GAB1, LAMA1, TIE1, PLG, EGFR, PARD6B, ITGB3, LAMA3, CDK5,	674	61	15360	3.3623583207666488	0.9999999999947657	0.08456236628210878	9.024326339029953
GOTERM_BP_ALL	GO:0006461~protein complex assembly	41	5.81%	1.8799910334824146E-10	ACTN2, BCL10, LIN7A, SRC, MDM4, IGF1R, PARD6B, CREBBP, TJP1, WIPF1, SMAD4, DLG4, IKBKAP, MPP6, GJA1, PPARGC1A, APC2, TP53, SLC9A3R1, PTK2, TRAF1, NCK1, APBA1, MBD2, CHAF1A, CD74, DAG1, PICK1, PXN, MDM2, CHAF1B, CAV1, FANCA, SMAD3, KIFAP3, HCFC1, PARD3, SLC9A3R2, ADRB2, CLTCL1, MAGI1,	674	295	15360	3.1673288739123873	9.877465775298688E-7	1.411067229728502E-8	3.5963936273475383E-7
GOTERM_BP_ALL	GO:0030324~lung development	10	1.42%	2.816606276732298E-4	CTNNB1, FGFR1, WNT2, GLI1, MMP14, FGF2, MAP3K7IP1, EP300, BMPR1A, FGF1,	674	50	15360	4.55786350148368	0.7723744634939185	0.007639341150467938	0.5374390222525505
GOTERM_BP_ALL	GO:0030323~respiratory tube development	10	1.42%	3.2892410781967346E-4	CTNNB1, FGFR1, WNT2, GLI1, MMP14, FGF2, MAP3K7IP1, EP300, BMPR1A, FGF1,	674	51	15360	4.468493628905568	0.8224408600533479	0.008779860249859328	0.6273542201295057
GOTERM_BP_ALL	GO:0045449~regulation of transcription	178	25.21%	2.330199562677095E-10	MAFK, IKBKG, GATA4, POU2AF1, PER1, FHL2, MEOX1, MEOX2, CRY1, STAT1, YBX1, HMGB1, NRF1, RYBP, CIITA, IKBKAP, CDK2, POU1F1, ZBTB17, PPARA, RFXANK, KLF1, CEBPE, FOXH1, SRY, FOS, ID2, AHR, HOXD4, CHAF1B, SP4, NOTCH1, SMAD1, HCFC1, SUB1, CREB3, EYA1, GCM1, ADRB2, GTF2H1, RFX1, MAX, DDIT3, PHOX2A, ASCC2, SAFB, IFI16, NRIP1, ORC2L, TP73, DNM2, AR, CARM1, ERCC2, HOXB9, CCNT1, RELB, E2F2, ATF7IP2, JUN, ZN…	674	2598	15360	1.5613928084374424	1.224285998024932E-6	1.7243475203265746E-8	4.4576361490911154E-7
GOTERM_BP_ALL	GO:0001816~cytokine production	16	2.27%	2.607240956317975E-4	CD28, BCL10, TRAF6, LCP2, ELA2, CADM1, PYCARD, IL27RA, CEBPE, IL12A, REL, EBI3, STAT5A, FABP4, IL4, MAP3K7,	674	121	15360	3.0134634720553257	0.7458988861654459	0.007110138989189108	0.49758421492278604
GOTERM_BP_ALL	GO:0016569~covalent chromatin modification	8	1.13%	0.0036262852120275413	RNF2, PCGF2, PPARGC1A, SMARCA4, EP300, HDAC1, CREBBP, CARM1,	674	46	15360	3.963359566507547	0.9999999948647184	0.06705380595582966	6.713648165505914
GOTERM_BP_ALL	GO:0009893~positive regulation of metabolic process	64	9.07%	7.678429067300469E-17	CD28, BCL10, GATA4, HNF4A, FHL2, CREBBP, REL, NEUROD1, PPARG, EGFR, PRKCG, NR5A1, SMAD4, NOTCH4, CDK2, PPARGC1A, POU1F1, HSP90AA1, HCLS1, ELA2, PPARA, FOSL1, IL12A, RB1, FOXH1, EBI3, APP, GLI1, MYOG, HIF1A, NOTCH1, SMAD1, EP300, ADRB2, CTNNB1, GTF2H1, PRKCA, DDIT3, TLX1, CITED2, SRF, MYF6, NRIP1, E2F1, TP73, FGF2, ERCC2, SMAD2, GJA1, NCOA1, TP53, JUN, NCK1, HAND1, HAND2, FOXO1, STAT5A, ZNF423, SM…	674	445	15360	3.2775647651118596	5.833111771380572E-13	1.6653345369377348E-14	2.1094237467877974E-13
GOTERM_BP_ALL	GO:0009892~negative regulation of metabolic process	49	6.94%	3.8190987147296475E-9	SPTA1, PER1, HMGB1, SMARCA4, FZD1, PPARG, RYBP, PRKCG, PAWR, SMAD4, CBX2, RNF2, ELA2, ZBTB16, RB1, ID2, IGFBP3, MDFI, SERPINA5, CTNNB1, PRKCA, MDM4, RBL1, TWIST1, MYF6, NRIP1, STAT3, ORC2L, E2F1, NCOR1, IRF8, CDC45L, IRF2, TP53, ZMYND11, JUN, CDC6, ZEB2, MBD2, SIX3, HAND1, DAXX, ZNF423, MDM2, CAV1, FABP4, SMAD3, NCOA2, TCF4,	674	436	15360	2.561184765741976	2.006534331722154E-5	2.4175352053568133E-7	7.305877869345778E-6
GOTERM_BP_ALL	GO:0007420~brain development	23	3.26%	1.8883488767117114E-6	NOTCH4, PRKG1, CTNNB1, FGFR1, WNT2, POU1F1, IGF1R, SIX3, GATA2, NEUROD1, E2F1, LRP2, GLI1, ATP2B2, SMARCA4, TP73, POU3F2, FYN, FGF2, ASCL1, SMAD1, PRKDC, ALK,	674	160	15360	3.2759643916913945	0.009872339696966215	7.81181640957529E-5	0.003612321039425659
GOTERM_BP_ALL	GO:0009888~tissue development	30	4.25%	4.6446098619267893E-4	BMP1, CTNNB1, DLX5, FGF7, BMPR1A, EDA2R, PLG, MMP14, EGFR, NR5A1, S100A7, ERCC2, LAMA3, SMAD2, TIE1, ACHE, HCK, ALPL, PPARA, CTGF, HAND1, CSPG4, FOXH1, GLI1, POU3F2, SMAD3, NOTCH1, PTGS2, KRT17, ADRB2,	674	339	15360	2.016753761718442	0.9129127599850032	0.011835957904767325	0.8847758688742102
GOTERM_BP_ALL	GO:0009887~organ morphogenesis	37	5.24%	7.567932651722578E-5	CTNNB1, FGFR1, MAPK1, LHX3, DCN, TLX1, DLX5, SRF, IGF1R, CASP8, PLG, ERBB2, MMP14, MYF5, PAX5, FGF2, MAP3K7IP1, MAP3K7, CRKL, S100A7, NOTCH4, TIE1, POU1F1, FGD1, ACTC1, CTGF, KLF1, FGF1, HAND1, HAND2, CSPG4, PAX3, GLI1, SIX1, ATP2B2, KDR, EP300,	674	415	15360	2.031818669336098	0.3280922522767006	0.0023640715759313258	0.14467413275198737
GOTERM_BP_ALL	GO:0051094~positive regulation of developmental process	10	1.42%	0.004073070057389358	RB1, CTNNB1, ID2, LIMK1, PPARG, FGF2, DLX5, IGFBP3, ETS1, ADRB2,	674	72	15360	3.1651829871414443	0.9999999995134154	0.07397941894587623	7.510617166185007
GOTERM_BP_ALL	GO:0007417~central nervous system development	35	4.96%	1.1291993268565481E-8	CTNNB1, FGFR1, TLX1, IGF1R, NEUROD1, E2F1, SMARCA4, TP73, FYN, WNT1, FGF2, ALK, PRKDC, NOTCH4, PRKG1, WNT2, POU1F1, SH3GL2, ZBTB16, DCX, ZEB2, PTPRZ1, SIX3, GATA2, LRP2, PARK2, GLI1, ATP2B2, ACCN1, POU3F2, NHLH1, ASCL1, SMAD1, SNTG2, GCM1,	674	260	15360	3.067792741383246	5.932637288319498E-5	6.311501493660998E-7	2.1601410249427744E-5
GOTERM_BP_ALL	GO:0051093~negative regulation of developmental process	11	1.56%	0.005931970086194531	NOTCH4, CTNNB1, STAT5A, MAPK1, ZBTB16, NOTCH1, NFKBIA, IL4, LMO2, TWIST1, IAPP,	674	90	15360	2.785361028684471	0.9999999999999735	0.0968097642418142	10.757749813508832
GOTERM_BP_ALL	GO:0001775~cell activation	27	3.82%	1.7116456105073574E-5	CD28, BCL10, LCP2, CADM1, VAV1, IL27RA, TNFRSF14, ERBB2, RHOH, MIF, RAG1, MAP3K7, NTRK1, RAG2, TRAF6, CASP3, RELB, PIK3R1, NCK1, IL12A, CD74, LCK, EBI3, SLAMF1, STAT5A, SMAD3, IL4,	674	238	15360	2.585342742438222	0.08600541314609811	5.800293309755622E-4	0.03273844198906639
GOTERM_BP_ALL	GO:0051090~regulation of transcription factor activity	8	1.13%	0.005821384579033544	BCL10, ID2, DDIT3, CAMK2A, PYCARD, NPM1, EP300, EDA2R,	674	50	15360	3.6462908011869435	0.9999999999999524	0.09568138482097865	10.56764103411062
GOTERM_BP_ALL	GO:0016540~protein autoprocessing	9	1.27%	0.0025644948953470435	TAF1, WNT2, DYRK1A, EGFR, JUN, FER, TTN, MAP3K3, IGF1R,	674	55	15360	3.729161046668465	0.9999986168714954	0.04945393699656908	4.793447016685337
GOTERM_BP_ALL	GO:0016485~protein processing	12	1.70%	0.0043202406178188685	TAF1, WNT2, DYRK1A, MMP14, SCG5, PCSK2, EGFR, JUN, FER, TTN, MAP3K3, IGF1R,	674	100	15360	2.7347181008902077	0.9999999998679338	0.07723494985396151	7.948740033994294
GOTERM_BP_ALL	GO:0030225~macrophage differentiation	5	0.71%	0.0025715933265368137	CASP8, RB1, ID2, CEBPE, MMP9,	674	14	15360	8.139041966935142	0.9999986676333646	0.049226750151213916	4.80640770057178
GOTERM_BP_ALL	GO:0016481~negative regulation of transcription	38	5.38%	1.2587170824704206E-8	CTNNB1, MDM4, PER1, RBL1, MYF6, TWIST1, NRIP1, STAT3, ORC2L, E2F1, SMARCA4, HMGB1, FZD1, NCOR1, PPARG, RYBP, PAWR, SMAD4, RNF2, CBX2, IRF8, IRF2, ZMYND11, ZBTB16, MBD2, ZEB2, SIX3, HAND1, RB1, DAXX, MDM2, ID2, ZNF423, FABP4, SMAD3, MDFI, TCF4, NCOA2,	674	300	15360	2.886646884272997	6.613080938244753E-5	6.888851389330597E-7	2.407906496415535E-5
GOTERM_BP_ALL	GO:0016477~cell migration	28	3.97%	6.082727086004526E-5	PRKCA, TWIST1, PARD6B, ITGB2, GAB1, CAP1, PLG, MMP14, FYN, WNT1, EGFR, IL16, LAMA3, TIE1, PRKG1, LAMA1, WNT2, DOCK2, ELA2, NCK1, ZEB2, CTGF, IL12A, ITGB3, CDK5, SIX1, ASCL1, KDR,	674	271	15360	2.354615831024779	0.2735576856659927	0.0019119196568958552	0.11629751135274757
GOTERM_BP_ALL	GO:0001756~somitogenesis	8	1.13%	5.4107539445627594E-5	MEOX2, MYF5, SFRP1, ZEB2, EP300, MEOX1, MYF6, PRKDC,	674	24	15360	7.596439169139466	0.24745065021369161	0.0017111169178862795	0.10345615311371237
GOTERM_BP_ALL	GO:0007399~nervous system development	83	11.76%	9.40231922231855E-14	FGFR1, BCL10, MAFK, NAIP, DYRK1A, BAI1, NEUROD1, MMP14, SMARCA4, FYN, WNT1, HOXC8, RND1, HEYL, MAP3K7, PMP22, DLG4, ALK, NRXN2, NOTCH4, WNT2, ACHE, POU1F1, EPHB1, ZBTB16, DCX, APP, LRP2, PARK2, GLI1, FOS, NHLH1, BRSK2, SMAD1, MYT1, SNTG2, EP300, GCM1, CTNNB1, LIMK1, TLX1, DLX5, NLGN1, IGF1R, PLP1, PARD6B, TWIST1, CASP8, STAT3, E2F1, MPZ, ERBB2, CHRM3, ERC2, TP73, PAX5, APBA2, FGF2, PTPN11, NTRK1,…	674	780	15360	2.425017119379137	4.940645670359345E-10	1.0082934487343209E-11	1.7988943668001411E-10
GOTERM_BP_ALL	GO:0030218~erythrocyte differentiation	9	1.27%	1.9815475641674868E-4	RB1, EPB42, STAT5A, ID2, HCLS1, TAL1, ETS1, KLF1, LMO2,	674	38	15360	5.397469935967515	0.6469721231091209	0.005552486224930986	0.3783869231783754
GOTERM_BP_ALL	GO:0032502~developmental process	301	42.63%	4.231202531712547E-44	KIT, CAPN3, MAFK, KCNJ8, FGF8, GATA4, GZMB, BAI1, NFKBIA, HAP1, PTPN6, STAT1, CAP1, MMP14, HMGB1, COL1A2, FYN, PRM1, RAG1, PRKCG, S100A7, PLCE1, POU1F1, ZBTB17, DFFA, TIMP3, ADRBK1, FOXH1, SRY, ID2, AHR, SRPK1, NTS, CASP5, GCM1, CLTCL1, NEDD9, DDIT3, PHOX2A, SERPINB2, NLGN1, ITGB2, NRIP1, PRKCE, MAP3K5, MPZ, PTPN11, PRKDC, HOXB9, LAMA1, CP, GJA1, AGTR2, RELB, E2F2, JUN, CTSB, PTPRZ1, FGF1, HOXB7,…	674	3262	15360	2.102876937379809	2.2230738101617723E-40	2.2230738101617723E-40	8.094226524015073E-41
GOTERM_BP_ALL	GO:0032501~multicellular organismal process	299	42.35%	7.320418079342114E-31	KIT, CAPN3, MAFK, RPGRIP1, KCNJ8, FGF8, GATA4, BAI1, NFKBIA, HAP1, CRY1, MMP14, PPEF1, COL1A2, FYN, PRM1, RAG1, PLAT, S100A7, PLCE1, POU1F1, ZBTB17, ADRA2A, ARRB2, TIMP3, CACNA1B, ADRBK1, FOXH1, EBI3, SRY, SLC34A1, ID2, NTS, GCM1, DDIT3, PHOX2A, NLGN1, RPGR, GRM1, ITGB2, NRIP1, MPZ, PTPN11, PPEF2, PRKDC, HOXB9, LAMA1, GJA1, AGTR2, DLG2, RELB, ARRB1, MBD2, PTPRZ1, FGF1, HOXB7, CUBN, PICK1, PAX3, C…	674	3759	15360	1.8127177267140466	3.8461476588863465E-27	5.494496655551923E-28	1.4003849199038024E-27
GOTERM_BP_ALL	GO:0007389~pattern specification process	28	3.97%	9.64022030419432E-10	CTNNB1, HOXA5, CITED2, BMPR1A, MEOX1, MYF6, NEUROD1, MEOX2, PCGF2, MYF5, FGF2, SFRP1, CRKL, SMAD4, PRKDC, RNF2, SMAD2, NOTCH4, AXIN1, ZEB2, FGF1, FOXH1, GLI1, SIX1, ASCL1, SMAD1, EP300, MDFI,	674	157	15360	4.064336880303918	5.064959206824149E-6	6.493553683650788E-8	1.8441596694174223E-6
GOTERM_BP_ALL	GO:0051049~regulation of transport	17	2.41%	7.588473811113639E-5	GJA1, PRKCA, CAV3, SLC9A3, NFKBIA, GATA2, SNX17, BIN1, TRPV6, SMAD3, PTPN11, RAC1, PLN, CRYAA, MDFI, CBL, ADRB2,	674	121	15360	3.2018049390587833	0.3288170607035754	0.002342625538499399	0.14506654249881734
GOTERM_BP_ALL	GO:0045321~leukocyte activation	27	3.82%	1.7298181908499777E-6	CD28, BCL10, LCP2, CADM1, VAV1, IL27RA, TNFRSF14, ERBB2, RHOH, MIF, RAG1, MAP3K7, NTRK1, RAG2, TRAF6, CASP3, RELB, PIK3R1, NCK1, IL12A, CD74, LCK, EBI3, SLAMF1, STAT5A, SMAD3, IL4,	674	210	15360	2.9300551080966515	0.009047297302454016	7.270513793466993E-5	0.00330906417864707
GOTERM_BP_ALL	GO:0006366~transcription from RNA polymerase II promoter	103	14.59%	1.5696119044403033E-29	GATA4, POU2AF1, FHL2, STAT1, YBX1, PARP1, HMGB1, NRF1, RYBP, IKBKAP, POU1F1, RFXANK, PPARA, KLF1, FOXH1, FOS, ID2, AHR, SP4, NOTCH1, SMAD1, SUB1, HCFC1, ADRB2, GTF2H1, MAX, DDIT3, PHOX2A, NMI, NRIP1, ORC2L, ERCC2, CCNT1, RFXAP, E2F2, JUN, MBD2, CRK, GTF2F2, STAT5A, PAX3, SMAD3, IL4, SREBF2, TCF4, HNF4A, REL, NEUROD1, ANKRD1, SMARCA4, MYF5, PPARG, TRIP4, NR5A1, PAWR, SMAD4, CBX2, RNF2, DBP, PPARGC…	674	669	15360	3.508669212651861	8.246740945929353E-26	8.246740945929353E-27	3.0026438616703E-26
GOTERM_BP_ALL	GO:0006357~regulation of transcription from RNA polymerase II promoter	75	10.62%	4.940321798495733E-22	HNF4A, FHL2, ANKRD1, NEUROD1, MYF5, HMGB1, SMARCA4, NRF1, PPARG, RYBP, PAWR, NR5A1, SMAD4, IKBKAP, CBX2, RNF2, DBP, PPARGC1A, POU1F1, PPARA, FOSL1, CHD1, ABL1, RB1, FOXH1, APP, FOS, GLI1, ID2, MYOG, SP4, HIF1A, NOTCH1, SMAD1, EP300, SUB1, MDFI, ADRB2, CTNNB1, GTF2H1, TLX1, CITED2, MDM4, SRF, RBL1, MYF6, TWIST1, NRIP1, STAT3, ORC2L, E2F1, NFE2, ERCC2, MYC, SMAD2, IRF8, IRF2, TP53, ZMYND11, JUN, MB…	674	476	15360	3.590753808941974	2.595645072929658E-18	1.3661289857524517E-19	9.450760968978986E-19
GOTERM_BP_ALL	GO:0030182~neuron differentiation	23	3.26%	0.0015093750408246788	PRKG1, GJA1, LIMK1, TLX1, DLX5, NLGN1, BAI1, PTPRZ1, PARD6B, GATA2, CDK5, APP, PICK1, SIX1, ATP2B2, POU3F2, PTPN11, HOXC8, BRSK2, ASCL1, RND1, PAX2, PARD3,	674	250	15360	2.0966172106824925	0.9996424542954753	0.03136990546089502	2.8482434381135957
GOTERM_BP_ALL	GO:0006355~regulation of transcription, DNA-dependent	168	23.80%	5.100109580758839E-10	MAFK, IKBKG, GATA4, POU2AF1, PER1, FHL2, MEOX1, MEOX2, CRY1, STAT1, YBX1, HMGB1, NRF1, RYBP, CIITA, IKBKAP, POU1F1, ZBTB17, PPARA, RFXANK, KLF1, CEBPE, FOXH1, SRY, FOS, ID2, AHR, HOXD4, CHAF1B, SP4, NOTCH1, SMAD1, SUB1, CREB3, EYA1, GCM1, ADRB2, GTF2H1, RFX1, MAX, DDIT3, PHOX2A, ASCC2, SAFB, IFI16, NRIP1, ORC2L, TP73, AR, CARM1, ERCC2, HOXB9, CCNT1, RELB, E2F2, ATF7IP2, JUN, ZNF208, MBD2, HDAC1, …	674	2432	15360	1.574262064657192	2.6795937967394323E-6	3.572796447581794E-8	9.75643188461106E-7
GOTERM_BP_ALL	GO:0006351~transcription, DNA-dependent	173	24.50%	1.4026617308200498E-10	MAFK, IKBKG, GATA4, POU2AF1, PER1, FHL2, MEOX1, MEOX2, CRY1, STAT1, YBX1, PARP1, HMGB1, NRF1, RYBP, CIITA, IKBKAP, POU1F1, ZBTB17, PPARA, RFXANK, KLF1, CEBPE, FOXH1, SRY, FOS, ID2, AHR, HOXD4, CHAF1B, SP4, NOTCH1, SMAD1, HCFC1, SUB1, CREB3, EYA1, GCM1, ADRB2, GTF2H1, RFX1, MAX, DDIT3, PHOX2A, NMI, ASCC2, SAFB, IFI16, NRIP1, ORC2L, TP73, AR, CARM1, ERCC2, HOXB9, CCNT1, RELB, RFXAP, E2F2, ATF7IP2, …	674	2487	15360	1.585264145067705	7.369579863025777E-7	1.0837621355896943E-8	2.683269939574018E-7
GOTERM_BP_ALL	GO:0006350~transcription	184	26.06%	1.3165592449343918E-10	PPP5C, MAFK, IKBKG, GATA4, POU2AF1, PER1, FHL2, MEOX1, MEOX2, CRY1, STAT1, YBX1, PARP1, HMGB1, NRF1, RYBP, CIITA, IKBKAP, CDK2, POU1F1, ZBTB17, PPARA, RFXANK, KLF1, CEBPE, FOXH1, SRY, FOS, ID2, AHR, HOXD4, CHAF1B, SP4, NOTCH1, SMAD1, HCFC1, SUB1, CREB3, EYA1, GCM1, ADRB2, GTF2H1, RFX1, MAX, DDIT3, PHOX2A, NMI, ASCC2, SAFB, IFI16, NRIP1, ORC2L, TP73, DNM2, AR, CARM1, ERCC2, HOXB9, CCNT1, RELB, RFX…	674	2695	15360	1.5559311396530557	6.917199035783028E-7	1.0641848291470524E-8	2.518557584707537E-7
GOTERM_BP_ALL	GO:0016311~dephosphorylation	18	2.55%	3.3539635281083405E-4	ACP1, KIT, CDC25A, PPP5C, PTPRS, PTPRH, PTPRG, PTPN6, PTPRZ1, CDC14A, PPEF1, PPP1CA, PTPN11, PPEF2, CDKN3, DUSP6, PTPRT, PTPRN,	674	151	15360	2.7166073849902728	0.828379222261387	0.008861853859724489	0.6396611783578532
GOTERM_BP_ALL	GO:0016310~phosphorylation	92	13.03%	3.777021245618804E-15	KIT, FGFR1, BCL10, DYRK1A, GSK3A, MAPK1, SRC, MARK1, STAT1, TNFRSF14, MAP2K7, CDK3, FYN, NEK2, EGFR, PRKCG, CRKL, MAP3K7, ALK, IKBKAP, TAF1, CDK2, NUAK1, WNT2, MAP3K4, PRKD3, HCLS1, ROS1, EPHB1, PTK2, PIK3R1, ABL1, TTN, IL12A, ADRBK1, MOS, MAP3K14, SRPK1, SNF1LK2, BRSK2, RAF1, CAMK2A, CAMK4, IGFBP3, PRKACA, FES, PRKCA, LIMK1, PFTK1, CASK, CDC2, TEC, LIPE, CBLC, ABI1, PRKAR2A, IGF1R, MAP3K3, BMPR1…	674	867	15360	2.418243610937131	1.9832580022693946E-11	4.6118664442929E-13	7.2164496600635175E-12
GOTERM_BP_ALL	GO:0030154~cell differentiation	196	27.76%	1.790166091084586E-34	GZMB, BAI1, NFKBIA, PTPN6, STAT1, MMP14, HMGB1, FYN, PRM1, RAG1, PRKCG, S100A7, DFFA, TIMP3, SRY, AHR, ID2, SRPK1, CASP5, GCM1, DDIT3, SERPINB2, NLGN1, ITGB2, PRKCE, MAP3K5, PTPN11, PRKDC, GJA1, AGTR2, RELB, E2F2, CTSB, JUN, FGF1, PTPRZ1, PICK1, PAX3, ATP2B2, TNFRSF1B, WRN, GADD45G, IL4, MMP9, BCL10, MAPK1, EDA2R, SMARCA4, HOXC8, NR5A1, ZBTB16, CD74, RB1, APP, GLI1, PTGS2, RAF1, EP300, MDFI, LMO2…	674	1835	15360	2.434172333217442	9.405532642558415E-31	2.3513831606396038E-31	3.424560688893452E-31
GOTERM_BP_ALL	GO:0016265~death	100	14.16%	2.561640492900599E-20	IKBKG, GZMB, NFKBIA, PTPN6, STAT1, PLG, TNFRSF14, HMGB1, RYBP, PRKCG, MAP3K7, AXIN1, DFFA, IL12A, ELMO1, TIMP3, AHR, TRAF3, IGFBP3, GZMA, CASP5, ADRB2, DDIT3, SERPINB2, IFI16, ITGB2, PRKCE, MAP3K5, ATG12, TP73, FGF2, DNM2, CASP2, ERCC2, PRKDC, GJA1, AGTR2, E2F2, CTSB, ATG5, HDAC1, STAT5A, PAX3, SMAD3, TNFRSF1B, WRN, GADD45G, IL4, MAPK8, CRYAA, MMP9, CD28, BCL10, NAIP, ATXN2, MAPK1, CALR, IAPP, NP…	674	834	15360	2.7325320752300235	1.3458859149699747E-16	5.851677891173803E-18	4.9003795652000954E-17
GOTERM_BP_ALL	GO:0042330~taxis	21	2.97%	7.966086769224263E-6	CXCL2, CCL8, PRKCA, MAPK1, DOCK2, ELA2, CCR1, CCR3, FOSL1, SERPIND1, ITGB2, RALA, PLAU, FGF2, IL4, MAPK14, FER, PLD1, CREB3, DEFB1, IL16,	674	149	15360	3.2119172325891703	0.04099020136101139	2.8663005479567794E-4	0.015237903260423291
GOTERM_BP_ALL	GO:0042325~regulation of phosphorylation	11	1.56%	0.0013900965105938846	PRKCE, BCL10, PRKCA, HCLS1, FGF2, EGFR, JUN, IL4, IGFBP3, IL12A, ITGB2,	674	74	15360	3.387601251102735	0.9993302781677341	0.029390657691592326	2.625988795012746
GOTERM_BP_ALL	GO:0009792~embryonic development ending in birth or egg hatching	20	2.83%	5.626461294673465E-7	BCL10, SETDB1, ZEB2, MEOX1, MYF6, HAND2, MEOX2, CASP8, PLCG1, MYF5, SIX1, SMARCA4, SFRP1, MAP3K7IP1, XAB2, EP300, MAP3K7, GNA12, PRKDC, GRN,	674	115	15360	3.9633595665075476	0.002951778505698055	2.639379092639338E-5	0.0010763280563375055
GOTERM_BP_ALL	GO:0009790~embryonic development	42	5.95%	7.774474420533529E-11	CTNNB1, FGFR1, BCL10, DDIT3, FGF8, DLX5, MEOX1, MYF6, EDA2R, MEOX2, CASP8, MYF5, SMARCA4, SFRP1, MAP3K7IP1, MAP3K7, GNA12, SMAD4, LAMA3, GRN, PRKDC, NOTCH4, SMAD2, RNF2, LAMA1, SETDB1, ZBTB16, ZEB2, HAND1, HAND2, CDK5, FOXH1, PICK1, GLI1, PLCG1, SIX1, ATP2B2, SMAD3, SMAD1, XAB2, EP300, MDFI,	674	299	15360	3.201175034486865	4.084705681473011E-7	6.382353867628865E-9	1.4872443276914282E-7
GOTERM_BP_ALL	GO:0030099~myeloid cell differentiation	19	2.69%	5.55530312829773E-8	EPB42, CTNNB1, IRF8, RELB, HCLS1, TAL1, NFKBIA, ZBTB16, ETS1, KLF1, CEBPE, IFI16, RB1, CASP8, STAT5A, ID2, IL4, MMP9, LMO2,	674	90	15360	4.8110781404549945	2.918330429361182E-4	2.918752085245835E-6	1.0627205611069002E-4
GOTERM_BP_ALL	GO:0030098~lymphocyte differentiation	11	1.56%	0.0025199522722968008	LCK, RAG2, STAT5A, ERBB2, RELB, RHOH, PIK3R1, IL4, RAG1, NTRK1, CD74,	674	80	15360	3.13353115727003	0.999998251127364	0.048794047910704186	4.712080604853086
GOTERM_BP_ALL	GO:0030097~hemopoiesis	30	4.25%	5.225631364896386E-9	KIT, EPB42, CTNNB1, TAL1, NFKBIA, ETS1, IFI16, CASP8, ERBB2, RHOH, RAG1, NTRK1, NOTCH4, RAG2, IRF8, RELB, HCLS1, PIK3R1, ZBTB16, KLF1, CEBPE, CD74, RB1, LCK, STAT5A, ID2, KDR, IL4, MMP9, LMO2,	674	192	15360	3.5608308605341246	2.7455090402694893E-5	3.1199389793901133E-7	9.996553396174335E-6
GOTERM_BP_ALL	GO:0016192~vesicle-mediated transport	37	5.24%	0.0032694763760403762	CTNNB1, AKAP3, LIN7A, VAV1, NLGN1, SYP, SNX17, CAP1, BIN1, TRPV6, STXBP1, DNM2, STX12, EXOC3, EXOC2, CCL8, STX1A, CPNE1, SLC9A3, ELA2, SH3GL2, CEBPE, GATA2, ELMO1, ROPN1B, SNAP25, CUBN, APP, LRP1, LRP2, PICK1, ARF1, RAC1, MAPK8IP1, CBL, ADRB2, CLTCL1,	674	509	15360	1.6565908600677424	0.999999966306857	0.061517124419236624	6.072507391936388
GOTERM_BP_ALL	GO:0001568~blood vessel development	19	2.69%	0.0015588892005192986	NOTCH4, TIE1, CTNNB1, FGFR1, CTGF, FGF1, HAND1, CSPG4, HAND2, CASP8, FOXO1, PLG, ERBB2, MMP14, FGF2, KDR, MAP3K7, CRKL, S100A7,	674	188	15360	2.3031757055369657	0.9997244646066064	0.032255504882576	2.940363115075828
GOTERM_BP_ALL	GO:0045165~cell fate commitment	16	2.27%	6.732082100260898E-6	SMAD2, NOTCH4, CTNNB1, TLX1, TAL1, FGF1, GATA2, NEUROD1, SALL1, SMARCA4, WNT1, FGF2, NOTCH1, ASCL1, KDR, GCM1,	674	89	15360	4.096955956389825	0.03475225344627986	2.508229954827357E-4	0.01287758547584561
GOTERM_BP_ALL	GO:0030036~actin cytoskeleton organization and biogenesis	26	3.68%	6.0362254382251965E-6	SPTA1, LIMK1, CALR, CAP1, FHOD1, PDE4DIP, RND1, WIPF1, PRKG1, EPB41L3, DOCK2, FGD1, ACTC1, ADRA2A, NCK1, ABL1, ARHGDIB, TTN, ACTB, ELMO1, CRK, DYNLL1, RAC3, RAC1, SORBS1, NEDD9,	674	211	15360	2.8081623468856796	0.031216796353867537	2.348940685892309E-4	0.011546576258947283
GOTERM_BP_ALL	GO:0046777~protein amino acid autophosphorylation	9	1.27%	0.002015469564210723	TAF1, WNT2, DYRK1A, EGFR, JUN, FER, TTN, MAP3K3, IGF1R,	674	53	15360	3.869884105033313	0.9999750830592198	0.040405990547328074	3.7859254983222734
GOTERM_BP_ALL	GO:0030029~actin filament-based process	28	3.97%	2.197788905212823E-6	SPTA1, LIMK1, CALR, CAP1, FHOD1, PDE4DIP, MYH4, WIPF1, RND1, PRKG1, EPB41L3, FGD1, DOCK2, ACTC1, ADRA2A, TNNT2, NCK1, ABL1, ARHGDIB, TTN, ACTB, ELMO1, CRK, DYNLL1, RAC3, RAC1, SORBS1, NEDD9,	674	226	15360	2.8234552664058192	0.011480782607717455	9.02083965800271E-5	0.004204253213424547
GOTERM_BP_ALL	GO:0001525~angiogenesis	17	2.41%	5.321523818300902E-4	NOTCH4, TIE1, CTNNB1, FGFR1, CTGF, FGF1, HAND1, CSPG4, HAND2, CASP8, PLG, MMP14, ERBB2, FGF2, KDR, MAP3K7, S100A7,	674	143	15360	2.7092195638189702	0.9389872736694709	0.013355554804534986	1.0131036079153777
GOTERM_BP_ALL	GO:0030005~cellular di-, tri-valent inorganic cation homeostasis	17	2.41%	0.0017799434879498457	CP, OPRL1, PRKCA, ELA2, CCR3, CCR1, CALR, IREB2, CSRP3, LCK, ATOX1, APP, ATP2B2, PLN, ATP7B, MYC, PLCE1,	674	160	15360	2.421364985163205	0.999913913317504	0.0366046943644287	3.3506194559995928
GOTERM_BP_ALL	GO:0030001~metal ion transport	36	5.10%	5.651512444394557E-4	TRPC3, KCNJ8, CAV3, KCNJ16, SLC17A1, KCNA5, SLC8A1, SLC9A1, KCNJ10, SCN5A, ATOX1, ITPR1, KCNB1, KCNJ2, TRPV6, FYN, KCNK3, KCNJ12, ATP7B, CCL8, CP, GJA1, SCN3A, ACCN2, SLC9A3, SLC22A2, KCNJ9, KCNJ15, CACNA1B, SLC34A1, ATP2B2, ACCN1, PLN, ATP1B2, TRPV1, ADRB2,	674	443	15360	1.8519535671942715	0.9487040772054293	0.0140439928734295	1.0756049605086915
GOTERM_BP_ALL	GO:0042221~response to chemical stimulus	53	7.51%	2.7414943577054587E-6	CXCL2, ASIP, BCL10, DNAJC3, ABCB4, MAPK1, NFKBIA, RALA, ATOX1, MMP14, PDZK1, PPARG, PRKCG, DEFB1, S100A7, ATP7B, CCL8, WNT2, HSP90AA1, DOCK2, ELA2, HCLS1, CCR1, FOSL1, TTN, AHR, TRH, PTGS2, CREB3, PRKCA, DDIT3, LIPE, CCR3, SERPIND1, ITGB2, GAB1, FGF2, FER, MAPK14, IL16, ERCC2, RAG2, CP, TNNT2, REN, ACTB, LCK, PLAU, IL4, TRPV1, VCP, PLD1, IRS1,	674	606	15360	1.9931251285365925	0.01430059219743407	1.1165137194513175E-4	0.005244306961893486
GOTERM_BP_ALL	GO:0001501~skeletal development	20	2.83%	0.005546620577167933	BMP1, CTNNB1, FGFR1, ACHE, HOXA5, DLX5, ZBTB16, ALPL, HOXD10, CTGF, BMPR1A, TWIST1, MMP14, GLI1, MYF5, COL1A2, SIX1, EGFR, MMP9, ADRB2,	674	228	15360	1.999062939247228	0.9999999999997965	0.0937083867323758	10.09362827240553
GOTERM_BP_ALL	GO:0009719~response to endogenous stimulus	31	4.39%	0.003324816557966649	ASIP, GTF2H1, DDIT3, MAPK1, CDC2, IFI16, CRY1, MMP14, UPF1, PARP1, ERCC4, HMGB1, TP73, PTPN11, PRKCG, ERCC2, PRKDC, WNT2, TP53, HCLS1, ABL1, REN, CHAF1A, FANCA, CHAF1B, RAD52, GADD45G, TRH, XAB2, VCP, IRS1,	674	403	15360	1.753024423647569	0.9999999748319536	0.062304251962399415	6.172219644565424
GOTERM_BP_ALL	GO:0022610~biological adhesion	57	8.07%	1.4838207202866376E-4	DSC1, BCL10, DSG3, INPPL1, BAI1, IGFALS, MMP14, MYF5, EGFR, RND1, LAMA3, NRXN2, ACHE, PPFIA1, CCR1, ABL1, ARHGDIB, TTN, IL12A, ITGB3, DAG1, APP, PXN, CD44, SORBS1, NEDD9, MAGI1, HSPG2, ACTN2, BMP1, CTNNB1, CNTN1, CASK, VAV1, CADM1, NLGN1, CCR3, ACTN3, ITGB2, MPZ, CLSTN3, PKP2, FER, LAMA1, PTPRS, APBA1, ZEB2, CTGF, CDK5, ROPN1B, STAT5A, DSG2, SELE, TGFB1I1, RAC1, F11R, PPFIA2,	674	774	15360	1.6782830722517426	0.5414368437694383	0.004322062064572196	0.2834711831839254
GOTERM_BP_ALL	GO:0022607~cellular component assembly	54	7.65%	1.0059247536599542E-6	BCL10, LIN7A, SRC, CREBBP, HMGB1, SMARCA4, NPM1, SMAD4, DLG4, MPP6, IKBKAP, TAF1, PPARGC1A, APC2, SLC9A3R1, PTK2, TAF13, TTN, CHAF1A, CD74, ITGB3, DAG1, PXN, CHAF1B, TBP, HCFC1, CLTCL1, MAGI1, ADRB2, ACTN2, MDM4, IGF1R, PARD6B, HIST3H3, TJP1, WIPF1, GJA1, TP53, E2F2, ACTC1, TRAF1, NCK1, MBD2, APBA1, ACTB, GTF2F2, PICK1, MDM2, CAV1, FANCA, SMAD3, KIFAP3, PARD3, SLC9A3R2,	674	602	15360	2.0442244940209195	0.005271189579276747	4.441188194526102E-5	0.0019243013104741635
GOTERM_BP_ALL	GO:0006259~DNA metabolic process	58	8.22%	0.0011542305631374442	KPNA2, IL27RA, CREBBP, CRY1, UPF1, PARP1, HMGB1, SMARCA4, PRM1, RAG1, PRKCG, RNF2, CBX2, CDK2, ACHE, PPARGC1A, CHD1, ABL1, DFFA, RCC1, KLF1, CHAF1A, RB1, FOS, GLI1, CHAF1B, EP300, GTF2H1, RBL1, SAFB, HIST3H3, ORC2L, ERCC4, DNMT3A, PCGF2, TP73, NCOR1, PPFIBP2, DFFB, CBX1, ERCC2, CARM1, PRKDC, RAG2, SETDB1, CDC45L, TP53, CDC6, CTGF, HDAC1, PICK1, FANCA, RAD52, WRN, GADD45G, IL4, XAB2, VCP,	674	860	15360	1.5369539714305431	0.9976838058435554	0.02549005292506168	2.1850745839207653
GOTERM_BP_ALL	GO:0007275~multicellular organismal development	218	30.88%	8.912625506907114E-30	KIT, CAPN3, MAFK, KCNJ8, FGF8, GATA4, BAI1, NFKBIA, HAP1, MMP14, COL1A2, FYN, PRM1, RAG1, S100A7, PLCE1, POU1F1, ZBTB17, ADRBK1, FOXH1, SRY, ID2, NTS, GCM1, DDIT3, NLGN1, ITGB2, NRIP1, MPZ, PTPN11, PRKDC, HOXB9, LAMA1, GJA1, AGTR2, RELB, FGF1, PTPRZ1, HOXB7, PICK1, PAX3, CAV1, ATP2B2, ACCN1, WRN, GADD45G, IL4, MMP9, BCL10, MAPK1, DCN, IL27RA, EDA2R, SMARCA4, HOXC8, NR5A1, PMP22, CRKL, NRXN2, RNF2…	674	2349	15360	2.114972846580337	4.6826934413289974E-26	5.202992712587775E-27	1.7049717955103983E-26
GOTERM_BP_ALL	GO:0050896~response to stimulus	187	26.49%	5.850539912686488E-7	KIT, CXCL2, RPGRIP1, TRPC3, DNAJC3, KCNJ8, IKBKG, NFKBIA, POU2AF1, PTPN6, PER1, CRY1, STAT1, RALA, PLG, PARP1, MMP14, TNFRSF14, UPF1, MAP2K7, PDC, PPEF1, HMGB1, FYN, CTSS, PRKCG, RAG1, PLAT, MAP3K7, S100A7, DEFB1, ATP7B, DLG4, CIITA, IKBKAP, HTR1A, CCL8, WNT2, DOCK2, ADRA2A, PPARA, RFXANK, TTN, ARHGDIB, ARRB2, IL12A, CEBPE, ITGB3, TIMP3, EBI3, CACNA1B, IL4R, PARK2, FOS, AHR, CHAF1B, NOTCH1, GZMA,…	674	3066	15360	1.3899551121615263	0.003069155053773809	2.6963448490513464E-5	0.0011191935114562845
GOTERM_BP_ALL	GO:0007268~synaptic transmission	33	4.67%	4.172744939320199E-6	CTNNB1, DLGAP2, SLC6A1, MAPK1, LIN7A, PHOX2A, NLGN1, HAP1, GRM1, NOS1, PLP1, MPZ, TH, KCNK3, PNOC, PMP22, SNCB, NRXN2, DLG4, ACHE, WNT2, DLG2, STX1A, KIF5A, APBA1, CACNA1B, SNAP25, GABARAPL2, PARK2, ACCN1, CAMK4, AKAP5, HOMER1,	674	304	15360	2.4738403873184445	0.02168507115875018	1.6482587075572486E-4	0.0079820961009891
GOTERM_BP_ALL	GO:0007267~cell-cell signaling	63	8.92%	1.1335294155182107E-8	ASIP, FGF8, MAPK1, LIN7A, HAP1, NOS1, IAPP, SH2D1A, FZD1, PCSK2, KCNK3, NR5A1, PMP22, GJA3, SNCB, NRXN2, DLG4, CCL8, ACHE, WNT2, CCR1, CACNA1B, PARK2, GLI1, MME, LNPEP, SCG5, TRH, CAMK4, HOMER1, ADCYAP1, CTNNB1, VIPR2, SLC6A1, DLGAP2, PHOX2A, C1QA, NLGN1, GRM1, FGF7, PLP1, ITGB2, GRAP2, PCSK1, MPZ, SALL1, ERBB2, EFNA2, TH, FGF2, PNOC, AR, GRN, GJA1, DLG2, STX1A, KIF5A, APBA1, FGF1, SNAP25, GABARA…	674	661	15360	2.1720529545648395	5.955386238820637E-5	6.269012328141699E-7	2.1684244233544092E-5
GOTERM_BP_ALL	GO:0007254~JNK cascade	13	1.84%	2.972487264478529E-5	CARD9, MAP3K4, SH2D3C, EDA2R, PAK1, GAB1, MAP3K5, DAXX, MAPK8IP1, MAPK8, MAP3K7, CRKL, MDFI,	674	67	15360	4.421807874573719	0.14459206088064347	9.635897825883699E-4	0.05684791291763469
GOTERM_BP_ALL	GO:0050870~positive regulation of T cell activation	10	1.42%	1.2112558905043197E-4	CD28, EBI3, LCK, STAT5A, TRAF6, BCL10, IL4, NCK1, MAP3K7, IL12A,	674	45	15360	5.064292779426311	0.4708230424707437	0.0036095629326022838	0.2314571801061982
GOTERM_BP_ALL	GO:0016070~RNA metabolic process	183	25.92%	1.2809386665927661E-6	MAFK, IKBKG, GATA4, POU2AF1, PER1, FHL2, MEOX1, MEOX2, CRY1, STAT1, YBX1, PARP1, UPF1, HMGB1, NRF1, RYBP, CIITA, IKBKAP, POU1F1, ZBTB17, PPARA, RFXANK, KLF1, CEBPE, FOXH1, SRY, FOS, ID2, AHR, HOXD4, CHAF1B, SP4, SRPK1, NOTCH1, SMAD1, HCFC1, SUB1, CREB3, EYA1, GCM1, ADRB2, GTF2H1, RFX1, MAX, DDIT3, PHOX2A, NMI, ASCC2, SAFB, IFI16, NRIP1, ORC2L, GSPT2, TP73, EXOSC4, AR, CARM1, ERCC2, HOXB9, EXOSC1,…	674	3020	15360	1.380942087370055	0.00670745995673816	5.516287244500262E-5	0.002450387865449155
GOTERM_BP_ALL	GO:0022403~cell cycle phase	29	4.11%	0.0020592510096663955	CD28, CDC25A, PPP5C, KPNA2, CDC2, CALR, E2F1, GSPT2, CDK3, AKAP8, DNM2, NEK2, CDKN3, PRM1, TAF1, CDK2, ANAPC10, TP53, FOSL1, ABL1, CDC6, RCC1, TTN, RB1, UBE2I, MDM2, RAD52, CRYAA, NEDD9,	674	356	15360	1.856433167739139	0.9999802124964581	0.04110962935015283	3.866638543619616
GOTERM_BP_ALL	GO:0022402~cell cycle process	81	11.47%	8.297460137333905E-14	CD28, CDC25A, PPP5C, KPNA2, BCL10, CDK5R2, RAP1A, FGF8, CALR, CDC14A, STAT1, BIN1, CDK3, AKAP8, NEK2, EGFR, NPM1, CDKN3, PRM1, TAF1, AXIN1, CDK2, ANAPC10, CASP3, APC2, ZBTB17, FOSL1, ABL1, TTN, RCC1, ACPP, RB1, UBE2I, MOS, SRPK1, C13orf15, HCFC1, DUSP6, ADCYAP1, NEDD9, GTF2H1, PRKCA, DDIT3, CDC2, CADM1, CITED2, PYCARD, MDM4, FGF7, IGF1R, RBL1, E2F1, GSPT2, TP73, FRK, FGF2, PTPN11, DNM2, AXL, ERCC…	674	749	15360	2.464532333913071	4.3573344932212876E-10	9.27091736713237E-12	1.5865087021893487E-10
GOTERM_BP_ALL	GO:0050865~regulation of cell activation	15	2.12%	2.6746328039159948E-5	CD28, BCL10, TRAF6, CASP3, NCK1, IL27RA, IL12A, CD74, LCK, EBI3, STAT5A, ERBB2, MIF, IL4, MAP3K7,	674	88	15360	3.8845427569463182	0.1310998711253566	8.724582353589749E-4	0.05115291817827661
GOTERM_BP_ALL	GO:0007249~I-kappaB kinase/NF-kappaB cascade	17	2.41%	3.2832129382740627E-4	PPP5C, BCL10, TRAF6, GJA1, IKBKG, CARD9, NFKBIA, OTUD7B, CASP1, MAP3K3, REL, CASP8, STAT1, RHOH, TRAF3IP2, MAP3K7, TICAM1,	674	137	15360	2.8278715155190715	0.8218774205127956	0.008808581857795983	0.6262078972376295
GOTERM_BP_ALL	GO:0007243~protein kinase cascade	62	8.78%	2.74242906172496E-18	KIT, PPP5C, FGFR1, BCL10, IKBKG, MAPK1, CAV3, SRC, NFKBIA, MARK1, REL, EDA2R, STAT1, MAP2K7, FYN, RHOH, MAP3K7, CRKL, TICAM1, PLCE1, MAP3K4, HCLS1, ADRA2A, OTUD7B, CASP1, IL12A, SH2D3C, SRPK1, SNF1LK2, SMAD1, TRAF3IP2, DUSP6, MDFI, ADRB2, PRKCA, TEC, NMI, GRM1, MAP3K3, PAK1, STAT3, GAB1, CASP8, MAP3K5, FGF2, PTPN11, MAP3K7IP1, MAPK14, GNA12, BLK, TRAF6, GJA1, CARD9, REN, DAXX, STAT5A, CAV1, GADD4…	674	393	15360	3.59526128615761	1.4408722290302938E-14	4.3662794819099816E-16	5.246225366257647E-15
GOTERM_BP_ALL	GO:0050863~regulation of T cell activation	11	1.56%	4.3387575247896376E-4	CD28, EBI3, LCK, STAT5A, TRAF6, BCL10, ERBB2, IL4, NCK1, MAP3K7, IL12A,	674	64	15360	3.9169139465875373	0.8977237583111526	0.011114623369340881	0.8267414098207082
GOTERM_BP_ALL	GO:0007242~intracellular signaling cascade	153	21.67%	3.315593033523461E-24	KIT, PPP5C, RAP1A, IKBKG, CAV3, SRC, GZMB, NFKBIA, PTPN6, FHL2, PLCD1, STAT1, CAP1, RALA, MAP2K7, TAX1BP3, FYN, PRKCG, YWHAE, MAP3K7, TICAM1, PLCE1, PRKD3, SNX19, ADRA2A, OTUD7B, DFFA, ARHGDIB, IL12A, RGS19, GNAI3, ELMO1, CA8, S100A1, CHN1, SRPK1, SNF1LK2, SMAD1, GZMA, TRAF3IP2, GNB2L1, DUSP6, HOMER1, ADRB2, DDIT3, NMI, VAV1, GRM1, MAP3K3, NRIP1, GRAP2, PRKCE, GAB1, MAP3K5, ERBB2, FRK, FGF2, PTPN…	674	1496	15360	2.3307256541677908	1.7420125798132263E-20	1.0887578623832664E-21	6.342679385740265E-21
GOTERM_BP_ALL	GO:0009653~anatomical structure morphogenesis	104	14.73%	5.608188121265214E-13	KCNJ8, FGF8, BAI1, CAP1, PLG, MMP14, FYN, WNT1, MAP3K7, S100A7, PLCE1, WNT2, POU1F1, KLF1, DAG1, NOTCH1, BRSK2, IGFBP3, NTS, EYA1, GCM1, CLTCL1, NEDD9, ADRB2, NOV, ITGB2, ERBB2, TP73, FGF2, PTPN11, MAP3K7IP1, AR, GNA12, ERCC2, GJA1, AGTR2, JUN, CTGF, FGF1, PTPRZ1, DYNLL1, STAT5A, PAX3, CAV1, ATP2B2, RAC3, SMAD3, SPTA1, BCL10, FGFR1, MAPK1, LHX3, DCN, IGFBP5, DDX5, MYF5, FZD1, PPARG, CRKL, SMAD4, …	674	1133	15360	2.091870274290833	2.946304755724327E-9	5.35691491165835E-11	1.0727529975440575E-9
GOTERM_BP_ALL	GO:0022008~neurogenesis	30	4.25%	1.1428151764240696E-4	LIMK1, TLX1, DLX5, NLGN1, BAI1, PARD6B, TWIST1, MMP14, SMARCA4, FYN, FGF2, PTPN11, HOXC8, RND1, PRKG1, GJA1, WNT2, PTPRZ1, GATA2, CDK5, APP, PICK1, ATP2B2, SIX1, POU3F2, BRSK2, ASCL1, PAX2, PARD3, GCM1,	674	312	15360	2.1912805295594615	0.4514459187209292	0.003445025829989734	0.21839248567140368
GOTERM_BP_ALL	GO:0000902~cell morphogenesis	42	5.95%	8.315072384032248E-5	SPTA1, ACTN2, EPB42, CTNNB1, FGFR1, LIMK1, DLX5, BAI1, NOV, PARD6B, ITGB2, IGFBP5, CAP1, DDX5, TP73, FYN, WNT1, PTPN11, AR, GNA12, SMAD4, PLCE1, PRKG1, GJA1, FGD1, TP53, NCK1, CTGF, AKAP2, PTPRZ1, CDK5, RB1, RAC3, ATP2B2, POU3F2, RAC1, SMAD3, BRSK2, PAX2, IGFBP3, PARD3, NEDD9,	674	499	15360	1.9181389485201858	0.3539588433566896	0.002551663328472231	0.15894623862988677
GOTERM_BP_ALL	GO:0046651~lymphocyte proliferation	10	1.42%	0.003362023688914717	CD28, EBI3, STAT5A, ERBB2, TNFRSF14, CASP3, CADM1, IL4, NCK1, IL12A,	674	70	15360	3.255616786774057	0.9999999793144966	0.06275688934389234	6.239203256175152
GOTERM_BP_ALL	GO:0016055~Wnt receptor signaling pathway	18	2.55%	3.5171511927177135E-5	AXIN1, CTNNB1, WNT2, APC2, SLC9A3R1, ZBTB33, DIXDC1, CSNK2B, SIX3, CSNK1A1, LRP1, CSNK2A1, TAX1BP3, FZD1, TGFB1I1, WNT1, SFRP1, MDFI,	674	126	15360	3.2556167867740564	0.1687248014558309	0.0011330654085620617	0.06726112379478177
GOTERM_BP_ALL	GO:0046649~lymphocyte activation	25	3.54%	1.8767710981651515E-6	CD28, BCL10, CADM1, VAV1, IL27RA, TNFRSF14, ERBB2, RHOH, RAG1, MAP3K7, NTRK1, RAG2, TRAF6, CASP3, RELB, PIK3R1, NCK1, IL12A, CD74, LCK, EBI3, SLAMF1, STAT5A, SMAD3, IL4,	674	185	15360	3.0796375010024857	0.009812108634319916	7.82553871171432E-5	0.0035901736799459627
GOTERM_BP_ALL	GO:0042129~regulation of T cell proliferation	7	0.99%	0.00438029423517078	CD28, EBI3, STAT5A, ERBB2, IL4, NCK1, IL12A,	674	36	15360	4.431256181998021	0.9999999999038025	0.07774035406580082	8.054890850895646
GOTERM_BP_ALL	GO:0042127~regulation of cell proliferation	63	8.92%	8.7457386499374E-14	CD28, KIT, FGFR1, BAI1, NFKBIA, PTPN6, ETS1, PLG, BTC, EGFR, NPM1, CDKN3, PAWR, PMP22, SMAD4, DBP, HTR1A, CDK2, WNT2, CASP3, POU1F1, HCLS1, ELA2, ADRA2A, ZBTB16, FOSL1, IL12A, RB1, EBI3, SLAMF1, GLI1, NOTCH1, PTGS2, SMAD1, ADRB2, CTNNB1, TLX1, ABI1, MDM4, FGF7, IGF1R, BMPR1A, CTBP1, ERBB2, CAPN1, FRK, FGF2, MYC, GRN, LAMA1, GJA1, TP53, NCK1, CDC6, LIFR, FOXO1, STAT5A, MDM2, CAV1, POU3F2, TGFB1I1,…	674	499	15360	2.8772084227802783	4.596492075847891E-10	9.576006654299363E-12	1.673550187319961E-10
GOTERM_BP_ALL	GO:0050852~T cell receptor signaling pathway	6	0.85%	8.465856751736316E-4	LCK, TRAF6, BCL10, IKBKG, FYN, MAP3K7,	674	18	15360	7.596439169139466	0.9883196226034697	0.01949700580275493	1.6071370147797581
GOTERM_BP_ALL	GO:0016044~membrane organization and biogenesis	31	4.39%	1.62428533279224E-5	SERPINA5, BCL2L1, CAV3, VAV1, NLGN1, LMNA, SYP, SNX17, CAP1, BIN1, DNM2, EGFR, ATG7, TIE1, SLC9A3, TP53, ELA2, SH3GL2, CEBPE, GATA2, ELMO1, ROPN1B, CUBN, APP, LRP1, LRP2, PICK1, RAC1, CBL, CLTCL1, ADRB2,	674	295	15360	2.3948096363727807	0.0818005484475598	5.540065107454417E-4	0.03106775836830833
GOTERM_BP_ALL	GO:0016043~cellular component organization and biogenesis	214	30.31%	1.141717259494342E-19	TUBA3C, GZMB, BAI1, NFKBIA, HAP1, CAP1, STAT1, FHOD1, UPF1, STXBP1, HMGB1, FYN, PRM1, ATG7, PLCE1, EXOC2, POU1F1, DOCK2, SLC9A3R1, ADRA2A, DFFA, RCC1, CACNA1B, CLTCL1, NEDD9, VAV1, NLGN1, RPGR, ITGB2, HIST3H3, MPZ, TRPV6, PTPN11, EXOSC4, CARM1, GJA1, E2F2, MBD2, PTPRZ1, CUBN, PICK1, GTF2F2, ATP2B2, CAV1, WRN, SLC9A3R2, MMP9, SPTA1, BCL10, KPNA2, IGFBP5, SMARCA4, DDX5, NRXN2, CBX2, RNF2, MPP6, EPB…	674	2723	15360	1.791007692466962	5.998582481383273E-16	2.221697215327138E-17	2.1840878699286817E-16
GOTERM_BP_ALL	GO:0042110~T cell activation	19	2.69%	3.219129807322406E-6	CD28, RAG2, BCL10, TRAF6, RELB, VAV1, CADM1, NCK1, IL12A, CD74, LCK, EBI3, STAT5A, ERBB2, TNFRSF14, SMAD3, RHOH, IL4, MAP3K7,	674	117	15360	3.7008293388115345	0.016771107752126757	1.3009411572306728E-4	0.006157966992548225
GOTERM_BP_ALL	GO:0009628~response to abiotic stimulus	17	2.41%	0.003104784537454787	KIT, GJA1, TRPC3, KCNJ8, ACCN2, ELA2, IL12A, MPZ, MMP14, PDC, ERCC4, ATP2B2, MAPK8, PMP22, TRPV1, ERCC2, ADRB2,	674	169	15360	2.292416554000667	0.9999999197335375	0.05871638977311533	5.775170218179337
GOTERM_BP_ALL	GO:0042102~positive regulation of T cell proliferation	6	0.85%	0.005757264771224822	CD28, EBI3, STAT5A, IL4, NCK1, IL12A,	674	27	15360	5.064292779426311	0.9999999999999332	0.09617567227858337	10.457236235814305
GOTERM_BP_ALL	GO:0042098~T cell proliferation	9	1.27%	0.0013697867646357248	CD28, EBI3, STAT5A, ERBB2, TNFRSF14, CADM1, IL4, NCK1, IL12A,	674	50	15360	4.102077151335311	0.9992547518060133	0.029321023164449733	2.588097164566394
GOTERM_BP_ALL	GO:0009611~response to wounding	38	5.38%	7.573559934541757E-5	CXCL2, PRKCA, C1QA, NMI, CCR3, PYCARD, SERPIND1, FGF7, PTPN6, HNF4A, MEFV, ITGB2, STAT3, PLG, PLA2G7, MIF, PLAT, GNA12, CCL8, ACHE, CASP3, ELA2, CTSB, CCR1, CTGF, ITGB3, STAT5A, FOS, PLAU, FABP4, RAC1, SELE, TNFRSF1B, APOH, PTGS2, F11R, CR2, ADRB2,	674	431	15360	2.009266972811831	0.32829089247316445	0.002351844908477063	0.14478163416263845
GOTERM_BP_ALL	GO:0006139~nucleobase, nucleoside, nucleotide and nucleic acid metabolic process	220	31.16%	1.5673671534504067E-4	PPP5C, MAFK, GATA4, POU2AF1, CRY1, STAT1, UPF1, HMGB1, NRF1, PRM1, RAG1, PRKCG, POU1F1, ZBTB17, RFXANK, DFFA, RCC1, FOXH1, SRY, AHR, ID2, SRPK1, SUB1, GCM1, GTF2H1, MAX, DDIT3, PHOX2A, NRIP1, HIST3H3, GSPT2, DNMT3A, PPFIBP2, EXOSC4, CARM1, PRKDC, HOXB9, RELB, RFXAP, ATF7IP2, E2F2, JUN, ZNF208, MBD2, HOXB7, PICK1, GTF2F2, PAX3, TNFRSF1B, WRN, GADD45G, IL4, SREBF2, TCF4, BCL10, KPNA2, MAPK1, HNF4A,…	674	4051	15360	1.2376326466630578	0.5611331632627004	0.004514828179962405	0.2994093422437061
GOTERM_BP_ALL	GO:0032147~activation of protein kinase activity	13	1.84%	1.3083259271535014E-5	TRAF6, IKBKG, PRKD3, MAP3K4, GRM1, PICK1, FGF2, GADD45G, MAP3K7IP1, GNB2L1, MAP3K7, PARD3, PLCE1,	674	62	15360	4.778405283813535	0.06643052436958075	4.521339006250402E-4	0.025025109265508494
GOTERM_BP_ALL	GO:0065009~regulation of a molecular function	66	9.35%	3.149250775142262E-13	CDC25A, KIT, BCL10, CDK5R2, IKBKG, CAV3, NFKBIA, EDA2R, STAT1, CAP1, EGFR, NPM1, CDKN3, MAP3K7, SMAD4, PLCE1, CASP3, MAP3K4, PRKD3, ELA2, SLC9A3R1, ADRA2A, ABL1, GNAI3, RB1, ID2, CAMK2A, C13orf15, GNB2L1, EP300, DUSP6, MDFI, ADRB2, ADCYAP1, GTF2H1, PRKCA, DDIT3, VAV1, CBLC, GRM1, PYCARD, RBL1, GAB1, MAP3K5, ERBB2, FGF2, PTPN11, MAP3K7IP1, SMAD2, TRAF6, CCNT1, FGD1, TP53, CTSB, TNNT2, CDC6, LCK, D…	674	554	15360	2.7149728438440692	1.6548538095406684E-9	3.0645486148728196E-11	6.025291376943187E-10
GOTERM_BP_ALL	GO:0065008~regulation of biological quality	82	11.61%	1.3671149555829007E-10	SPTA1, FGFR1, BCL10, KCNJ8, IKBKG, CAV3, HNF4A, CALR, CREBBP, SLC9A1, IAPP, ATOX1, IGFBP5, PLG, DDX5, PLAT, SMAD4, ATP7B, PLCE1, WNT2, PPARGC1A, CASP3, ELA2, SLC9A3R1, CCR1, SLC22A2, ITGB3, RB1, CACNA1B, APP, SLC34A1, HIF1A, PTGS2, SMAD1, IGFBP3, NTS, EP300, ADRB2, NEDD9, CTNNB1, PRKCA, DDIT3, BCL2L1, CCR3, MDM4, SERPIND1, SRF, NOV, PLP1, KCNA5, PEX6, CSRP3, MPZ, ERBB2, TP73, PABPC1, NFE2, STX12,…	674	881	15360	2.121139654492972	7.182821258888694E-7	1.0883066337008529E-8	2.615270888739474E-7
GOTERM_BP_ALL	GO:0050801~ion homeostasis	23	3.26%	7.103494379038447E-4	CP, OPRL1, PRKCA, BCL2L1, CAV3, SLC9A3, ELA2, SLC9A3R1, CCR1, CCR3, CALR, KCNA5, IREB2, SLC9A1, CSRP3, LCK, ATOX1, APP, ATP2B2, PLN, ATP7B, MYC, PLCE1,	674	236	15360	2.220992807926369	0.9760910436931881	0.016903460909670875	1.3501728968422166
GOTERM_BP_ALL	GO:0065007~biological regulation	398	56.37%	1.0390221454146694E-41	KIT, PPP5C, KCNJ8, NFKBIA, BAI1, PTPN6, CRY1, MMP14, CDK3, HMGB1, NRF1, FYN, PRKCG, ATG7, TICAM1, PLCE1, PRKD3, RFXANK, RCC1, SLC34A1, AHR, ID2, C13orf15, NTS, SUB1, GCM1, GTF2H1, MAX, DDIT3, VAV1, RGS2, ABI1, ITGB2, NRIP1, PRKCE, MAP3K5, CTBP1, MPZ, TRPV6, CARM1, HOXB9, CP, RELB, ATF7IP2, E2F2, CTSB, JUN, ARRB1, FGF1, HOXB7, PICK1, PAX3, CAV1, ATP2B2, MMP9, CDC25A, BCL10, HNF4A, IL27RA, REL, EDA…	674	5238	15360	1.7316052630684464	5.459022352008673E-38	2.729511176004337E-38	1.9876336680699016E-38
GOTERM_BP_ALL	GO:0009605~response to external stimulus	63	8.92%	4.248526973473043E-9	CXCL2, TRPC3, MAPK1, PTPN6, HNF4A, PER1, RALA, PLG, MMP14, PDC, PPARG, PMP22, PLAT, DEFB1, CCL8, ACHE, PPARGC1A, CASP3, DOCK2, ELA2, CCR1, FOSL1, ITGB3, FOS, PARK2, PTGS2, CREB3, ADRB2, PRKCA, DDIT3, C1QA, NMI, CCR3, PYCARD, SERPIND1, FGF7, MEFV, ITGB2, STAT3, MPZ, PLA2G7, FGF2, MIF, MAPK14, FER, GNA12, IL16, CP, TP53, CTSB, CTGF, STAT5A, PLAU, FABP4, ATP2B2, SELE, RAC1, TNFRSF1B, APOH, IL4, F11R…	674	644	15360	2.2293897561604954	2.2321511643719205E-5	2.65735211946172E-7	8.127367612242864E-6
GOTERM_BP_ALL	GO:0065003~macromolecular complex assembly	49	6.94%	6.875484442541867E-6	BCL10, LIN7A, SRC, CREBBP, HMGB1, NPM1, SMAD4, DLG4, MPP6, IKBKAP, TAF1, PPARGC1A, APC2, SLC9A3R1, PTK2, TAF13, CD74, CHAF1A, DAG1, PXN, CHAF1B, TBP, HCFC1, CLTCL1, MAGI1, ADRB2, ACTN2, MDM4, IGF1R, PARD6B, HIST3H3, TJP1, WIPF1, GJA1, TP53, E2F2, TRAF1, NCK1, MBD2, APBA1, GTF2F2, PICK1, MDM2, CAV1, FANCA, SMAD3, KIFAP3, SLC9A3R2, PARD3,	674	560	15360	1.9940652818991096	0.0354792368014859	2.5436144355728274E-4	0.013151878153772056
GOTERM_BP_ALL	GO:0050794~regulation of cellular process	331	46.88%	4.5876222733140175E-30	KIT, PPP5C, MAFK, CDK5R2, FGF8, GATA4, BAI1, NFKBIA, POU2AF1, PTPN6, CRY1, STAT1, MMP14, UPF1, CDK3, HMGB1, NRF1, PRKCG, TICAM1, PLCE1, POU1F1, ZBTB17, ADRA2A, OTUD7B, RFXANK, RCC1, TIMP3, ADRBK1, FOXH1, EBI3, SRY, ID2, AHR, SRPK1, C13orf15, SUB1, CASP5, GCM1, NEDD9, GTF2H1, MAX, DDIT3, PHOX2A, VAV1, RGS2, SERPINB2, ABI1, NLGN1, GRM1, MAP3K3, NRIP1, ITGB2, PRKCE, GAB1, MAP3K5, CTBP1, TRPV6, PTPN1…	674	4422	15360	1.7058489586059453	2.4103367423991848E-26	3.012920927998981E-27	8.776052105402585E-27
GOTERM_BP_ALL	GO:0050793~regulation of developmental process	33	4.67%	1.1734701777047592E-7	SPTA1, EPB42, CTNNB1, LIMK1, MAPK1, DLX5, NLGN1, NFKBIA, ETS1, TWIST1, IAPP, ITGB2, FYN, PPARG, FGF2, GNA12, LAMA3, NOTCH4, LAMA1, FGD1, ZBTB16, AKAP2, RB1, STAT5A, ID2, SIX1, POU3F2, NOTCH1, ASCL1, IL4, IGFBP3, LMO2, ADRB2,	674	259	15360	2.9036582152309154	6.163512450227948E-4	5.928263846377568E-6	2.2448283348852627E-4
GOTERM_BP_ALL	GO:0050790~regulation of catalytic activity	55	7.79%	3.261175657327952E-10	KIT, CDC25A, CDK5R2, IKBKG, CAV3, STAT1, CAP1, EGFR, CDKN3, MAP3K7, PLCE1, CASP3, PRKD3, MAP3K4, ELA2, SLC9A3R1, ADRA2A, ABL1, GNAI3, RB1, C13orf15, GNB2L1, DUSP6, MDFI, ADCYAP1, ADRB2, GTF2H1, PRKCA, VAV1, GRM1, PYCARD, RBL1, GAB1, MAP3K5, ERBB2, FGF2, PTPN11, MAP3K7IP1, TRAF6, CCNT1, FGD1, TP53, CTSB, TNNT2, CDC6, LCK, DAXX, PICK1, CAV1, FABP4, SMAD3, GADD45G, PARD3, VCP, IRS1,	674	488	15360	2.568468161696746	1.713420283988576E-6	2.379752406245217E-8	6.238579985939907E-7
GOTERM_BP_ALL	GO:0007179~transforming growth factor beta receptor signaling pathway	10	1.42%	3.2892410781967346E-4	SMAD2, FOXH1, SMAD3, CITED2, MAP3K7IP1, SMAD1, MAP3K7, BMPR1A, SMAD4, SMAD7,	674	51	15360	4.468493628905568	0.8224408600533479	0.008779860249859328	0.6273542201295057
GOTERM_BP_ALL	GO:0050789~regulation of biological process	365	51.70%	2.777149225547623E-37	KIT, PPP5C, MAFK, CDK5R2, FGF8, GATA4, BAI1, NFKBIA, POU2AF1, PTPN6, CRY1, STAT1, MMP14, UPF1, CDK3, HMGB1, FYN, NRF1, PRKCG, ATG7, TICAM1, PLCE1, POU1F1, ZBTB17, ADRA2A, OTUD7B, RFXANK, RCC1, TIMP3, CACNA1B, ADRBK1, FOXH1, EBI3, SRY, ID2, AHR, SRPK1, C13orf15, SUB1, CASP5, GCM1, NEDD9, GTF2H1, MAX, DDIT3, PHOX2A, RGS2, VAV1, SERPINB2, NLGN1, ABI1, GRM1, MAP3K3, NRIP1, ITGB2, GAB1, PRKCE, MAP3K5,…	674	4759	15360	1.7478673860491103	1.4591142031027211E-33	4.863714010342404E-34	5.312644515146226E-34
GOTERM_BP_ALL	GO:0007178~transmembrane receptor protein serine/threonine kinase signaling pathway	11	1.56%	0.0020822729517433916	SMAD2, FOXH1, AKAP3, SMAD3, CITED2, MAP3K7IP1, SMAD1, MAP3K7, BMPR1A, SMAD4, SMAD7,	674	78	15360	3.2138781100205436	0.9999824712511047	0.041402915162813025	3.909054772196663
GOTERM_BP_ALL	GO:0044267~cellular protein metabolic process	207	29.32%	7.012467179828245E-7	KIT, PPP5C, CAPN3, TUBA3C, GZMB, PTPN6, CRY1, STAT1, UPF1, MMP14, MAP2K7, CDK3, PPEF1, FYN, PRKCG, ATG7, PLAT, PRKD3, OTUD7B, ADRBK1, EBI3, MAP3K14, SRPK1, CASP5, USP2, ABI1, PTPRG, MAP3K3, ITGB2, PRKCE, CSNK1A1, MAP3K5, CTBP1, GSPT2, CSNK2A1, PTPN11, PPEF2, CARM1, PTPRT, PRKDC, CTSB, JUN, MBD2, PTPRZ1, PICK1, IL4, MMP3, MMP9, FGFR4, CDC25A, SPTA1, BCL10, GSK3A, MAPK1, REL, USP9X, CRKL, RNF2, ANA…	674	3482	15360	1.3547928558402091	0.0036775726529998387	3.203732634460277E-5	0.001341465850734913
GOTERM_BP_ALL	GO:0007172~signal complex assembly	5	0.71%	9.41758474730025E-4	PICK1, PXN, SRC, PTK2, NCK1,	674	11	15360	10.358780685190181	0.9929189310432516	0.02157155583396475	1.786272180436732
GOTERM_BP_ALL	GO:0050776~regulation of immune response	12	1.70%	0.0039987333704856725	LCK, TRAF6, BCL10, IKBKG, C1QA, FYN, SMAD3, IL4, CR2, MAP3K7, IL12A, IL27RA,	674	99	15360	2.762341516050715	0.9999999992797789	0.07318199611492127	7.378465384685484
GOTERM_BP_ALL	GO:0007169~transmembrane receptor protein tyrosine kinase signaling pathway	43	6.09%	2.967583083301135E-18	KIT, FGFR1, LCP2, PRKCA, SRC, RGS2, CBLC, ABI1, PTPRG, IGF1R, GAB1, ERBB2, COL1A2, GRB7, PTPN11, EGFR, PLAT, NTRK1, PTPRT, ALK, PLCE1, EPHA3, ROS1, EPHB1, PTK2, PIK3R1, NCK1, CTGF, CSF1R, TIMP3, FOXO1, PICK1, PXN, SNF1LK2, RAF1, KDR, EPHB2, IRS1, SORBS1, CBL, NTRK2, ADRB2, FGFR4,	674	194	15360	5.051240478448407	1.5591681519664163E-14	4.585788682254165E-16	5.676941608217569E-15
GOTERM_BP_ALL	GO:0044260~cellular macromolecule metabolic process	209	29.60%	8.743337361743739E-7	KIT, PPP5C, CAPN3, TUBA3C, GZMB, PTPN6, CRY1, STAT1, MMP14, UPF1, MAP2K7, CDK3, PPEF1, PPP1R3A, FYN, PRKCG, ATG7, PLAT, PRKD3, OTUD7B, ADRBK1, EBI3, MAP3K14, SRPK1, CASP5, USP2, ABI1, PTPRG, MAP3K3, ITGB2, PRKCE, CSNK1A1, MAP3K5, CTBP1, GSPT2, CSNK2A1, PTPN11, PPEF2, CARM1, PTPRT, PRKDC, CTSB, JUN, MBD2, PTPRZ1, PICK1, IL4, MMP3, MMP9, FGFR4, CDC25A, SPTA1, BCL10, GSK3A, MAPK1, REL, USP9X, CRKL, …	674	3534	15360	1.3477553364602277	0.0045832163200545395	3.892933933680176E-5	0.0016725739726330957
GOTERM_BP_ALL	GO:0007167~enzyme linked receptor protein signaling pathway	55	7.79%	2.7067063765459788E-20	KIT, FGFR1, SRC, COL1A2, GRB7, EGFR, MAP3K7, PLAT, SMAD4, ALK, PLCE1, ROS1, EPHB1, PIK3R1, PTK2, TIMP3, FOXH1, PXN, SNF1LK2, RAF1, SMAD1, SORBS1, ADRB2, LCP2, AKAP3, PRKCA, CBLC, RGS2, CITED2, ABI1, PTPRG, IGF1R, BMPR1A, GAB1, ERBB2, PTPN11, MAP3K7IP1, PTPRT, NTRK1, EPHA3, SMAD2, PTPRS, NCK1, CTGF, CSF1R, SMAD7, FOXO1, PICK1, SMAD3, KDR, EPHB2, IRS1, CBL, NTRK2, FGFR4,	674	285	15360	4.397938466343901	1.4221035302372572E-16	5.688414120949029E-18	5.1778884091591364E-17
GOTERM_BP_ALL	GO:0007166~cell surface receptor linked signal transduction	135	19.12%	2.9889059817560346E-9	KIT, CXCL2, IKBKG, SRC, NFKBIA, BAI1, PTPN6, CAP1, TNFRSF14, PDC, TAX1BP3, COL1A2, FYN, WNT1, MAP3K7, PLAT, DEFB1, LAMA3, ALK, PLCE1, AXIN1, HTR1A, WNT2, PRKD3, SLC9A3R1, PTK2, ADRA2A, RGS19, GNAI3, ITGB3, TIMP3, ADRBK1, FOXH1, LRP1, PXN, SNF1LK2, NOTCH1, SMAD1, GNB2L1, HOMER1, ADRB2, NEDD9, AKAP3, VAV1, RGS2, ABI1, GRM1, PTPRG, ITGB2, GAB1, CSNK1A1, ERBB2, CSNK2A1, PTPN11, MAP3K7IP1, PNOC, MAPK1…	674	1868	15360	1.6469795843155695	1.570358890568002E-5	1.9387297145456728E-7	5.717731887955324E-6
GOTERM_BP_ALL	GO:0007165~signal transduction	287	40.65%	3.804341236573558E-26	CXCL2, KIT, PPP5C, FGF8, GZMB, BAI1, NFKBIA, PTPN6, PLCD1, STAT1, CAP1, RALA, MAP2K7, HMGB1, COL1A2, FYN, PRKCG, PLAT, DEFB1, TICAM1, PLCE1, PRKD3, SLC9A3R1, ADRA2A, OTUD7B, DFFA, ARRB2, CA8, TIMP3, ADRBK1, FOXH1, IL4R, AHR, SRPK1, NTS, GNB2L1, NEDD9, MS4A3, DDIT3, VAV1, RGS2, ABI1, GRM1, PTPRG, MAP3K3, ITGB2, NRIP1, PRKCE, GAB1, MAP3K5, CSNK1A1, CSNK2A1, PTPN11, RASIP1, PTPRT, FCGR2B, GJA1, AGTR…	674	3758	15360	1.740429516931634	1.9988008856957475E-22	1.5375391428428826E-23	7.277647314843774E-23
GOTERM_BP_ALL	GO:0007160~cell-matrix adhesion	13	1.84%	4.88818964883148E-4	ACTN2, PPFIA1, CTGF, ACTN3, ITGB3, ITGB2, CDK5, MMP14, PXN, MYF5, PPFIA2, CD44, SORBS1,	674	89	15360	3.328776714566732	0.9233788976030112	0.012333374348176163	0.9309712950786198
GOTERM_BP_ALL	GO:0007155~cell adhesion	57	8.07%	1.4838207202866376E-4	DSC1, BCL10, DSG3, INPPL1, BAI1, IGFALS, MMP14, MYF5, EGFR, RND1, LAMA3, NRXN2, ACHE, PPFIA1, CCR1, ABL1, ARHGDIB, TTN, IL12A, ITGB3, DAG1, APP, PXN, CD44, SORBS1, NEDD9, MAGI1, HSPG2, ACTN2, BMP1, CTNNB1, CNTN1, CASK, VAV1, CADM1, NLGN1, CCR3, ACTN3, ITGB2, MPZ, CLSTN3, PKP2, FER, LAMA1, PTPRS, APBA1, ZEB2, CTGF, CDK5, ROPN1B, STAT5A, DSG2, SELE, TGFB1I1, RAC1, F11R, PPFIA2,	674	774	15360	1.6782830722517426	0.5414368437694383	0.004322062064572196	0.2834711831839254
GOTERM_BP_ALL	GO:0007154~cell communication	324	45.89%	2.106663353661325E-33	CXCL2, KIT, PPP5C, FGF8, GZMB, BAI1, NFKBIA, HAP1, PTPN6, PLCD1, STAT1, CAP1, RALA, SNX5, MAP2K7, HMGB1, COL1A2, FYN, PRKCG, PLAT, DEFB1, TICAM1, PLCE1, PRKD3, SLC9A3R1, ADRA2A, OTUD7B, DFFA, ARRB2, CA8, TIMP3, CACNA1B, ADRBK1, FOXH1, IL4R, AHR, SRPK1, NTS, GNB2L1, NEDD9, MS4A3, DDIT3, PHOX2A, VAV1, RGS2, ABI1, NLGN1, GRM1, PTPRG, MAP3K3, NRIP1, ITGB2, PRKCE, GAB1, MAP3K5, CSNK1A1, MPZ, CSNK2A1, …	674	4123	15360	1.7908656008740143	1.1068409260136602E-29	1.8447348766894336E-30	4.030015171000206E-30
GOTERM_BP_ALL	GO:0044238~primary metabolic process	431	61.05%	6.450034913449088E-8	KIT, PPP5C, SLC2A2, CAPN3, PTPN6, CRY1, MMP14, CDK3, HMGB1, NRF1, FYN, PPP1R3A, RAG1, PRKCG, ATG7, PLCE1, PRKD3, CHKA, RFXANK, DFFA, RCC1, AHR, ID2, MAP3K14, SUB1, GCM1, CLTCL1, GTF2H1, MAX, DDIT3, ABI1, ITGB2, NRIP1, PRKCE, CSNK1A1, MAP3K5, CTBP1, PPEF2, CARM1, PTPRT, PRKDC, HOXB9, RELB, ATF7IP2, E2F2, CTSB, JUN, PTPRZ1, HOXB7, PICK1, PAX3, CAV1, ATP2B2, MMP3, MMP9, FGFR4, CDC25A, BCL10, HNF4A, …	674	8291	15360	1.184681684440638	3.3882743049973296E-4	3.355289870832223E-6	1.2338812144241373E-4
GOTERM_BP_ALL	GO:0044237~cellular metabolic process	413	58.50%	4.62515847578598E-5	KIT, PPP5C, CAPN3, PTPN6, CRY1, MMP14, CDK3, HMGB1, NRF1, FYN, PPP1R3A, PRKCG, RAG1, ATG7, PLCE1, PRKD3, RFXANK, DFFA, RCC1, CA8, SLC34A1, AHR, ID2, MAP3K14, SUB1, GCM1, GTF2H1, MAX, DDIT3, ABI1, ITGB2, NRIP1, PRKCE, CSNK1A1, MAP3K5, CTBP1, PPEF2, CARM1, PTPRT, PRKDC, HOXB9, RELB, ATF7IP2, E2F2, CTSB, JUN, PTPRZ1, HOXB7, PICK1, PAX3, CAV1, ATP2B2, MMP3, MMP9, FGFR4, CDC25A, BCL10, INPPL1, HNF4A, …	674	8269	15360	1.138225677901052	0.21573746310065745	0.0014806798212798622	0.08844149657115663
GOTERM_BP_ALL	GO:0050727~regulation of inflammatory response	7	0.99%	0.0013851622883219704	STAT5A, PRKCA, FABP4, ELA2, TNFRSF1B, PTGS2, ADRB2,	674	29	15360	5.500869743169957	0.9993126642597497	0.02952526350985174	2.616784365123792
GOTERM_BP_ALL	GO:0043687~post-translational protein modification	142	20.11%	1.0654914043740609E-18	KIT, PPP5C, DYRK1A, SRC, PTPN6, UBE2O, CDC14A, CRY1, STAT1, PARP1, TNFRSF14, MMP14, MAP2K7, CDK3, PPEF1, FYN, PCSK2, NEK2, CDKN3, PRKCG, MAP3K7, ATG7, ALK, IKBKAP, CDK2, NUAK1, WNT2, PRKD3, PTK2, OTUD7B, TTN, IL12A, ADRBK1, UBE2I, PARK2, MAP3K14, SRPK1, SNF1LK2, BRSK2, CAMK4, IGFBP3, PRKACA, USP2, DUSP6, PTPRH, CASK, ABI1, PTPRG, MAP3K3, ITGB2, PRKCE, MAP3K5, CSNK1A1, CTBP1, ERBB2, CSNK2A1, ATG12…	674	1522	15360	2.126204392939167	5.5980918385813156E-15	1.8058360769617147E-16	2.0382689605982915E-15
GOTERM_BP_ALL	GO:0021700~developmental maturation	16	2.27%	4.917708666134485E-7	EPB42, CTNNB1, FGFR1, ACTC1, NLGN1, PLP1, KLF1, TTN, REN, ACTB, GATA2, APP, PICK1, PTGS2, RND1, SOX10,	674	73	15360	4.99491890573554	0.0025804297210983984	2.3276889164147718E-5	9.407460450527871E-4
GOTERM_BP_ALL	GO:0060047~heart contraction	13	1.84%	1.4957445165396502E-6	PRKCA, ACTC1, TNNT2, SLC8A1, CSRP3, CACNA1B, ADRBK1, SCN5A, S100A1, SP4, PLN, KCNJ12, ADRB2,	674	51	15360	5.809041717577239	0.007827849127405972	6.337418183111065E-5	0.002861297868583801
GOTERM_BP_ALL	GO:0040007~growth	24	3.40%	0.004679095371497943	FGFR1, SETDB1, HOXA5, TP53, CTGF, NOV, RB1, IGFBP5, APP, STAT5A, PLG, SMARCA4, DDX5, TP73, POU3F2, SMAD3, WRN, PTGS2, IGFBP3, AR, SMAD4, ADRB2, PLCE1, NEDD9,	674	291	15360	1.8795313408180123	0.9999999999801271	0.08173133532346144	8.581329592330455
GOTERM_BP_ALL	GO:0043623~cellular protein complex assembly	9	1.27%	0.00445161719947601	PICK1, PXN, SMAD3, SRC, PTK2, NCK1, MBD2, SMAD4, ADRB2,	674	60	15360	3.4183976261127595	0.9999999999339765	0.07869264176798962	8.180810665375226
GOTERM_BP_ALL	GO:0050679~positive regulation of epithelial cell proliferation	6	0.85%	0.001802855306874147	LAMA1, ERBB2, FGF2, EGFR, BMPR1A, GRN,	674	21	15360	6.511233573548115	0.9999236933573094	0.03692310991351522	3.393047551073869
GOTERM_BP_ALL	GO:0050678~regulation of epithelial cell proliferation	8	1.13%	8.256926500912214E-4	LAMA1, ERBB2, SMAD3, FGF2, EGFR, NOTCH1, BMPR1A, GRN,	674	36	15360	5.064292779426311	0.9869632263885466	0.01927364079281657	1.5677705322662217
GOTERM_BP_ALL	GO:0050673~epithelial cell proliferation	9	1.27%	2.884279485061112E-4	KIT, LAMA1, ERBB2, SMAD3, FGF2, EGFR, NOTCH1, BMPR1A, GRN,	674	40	15360	5.12759643916914	0.7803278398967188	0.007782031182527627	0.5503180665211604
GOTERM_BP_ALL	GO:0007089~traversing start control point of mitotic cell cycle	4	0.57%	0.0025673669357314487	CDK2, MDM2, CDC2, CDC6,	674	7	15360	13.022467147096227	0.9999986376386966	0.04932722418815705	4.798691138424537
GOTERM_BP_ALL	GO:0050670~regulation of lymphocyte proliferation	8	1.13%	0.004103318906301223	CD28, EBI3, STAT5A, ERBB2, CASP3, IL4, NCK1, IL12A,	674	47	15360	3.8790327672201528	0.9999999995851857	0.07425295487150196	7.564340781526857
GOTERM_BP_ALL	GO:0000278~mitotic cell cycle	28	3.97%	8.061665423073763E-4	CDC25A, CD28, PPP5C, KPNA2, CDC2, E2F1, GSPT2, CDK3, AKAP8, DNM2, NEK2, CDKN3, PRM1, RNF2, TAF1, CDK2, ANAPC10, TP53, FOSL1, ABL1, CDC6, RCC1, TTN, RB1, UBE2I, STAT5A, MDM2, NEDD9,	674	318	15360	2.0066065729802363	0.9855535595516244	0.018905966731901702	1.5309660915011403
GOTERM_BP_ALL	GO:0035295~tube development	24	3.40%	1.0391946343397794E-7	NOTCH4, CTNNB1, FGFR1, BCL10, WNT2, AGTR2, KCNJ8, ZEB2, FGF1, BMPR1A, CASP8, FOXH1, GLI1, MMP14, CAV1, FGF2, MAP3K7IP1, NOTCH1, NTS, EP300, MAP3K7, CD44, SMAD4, ADRB2,	674	147	15360	3.7207048991703506	5.458438624937889E-4	5.300887789938535E-6	1.9879617649820602E-4
GOTERM_BP_ALL	GO:0043549~regulation of kinase activity	40	5.67%	6.462789392625828E-13	CDC25A, KIT, GTF2H1, CDK5R2, PRKCA, IKBKG, CAV3, GRM1, RBL1, GAB1, MAP3K5, ERBB2, PTPN11, FGF2, MAP3K7IP1, EGFR, CDKN3, MAP3K7, PLCE1, TRAF6, CCNT1, CASP3, MAP3K4, PRKD3, ELA2, ADRA2A, CDC6, RB1, DAXX, PICK1, FABP4, CAV1, GADD45G, C13orf15, GNB2L1, PARD3, MDFI, DUSP6, IRS1, ADRB2,	674	236	15360	3.862596187698034	3.3954543621206312E-9	6.063316515536599E-11	1.236288849071343E-9
GOTERM_BP_ALL	GO:0009268~response to pH	4	0.57%	0.005768964486061542	GJA1, ACCN2, KCNJ8, TRPV1,	674	9	15360	10.128585558852622	0.9999999999999372	0.09545490824924419	10.477391038905637
GOTERM_BP_ALL	GO:0055082~cellular chemical homeostasis	21	2.97%	0.0011842967832914467	CP, OPRL1, PRKCA, BCL2L1, CAV3, ELA2, SLC9A3R1, CCR1, CCR3, CALR, KCNA5, IREB2, CSRP3, LCK, ATOX1, APP, ATP2B2, PLN, ATP7B, MYC, PLCE1,	674	214	15360	2.2363348955877864	0.9980226203764038	0.02592791548751039	2.2413836816623123
GOTERM_BP_ALL	GO:0007049~cell cycle	96	13.60%	3.6398150492784637E-16	CD28, CDC25A, PPP5C, KPNA2, BCL10, CDK5R2, RAP1A, MAPK1, FGF8, CALR, CDC14A, STAT1, BIN1, UPF1, CDK3, AKAP8, NEK2, EGFR, NPM1, PRM1, CDKN3, RNF2, TAF1, AXIN1, SEPT4, CDK2, ANAPC10, CASP3, APC2, ZBTB17, FOSL1, ABL1, TTN, RCC1, CHAF1A, ACPP, RB1, UBE2I, AHR, CHAF1B, MOS, SRPK1, C13orf15, HCFC1, EP300, SEPT8, DUSP6, ADCYAP1, NEDD9, SIAH2, GTF2H1, PRKCA, DDIT3, CDC2, CADM1, RGS2, CITED2, PYCARD, MDM4…	674	894	15360	2.4471750343536534	1.7499335314141717E-12	4.729550084903167E-14	6.328271240363392E-13
GOTERM_BP_ALL	GO:0035282~segmentation	8	1.13%	8.256926500912214E-4	MEOX2, MYF5, SFRP1, ZEB2, EP300, MEOX1, MYF6, PRKDC,	674	36	15360	5.064292779426311	0.9869632263885466	0.01927364079281657	1.5677705322662217
GOTERM_BP_ALL	GO:0055070~copper ion homeostasis	4	0.57%	0.005768964486061542	ATOX1, APP, CP, ATP7B,	674	9	15360	10.128585558852622	0.9999999999999372	0.09545490824924419	10.477391038905637
GOTERM_BP_ALL	GO:0000187~activation of MAPK activity	10	1.42%	0.0011258418693196374	GAB1, DAXX, MAP3K5, PTPN11, FGF2, GRM1, ADRA2A, MDFI, ADRB2, PLCE1,	674	60	15360	3.798219584569733	0.9973107836769476	0.024975576315805936	2.131879004989934
GOTERM_BP_ALL	GO:0031589~cell-substrate adhesion	13	1.84%	7.31693303248911E-4	ACTN2, PPFIA1, CTGF, ACTN3, ITGB3, ITGB2, CDK5, MMP14, PXN, MYF5, PPFIA2, CD44, SORBS1,	674	93	15360	3.1856035225423565	0.978629070863652	0.01732866376632547	1.3904729358561463
GOTERM_BP_ALL	GO:0035270~endocrine system development	8	1.13%	5.741436134507065E-4	GLI1, HOXA5, SIX1, POU1F1, POU3F2, NR5A1, CRKL, GATA2,	674	34	15360	5.362192354686682	0.9510725574850066	0.014198786527557461	1.0926304322466773
GOTERM_BP_ALL	GO:0055066~di-, tri-valent inorganic cation homeostasis	17	2.41%	0.001898386351700455	CP, OPRL1, PRKCA, ELA2, CCR3, CCR1, CALR, IREB2, CSRP3, LCK, ATOX1, APP, ATP2B2, PLN, ATP7B, MYC, PLCE1,	674	161	15360	2.4063254510938683	0.999953849430605	0.038247792847482254	3.569761730799037
GOTERM_BP_ALL	GO:0000165~MAPKKK cascade	31	4.39%	1.93394314594908E-11	FGFR1, PRKCA, MAPK1, CAV3, GRM1, MAP3K3, PAK1, EDA2R, GAB1, MAP3K5, MAP2K7, FGF2, PTPN11, MAP3K7IP1, MAP3K7, CRKL, PLCE1, MAP3K4, CARD9, ADRA2A, REN, SH2D3C, DAXX, CAV1, GADD45G, MAPK8IP1, SMAD1, MAPK8, DUSP6, MDFI, ADRB2,	674	163	15360	4.334164679324971	1.0160930208336083E-7	1.665726334643125E-9	3.699601736073532E-8
GOTERM_BP_ALL	GO:0035239~tube morphogenesis	17	2.41%	1.8309673305097837E-5	NOTCH4, CTNNB1, BCL10, FGFR1, AGTR2, WNT2, KCNJ8, ZEB2, CASP8, MMP14, CAV1, NOTCH1, NTS, MAP3K7, CD44, SMAD4, ADRB2,	674	108	15360	3.5872073854269697	0.0917175715910864	6.164759534006414E-4	0.03502031555325802
GOTERM_BP_ALL	GO:0000122~negative regulation of transcription from RNA polymerase II promoter	27	3.82%	1.6562563945251762E-9	CTNNB1, MDM4, RBL1, TWIST1, NRIP1, STAT3, ORC2L, E2F1, SMARCA4, HMGB1, PPARG, RYBP, PAWR, RNF2, CBX2, IRF8, IRF2, ZMYND11, MBD2, HAND1, RB1, ID2, MDM2, SMAD3, MDFI, NCOA2, TCF4,	674	150	15360	4.102077151335312	8.701933030597075E-6	1.1015152423521357E-7	3.168393336583364E-6
GOTERM_BP_ALL	GO:0007010~cytoskeleton organization and biogenesis	55	7.79%	4.892284478066456E-9	SPTA1, KPNA2, TUBA3C, HAP1, KRT8, MARK1, CALR, CAP1, FHOD1, PDE4DIP, KIFC3, RND1, PLCE1, WNT2, EPB41L3, DOCK2, ADRA2A, ABL1, RCC1, ARHGDIB, TTN, VIM, ELMO1, RAF1, LASP1, SORBS1, NEDD9, GFAP, LIMK1, NLGN1, KISS1, PAK1, MYH4, WIPF1, SYNPO, ABLIM3, PRKG1, FGD1, ACTC1, TNNT2, NCK1, KIF5A, APBA1, TUBA1A, ACTB, CRK, DYNLL1, SHANK1, SGCG, RAC3, RAC1, KIFAP3, CRYAA, MICAL1, CBL,	674	526	15360	2.3829134275817716	2.570373230292855E-5	2.9544895230326773E-7	9.35886586006518E-6
GOTERM_BP_ALL	GO:0048878~chemical homeostasis	27	3.82%	1.935804331203142E-4	BCL2L1, PRKCA, CAV3, CCR3, CALR, KCNA5, SLC9A1, CSRP3, ATOX1, ATP7B, MYC, PLCE1, CP, OPRL1, PPARGC1A, SLC9A3, ELA2, SLC9A3R1, CCR1, IREB2, LCK, APP, ATP2B2, CAV1, FABP4, HIF1A, PLN,	674	275	15360	2.2374966280010793	0.6383831492051797	0.005512846285859019	0.3696673335958689
GOTERM_BP_ALL	GO:0048869~cellular developmental process	196	27.76%	1.790166091084586E-34	GZMB, BAI1, NFKBIA, PTPN6, STAT1, MMP14, HMGB1, FYN, PRM1, RAG1, PRKCG, S100A7, DFFA, TIMP3, SRY, AHR, ID2, SRPK1, CASP5, GCM1, DDIT3, SERPINB2, NLGN1, ITGB2, PRKCE, MAP3K5, PTPN11, PRKDC, GJA1, AGTR2, RELB, E2F2, CTSB, JUN, FGF1, PTPRZ1, PICK1, PAX3, ATP2B2, TNFRSF1B, WRN, GADD45G, IL4, MMP9, BCL10, MAPK1, EDA2R, SMARCA4, HOXC8, NR5A1, ZBTB16, CD74, RB1, APP, GLI1, PTGS2, RAF1, EP300, MDFI, LMO2…	674	1835	15360	2.434172333217442	9.405532642558415E-31	2.3513831606396038E-31	3.424560688893452E-31
GOTERM_BP_ALL	GO:0006996~organelle organization and biogenesis	97	13.74%	3.5147558583176397E-9	PEX26, TUBA3C, HAP1, LMNA, SYP, CAP1, FHOD1, HMGB1, AKAP8, NEK2, PRM1, PLCE1, WNT2, DOCK2, ADRA2A, DFFA, RCC1, ARHGDIB, KLF1, TTN, ELMO1, CHAF1B, NEDD9, GFAP, NLGN1, SAFB, HIST3H3, ERCC4, ATG12, EXOSC4, SYNPO, ABLIM3, CARM1, EXOSC1, ATG5, TNNT2, TUBA1A, HDAC1, ACTB, CRK, DYNLL1, SGCG, RAC3, KIFAP3, WRN, CRYAA, SPTA1, KPNA2, KRT8, MARK1, CALR, CREBBP, SMARCA4, PDE4DIP, KIFC3, RND1, NPM1, RNF2, CBX…	674	1195	15360	1.849844182610531	1.846635660396334E-5	2.2520152476168676E-7	6.723674572661764E-6
GOTERM_BP_ALL	GO:0003015~heart process	13	1.84%	1.4957445165396502E-6	PRKCA, ACTC1, TNNT2, SLC8A1, CSRP3, CACNA1B, ADRBK1, SCN5A, S100A1, SP4, PLN, KCNJ12, ADRB2,	674	51	15360	5.809041717577239	0.007827849127405972	6.337418183111065E-5	0.002861297868583801
GOTERM_BP_ALL	GO:0048856~anatomical structure development	205	29.04%	3.254689835784621E-29	KIT, CAPN3, MAFK, KCNJ8, FGF8, GATA4, BAI1, NFKBIA, CAP1, MMP14, COL1A2, FYN, RAG1, S100A7, PLCE1, POU1F1, ADRBK1, FOXH1, ID2, NTS, GCM1, CLTCL1, NEDD9, DDIT3, NLGN1, ITGB2, NRIP1, MPZ, PTPN11, PRKDC, GJA1, AGTR2, RELB, JUN, FGF1, PTPRZ1, PICK1, PAX3, CAV1, ATP2B2, ACCN1, IL4, MMP9, SPTA1, BCL10, MAPK1, DCN, IL27RA, EDA2R, IGFBP5, SMARCA4, DDX5, HOXC8, NR5A1, PMP22, CRKL, NRXN2, RNF2, EPHB1, ZBTB…	674	2153	15360	2.1699071477105303	1.71001403972124E-25	1.5545582179283998E-26	6.226172488507074E-26
GOTERM_BP_ALL	GO:0003013~circulatory system process	23	3.26%	3.879934107823468E-6	WNT2, AGTR2, KCNJ8, PRKCA, ACTC1, TNNT2, REN, SLC8A1, CSRP3, MEOX2, CACNA1B, ADRBK1, SCN5A, S100A1, SP4, CAV1, HOXB2, NFE2, PTGS2, PLN, NTS, KCNJ12, ADRB2,	674	167	15360	3.138648518985767	0.02017883959062472	1.5560020867222413E-4	0.007421994290846001
GOTERM_BP_ALL	GO:0003012~muscle system process	20	2.83%	1.3338780132905452E-4	ACTN2, PRKG1, GJA1, PRKCA, PDE4D, ACTC1, NOS1, TNNT2, TTN, ACTN3, SLC8A1, SCN5A, DAG1, CHRM3, MYH4, PLN, MYL3, KCNJ12, ADRB2, PLCE1,	674	167	15360	2.729259581726754	0.5038446783184953	0.003907798530832118	0.25486054627033017
GOTERM_BP_ALL	GO:0000080~G1 phase of mitotic cell cycle	6	0.85%	0.001424407351920399	TAF1, E2F1, CDK2, MDM2, CDC2, CDC6,	674	20	15360	6.83679525222552	0.999440893905526	0.029865475081189197	2.6899703573385225
GOTERM_BP_ALL	GO:0003008~system process	99	14.02%	1.1305409243280425E-5	RPGRIP1, TRPC3, KCNJ8, HAP1, NOS1, SLC8A1, CRY1, MEOX2, PDC, COL1A2, PPEF1, KCNK3, PLCE1, DLG4, AXIN1, WNT2, ARRB2, TTN, TIMP3, ADRBK1, CACNA1B, DAG1, S100A1, PARK2, SP4, CAMK4, NTS, EYA1, HOMER1, ADRB2, PHOX2A, NLGN1, GRM1, RPGR, PLP1, CSRP3, MPZ, ERBB2, PTPN11, PPEF2, PNOC, ERCC2, GJA1, AGTR2, DLG2, TNNT2, ARRB1, REN, GJA8, ACTB, GABARAPL2, SNAP25, PAX3, ATP2B2, CAV1, RAC3, ACCN1, CRYAA, RBP4, …	674	1461	15360	1.5442453341782485	0.057669254285143245	3.959146446366191E-4	0.021624860838231896
GOTERM_BP_ALL	GO:0003002~regionalization	21	2.97%	6.471783710373322E-8	SMAD2, RNF2, CTNNB1, ZEB2, MEOX1, FGF1, BMPR1A, MYF6, NEUROD1, MEOX2, FOXH1, GLI1, PCGF2, MYF5, FGF2, SFRP1, EP300, CRKL, MDFI, SMAD4, PRKDC,	674	111	15360	4.311492501403481	3.399697242626454E-4	3.3335976501458475E-6	1.2380417205859473E-4
GOTERM_BP_ALL	GO:0000074~regulation of progression through cell cycle	66	9.35%	2.7458510652725327E-14	CD28, CDC25A, BCL10, CDK5R2, RAP1A, FGF8, CALR, CDC14A, STAT1, BIN1, CDK3, NEK2, EGFR, CDKN3, AXIN1, CDK2, ANAPC10, CASP3, APC2, ZBTB17, ABL1, RCC1, ACPP, RB1, SRPK1, MOS, C13orf15, HCFC1, DUSP6, NEDD9, ADCYAP1, GTF2H1, PRKCA, DDIT3, CDC2, CADM1, CITED2, PYCARD, MDM4, FGF7, IGF1R, RBL1, TP73, FRK, FGF2, PTPN11, AXL, ERCC2, MYC, CDC45L, CCNT1, TP53, ZMYND11, E2F2, STARD13, CDC6, FGF1, LCK, STAT5A,…	674	526	15360	2.8594961130981256	1.4407786075310014E-10	3.2744917888294367E-12	5.2458037913538647E-11
GOTERM_BP_ALL	GO:0043412~biopolymer modification	149	21.10%	2.5166823170950263E-13	KIT, PPP5C, DYRK1A, SRC, PTPN6, UBE2O, CDC14A, CRY1, STAT1, PARP1, TNFRSF14, MMP14, MAP2K7, CDK3, PPEF1, FYN, PCSK2, NEK2, CDKN3, PRKCG, MAP3K7, ATG7, PLAT, ALK, IKBKAP, CDK2, NUAK1, WNT2, PRKD3, PTK2, OTUD7B, TTN, IL12A, ADRBK1, UBE2I, PARK2, FOS, MAP3K14, SRPK1, SNF1LK2, BRSK2, CAMK4, IGFBP3, PRKACA, USP2, DUSP6, PTPRH, CASK, ABI1, PTPRG, MAP3K3, ITGB2, PRKCE, MAP3K5, CSNK1A1, CTBP1, ERBB2, CSN…	674	1877	15360	1.8090614323949605	1.3223664385719758E-9	2.592870362860822E-11	4.814704190891916E-10
GOTERM_BP_ALL	GO:0043408~regulation of MAPKKK cascade	5	0.71%	0.004360369401066199	CARD9, CAV3, GRM1, REN, ADRB2,	674	16	15360	7.12166172106825	0.9999999998931369	0.07766171147838596	8.019684566612739
GOTERM_BP_ALL	GO:0043406~positive regulation of MAP kinase activity	14	1.98%	6.61296217691882E-6	KIT, ELA2, ADRA2A, GRM1, GAB1, MAP3K5, DAXX, ERBB2, FGF2, PTPN11, EGFR, MDFI, PLCE1, ADRB2,	674	68	15360	4.691918310350847	0.034147954163816774	2.499300440106378E-4	0.012649738426984136
GOTERM_BP_ALL	GO:0043405~regulation of MAP kinase activity	17	2.41%	5.1224999774252875E-6	KIT, PRKCA, ELA2, ADRA2A, GRM1, GAB1, MAP3K5, DAXX, ERBB2, CAV1, FGF2, PTPN11, EGFR, MDFI, DUSP6, ADRB2, PLCE1,	674	98	15360	3.9532489553684975	0.02655473801966146	2.0082821798528272E-4	0.00979881005686023
GOTERM_BP_ALL	GO:0006952~defense response	40	5.67%	0.004882006464064119	CXCL2, BCL10, DNAJC3, PRKCA, C1QA, NMI, CADM1, CCR3, PYCARD, MEFV, IL27RA, ANKRD1, ITGB2, STAT3, SH2D1A, PLA2G7, MIF, DEFB1, S100A7, CIITA, CCL8, ELA2, CCR1, FOSL1, IL12A, CEBPE, CAMP, NCF2, STAT5A, FOS, FABP4, RAC1, SELE, TNFRSF1B, PTGS2, APOH, IL4, F11R, CR2, ADRB2,	674	577	15360	1.5798487006875839	0.9999999999931917	0.08429205516076	8.937195768882978
GOTERM_BP_ALL	GO:0006950~response to stress	88	12.46%	1.962349676498859E-8	CXCL2, DNAJC3, MAPK1, PTPN6, HNF4A, CREBBP, CRY1, ATOX1, PLG, PARP1, MMP14, UPF1, MAP2K7, HMGB1, EGFR, NPM1, PRKCG, PLAT, S100A7, CCL8, ACHE, PPARGC1A, CASP3, MAP3K4, HSP90AA1, ELA2, CCR1, ADRA2A, PPARA, ABL1, TTN, CHAF1A, ITGB3, FOS, AHR, CHAF1B, HIF1A, PTGS2, EP300, ADRB2, GTF2H1, PRKCA, DDIT3, C1QA, CDC2, NMI, CITED2, CCR3, PYCARD, SERPIND1, FGF7, MEFV, IFI16, ITGB2, STAT3, GAB1, MAP3K5, ERCC4…	674	1081	15360	1.855189584322682	1.030965379466009E-4	1.0414323138308035E-6	3.753944609607984E-5
GOTERM_BP_ALL	GO:0019725~cellular homeostasis	25	3.54%	0.005664440599896065	BCL2L1, DDIT3, PRKCA, CAV3, CCR3, SRF, CALR, KCNA5, CSRP3, ATOX1, PLG, ATP7B, PLCE1, MYC, CP, OPRL1, PPARGC1A, ELA2, SLC9A3R1, CCR1, IREB2, LCK, APP, ATP2B2, PLN,	674	313	15360	1.820233027749073	0.9999999999998908	0.09530096959920298	10.297177905974886
GOTERM_BP_ALL	GO:0006936~muscle contraction	20	2.83%	1.3338780132905452E-4	ACTN2, PRKG1, GJA1, PRKCA, PDE4D, ACTC1, NOS1, TNNT2, TTN, ACTN3, SLC8A1, SCN5A, DAG1, CHRM3, MYH4, PLN, MYL3, KCNJ12, ADRB2, PLCE1,	674	167	15360	2.729259581726754	0.5038446783184953	0.003907798530832118	0.25486054627033017
GOTERM_BP_ALL	GO:0006935~chemotaxis	21	2.97%	7.966086769224263E-6	CXCL2, CCL8, PRKCA, MAPK1, DOCK2, ELA2, CCR1, CCR3, FOSL1, SERPIND1, ITGB2, RALA, PLAU, FGF2, IL4, MAPK14, FER, PLD1, CREB3, DEFB1, IL16,	674	149	15360	3.2119172325891703	0.04099020136101139	2.8663005479567794E-4	0.015237903260423291
GOTERM_BP_ALL	GO:0048771~tissue remodeling	13	1.84%	0.004861762160840456	BMP1, CTNNB1, ACHE, DLX5, ALPL, CTGF, CSPG4, IAPP, PLG, MMP14, GLI1, EGFR, ADRB2,	674	116	15360	2.5539752379003375	0.9999999999924237	0.0845106347897806	8.901750285231124
GOTERM_BP_ALL	GO:0031347~regulation of defense response	7	0.99%	0.0013851622883219704	STAT5A, PRKCA, FABP4, ELA2, TNFRSF1B, PTGS2, ADRB2,	674	29	15360	5.500869743169957	0.9993126642597497	0.02952526350985174	2.616784365123792
GOTERM_BP_ALL	GO:0006928~cell motility	47	6.66%	1.0543763241781173E-8	PRKCA, AKAP3, LIMK1, PARD6B, TWIST1, ITGB2, STAT3, GAB1, CAP1, PLG, MMP14, FYN, WNT1, EGFR, MAPK14, CRKL, IL16, LAMA3, MSN, PRKG1, TIE1, LAMA1, WNT2, DOCK2, ELA2, ADRA2A, NCK1, CTGF, ARHGDIB, ZEB2, VIM, ACTB, IL12A, CRK, ELMO1, ITGB3, CDK5, CSPG4, ROPN1B, PXN, SIX1, RAC1, PTGS2, ASCL1, KDR, F11R, MAPK8,	674	421	15360	2.544175588714168	5.5395397741464514E-5	5.956657593841896E-7	2.0170057790647178E-5
GOTERM_BP_ALL	GO:0048747~muscle fiber development	8	1.13%	0.005821384579033544	APP, PLG, SIX1, ACTC1, NOTCH1, IGFBP3, TTN, ACTB,	674	50	15360	3.6462908011869435	0.9999999999999524	0.09568138482097865	10.56764103411062
GOTERM_BP_ALL	GO:0006917~induction of apoptosis	21	2.97%	0.001118216165113106	PRKCA, MAPK1, IKBKG, CASP3, TP53, CADM1, PYCARD, ABL1, IL12A, IFI16, TIMP3, PRKCE, LCK, MAP3K5, DAXX, PLG, TRAIP, TP73, TRAF3, SMAD3, ERCC2,	674	213	15360	2.246834120449701	0.9972007255000553	0.02491356740796502	2.1175850627183634
GOTERM_BP_ALL	GO:0048741~skeletal muscle fiber development	8	1.13%	0.005821384579033544	APP, PLG, SIX1, ACTC1, NOTCH1, IGFBP3, TTN, ACTB,	674	50	15360	3.6462908011869435	0.9999999999999524	0.09568138482097865	10.56764103411062
GOTERM_BP_ALL	GO:0006915~apoptosis	96	13.60%	3.953305383611338E-20	CD28, BCL10, NAIP, MAPK1, IKBKG, GZMB, NFKBIA, PTPN6, CALR, IAPP, STAT1, PLG, TNFRSF14, HMGB1, RYBP, NPM1, PAWR, MAP3K7, AXIN1, SEPT4, CASP3, ZBTB16, PIK3R1, CASP1, ABL1, DFFA, IL12A, ELMO1, CD74, TIMP3, APP, EAF2, TRAIP, AHR, TRAF3, RAF1, GZMA, IGFBP3, CASP5, EP300, ADRB2, ACTN2, SIAH2, PRKCA, DDIT3, BCL2L1, CDC2, SERPINB2, CADM1, PYCARD, MDM4, IGF1R, ACTN3, IFI16, ITGB2, PAK1, CASP8, PRKCE, MAP…	674	784	15360	2.790528674377763	2.077066648549397E-16	7.988717879036141E-18	7.562613477782909E-17
GOTERM_BP_ALL	GO:0031325~positive regulation of cellular metabolic process	61	8.64%	2.907691430304543E-16	CD28, BCL10, GATA4, HNF4A, FHL2, CREBBP, REL, NEUROD1, PPARG, EGFR, PRKCG, NR5A1, SMAD4, NOTCH4, CDK2, PPARGC1A, POU1F1, HCLS1, ELA2, FOSL1, PPARA, IL12A, RB1, FOXH1, EBI3, APP, GLI1, MYOG, HIF1A, NOTCH1, SMAD1, EP300, ADRB2, CTNNB1, GTF2H1, PRKCA, DDIT3, TLX1, CITED2, SRF, MYF6, NRIP1, E2F1, TP73, FGF2, ERCC2, SMAD2, NCOA1, TP53, JUN, HAND1, HAND2, FOXO1, STAT5A, ZNF423, SMAD3, TGFB1I1, IL4, SOX…	674	416	15360	3.3417028075781783	1.7499335314141717E-12	4.8627768478581856E-14	6.328271240363392E-13
GOTERM_BP_ALL	GO:0031324~negative regulation of cellular metabolic process	46	6.52%	2.174944657951285E-9	SERPINA5, CTNNB1, PRKCA, MDM4, PER1, RBL1, MYF6, TWIST1, NRIP1, STAT3, ORC2L, E2F1, SMARCA4, HMGB1, FZD1, NCOR1, PPARG, RYBP, PAWR, SMAD4, RNF2, CBX2, CDC45L, IRF8, IRF2, TP53, ELA2, ZMYND11, ZBTB16, JUN, CDC6, MBD2, ZEB2, HAND1, SIX3, RB1, DAXX, MDM2, ZNF423, ID2, FABP4, SMAD3, IGFBP3, MDFI, TCF4, NCOA2,	674	387	15360	2.708807765739654	1.1427094012583794E-5	1.4283948113202882E-7	4.160636213335067E-6
GOTERM_BP_ALL	GO:0031323~regulation of cellular metabolic process	197	27.90%	1.3043172250113382E-11	MAFK, GATA4, POU2AF1, CRY1, STAT1, UPF1, HMGB1, NRF1, PRKCG, POU1F1, ZBTB17, RFXANK, FOXH1, EBI3, SRY, AHR, ID2, SRPK1, SUB1, GCM1, GTF2H1, DDIT3, MAX, PHOX2A, ITGB2, NRIP1, PRKCE, CARM1, HOXB9, RELB, ATF7IP2, E2F2, JUN, ZNF208, MBD2, HOXB7, GTF2F2, PAX3, TNFRSF1B, IL4, SREBF2, TCF4, BCL10, KPNA2, HNF4A, REL, EDA2R, SMARCA4, HOXC8, NR5A1, RXRG, CBX2, RNF2, DBP, TCEA2, ELA2, ZBTB16, FOSL1, TAF13, …	674	2873	15360	1.5626507305817696	6.852856138106489E-8	1.142142713739247E-9	2.495129658441897E-8
GOTERM_BP_ALL	GO:0048732~gland development	12	1.70%	1.0099889540648663E-5	NOTCH4, STAT5A, ERBB2, GLI1, HOXA5, SIX1, POU1F1, POU3F2, AR, NR5A1, CRKL, GATA2,	674	51	15360	5.362192354686682	0.05168171330911797	3.560781168018279E-4	0.01931916729480676
GOTERM_BP_ALL	GO:0043283~biopolymer metabolic process	336	47.59%	4.11304233731136E-16	KIT, PPP5C, MAFK, GATA4, POU2AF1, PTPN6, CRY1, STAT1, MMP14, UPF1, MAP2K7, CDK3, HMGB1, PPEF1, PPP1R3A, FYN, NRF1, PRM1, RAG1, PRKCG, ATG7, PLAT, POU1F1, PRKD3, ZBTB17, OTUD7B, RFXANK, DFFA, RCC1, ADRBK1, FOXH1, SRY, ID2, AHR, MAP3K14, SRPK1, SUB1, USP2, GCM1, GTF2H1, MAX, DDIT3, PHOX2A, ABI1, PTPRG, MAP3K3, NRIP1, ITGB2, HIST3H3, PRKCE, MAP3K5, CSNK1A1, CTBP1, GSPT2, CSNK2A1, DNMT3A, PTPN11, PPF…	674	5361	15360	1.4283176053894016	2.333244708552229E-12	6.139533326177116E-14	8.548717289613705E-13
GOTERM_BP_ALL	GO:0048731~system development	172	24.36%	3.154751181890628E-25	KIT, CAPN3, MAFK, DYRK1A, KCNJ8, CAV3, GATA4, NFKBIA, BAI1, PLG, MMP14, COL1A2, FYN, WNT1, RAG1, MAP3K7, S100A7, LAMA3, DLG4, ALK, PLCE1, WNT2, POU1F1, PPARA, TTN, KLF1, CEBPE, ADRBK1, FOXH1, PARK2, FOS, ID2, BRSK2, NOTCH1, SMAD1, IGFBP3, KRT17, GCM1, ADRB2, DDIT3, NLGN1, FGF7, PLP1, IFI16, NRIP1, CSRP3, MPZ, ERBB2, TP73, FGF2, PTPN11, MAP3K7IP1, AR, ERCC2, PRKDC, GJA1, RELB, CTGF, ACTB, PTPRZ1, …	674	1760	15360	2.227137847315889	1.657506270965336E-21	1.1839330506895256E-22	6.034991353342714E-22
GOTERM_BP_ALL	GO:0014706~striated muscle development	19	2.69%	3.482831352983334E-7	ACTC1, TTN, ACTB, TWIST1, MYF6, CSRP3, CDK5, RB1, APP, PLG, MYOG, MYF5, SIX1, SMAD3, PLN, NOTCH1, IGFBP3, EP300, ADRB2,	674	101	15360	4.287099333078708	0.0018282067021926363	1.6943188978268964E-5	6.662582730188049E-4
GOTERM_BP_ALL	GO:0006898~receptor-mediated endocytosis	9	1.27%	6.66591142748377E-4	SNX17, CUBN, CAP1, LRP2, SLC9A3, RAC1, CBL, ADRB2, CLTCL1,	674	45	15360	4.55786350148368	0.9699062471124537	0.01623792423107373	1.267502642506646
GOTERM_BP_ALL	GO:0006897~endocytosis	20	2.83%	0.0010726242574185562	SLC9A3, VAV1, ELA2, SH3GL2, SYP, CEBPE, ELMO1, GATA2, SNX17, LRP1, CAP1, CUBN, APP, LRP2, BIN1, RAC1, DNM2, CBL, ADRB2, CLTCL1,	674	197	15360	2.3136362951693807	0.9964421271789758	0.02411398867031711	2.032084379208221
GOTERM_BP_ALL	GO:0043269~regulation of ion transport	5	0.71%	0.005506908403653599	GJA1, CAV3, SLC9A3, PLN, ADRB2,	674	17	15360	6.702740443358353	0.999999999999749	0.09366838919251452	10.02492167178184
GOTERM_BP_ALL	GO:0048699~generation of neurons	26	3.68%	9.523405057039384E-4	LIMK1, TLX1, NLGN1, DLX5, BAI1, TWIST1, PARD6B, FYN, PTPN11, HOXC8, RND1, PRKG1, GJA1, WNT2, PTPRZ1, GATA2, CDK5, APP, PICK1, ATP2B2, SIX1, POU3F2, BRSK2, ASCL1, PAX2, PARD3,	674	289	15360	2.050250017968437	0.9933022330205127	0.021716777617484695	1.8061706767532826
GOTERM_BP_ALL	GO:0006878~cellular copper ion homeostasis	4	0.57%	0.003974573921295233	ATOX1, APP, CP, ATP7B,	674	8	15360	11.3946587537092	0.9999999991818873	0.07300923003173498	7.335477492856435
GOTERM_BP_ALL	GO:0006873~cellular ion homeostasis	21	2.97%	0.0011842967832914467	CP, OPRL1, PRKCA, BCL2L1, CAV3, ELA2, SLC9A3R1, CCR1, CCR3, CALR, KCNA5, IREB2, CSRP3, LCK, ATOX1, APP, ATP2B2, PLN, ATP7B, MYC, PLCE1,	674	214	15360	2.2363348955877864	0.9980226203764038	0.02592791548751039	2.2413836816623123
GOTERM_BP_ALL	GO:0043170~macromolecule metabolic process	400	56.66%	3.9262670158722704E-11	KIT, PPP5C, SLC2A2, CAPN3, PTPN6, CRY1, MMP14, CDK3, HMGB1, NRF1, FYN, PPP1R3A, RAG1, PRKCG, ATG7, PRKD3, RFXANK, DFFA, RCC1, AHR, ID2, MAP3K14, SUB1, GCM1, CLTCL1, GTF2H1, MAX, DDIT3, ABI1, ITGB2, NRIP1, PRKCE, CSNK1A1, MAP3K5, CTBP1, PPEF2, CARM1, PTPRT, PRKDC, HOXB9, RELB, ATF7IP2, E2F2, CTSB, JUN, PTPRZ1, HOXB7, PICK1, PAX3, CAV1, MMP3, MMP9, FGFR4, CDC25A, BCL10, HNF4A, IL27RA, REL, SMARCA4,…	674	7216	15360	1.2632659372183146	2.0628622654506046E-7	3.2743848743521653E-9	7.510896349316454E-8
GOTERM_BP_ALL	GO:0019538~protein metabolic process	231	32.72%	8.164607031089255E-10	KIT, PPP5C, CAPN3, TUBA3C, GZMB, PTPN6, CRY1, STAT1, MMP14, UPF1, MAP2K7, CDK3, PPEF1, FYN, PRKCG, ATG7, PLAT, PRKD3, SLC9A3R1, OTUD7B, ADRBK1, EBI3, MAP3K14, SRPK1, CASP5, USP2, CLTCL1, ABI1, PTPRG, MAP3K3, ITGB2, PRKCE, CSNK1A1, MAP3K5, CTBP1, GSPT2, CSNK2A1, PTPN11, PPEF2, CARM1, PTPRT, PRKDC, GJA1, CTSB, JUN, MBD2, PTPRZ1, PICK1, CAV1, IL4, MMP3, SLC9A3R2, MMP9, FGFR4, CDC25A, SPTA1, BCL10, G…	674	3691	15360	1.4262618109492413	4.289675197166609E-6	5.644321421360843E-8	1.5618769277914168E-6
GOTERM_BP_ALL	GO:0012502~induction of programmed cell death	21	2.97%	0.0011842967832914467	PRKCA, MAPK1, IKBKG, CASP3, TP53, CADM1, PYCARD, ABL1, IL12A, IFI16, TIMP3, PRKCE, LCK, MAP3K5, DAXX, PLG, TRAIP, TP73, TRAF3, SMAD3, ERCC2,	674	214	15360	2.2363348955877864	0.9980226203764038	0.02592791548751039	2.2413836816623123
GOTERM_BP_ALL	GO:0048646~anatomical structure formation	21	2.97%	1.1525962179940301E-4	NOTCH4, SMAD2, TIE1, CTNNB1, FGFR1, TLX1, CTGF, FGF1, HAND1, HAND2, CSPG4, CASP8, PLG, ERBB2, MMP14, ATP2B2, FGF2, SMAD3, KDR, MAP3K7, S100A7,	674	179	15360	2.6736070818759012	0.45425800673874706	0.003454641545473258	0.22025969464135597
GOTERM_BP_ALL	GO:0012501~programmed cell death	97	13.74%	2.1921371601307398E-20	IKBKG, GZMB, NFKBIA, PTPN6, STAT1, PLG, TNFRSF14, HMGB1, RYBP, MAP3K7, AXIN1, DFFA, IL12A, ELMO1, TIMP3, AHR, TRAF3, IGFBP3, GZMA, CASP5, ADRB2, DDIT3, SERPINB2, IFI16, ITGB2, PRKCE, MAP3K5, ATG12, TP73, FGF2, DNM2, CASP2, ERCC2, PRKDC, GJA1, AGTR2, E2F2, CTSB, ATG5, HDAC1, STAT5A, PAX3, SMAD3, TNFRSF1B, WRN, GADD45G, IL4, MAPK8, CRYAA, MMP9, CD28, BCL10, NAIP, MAPK1, CALR, IAPP, NPM1, PAWR, SEPT…	674	791	15360	2.79464449838127	1.1517488639326906E-16	5.235222108784958E-18	4.1935252715562407E-17
GOTERM_BP_ALL	GO:0002682~regulation of immune system process	12	1.70%	0.004661973746957941	LCK, TRAF6, BCL10, IKBKG, C1QA, FYN, SMAD3, IL4, CR2, MAP3K7, IL12A, IL27RA,	674	101	15360	2.707641684049711	0.9999999999782473	0.08171502996005575	8.551241406125209
GOTERM_BP_ALL	GO:0010468~regulation of gene expression	184	26.06%	9.41344363189928E-10	MAFK, IKBKG, GATA4, POU2AF1, PER1, FHL2, MEOX1, MEOX2, CRY1, STAT1, YBX1, UPF1, HMGB1, NRF1, RYBP, CIITA, IKBKAP, CDK2, POU1F1, ZBTB17, PPARA, RFXANK, KLF1, CEBPE, FOXH1, EBI3, SRY, FOS, ID2, AHR, HOXD4, CHAF1B, SP4, NOTCH1, SMAD1, HCFC1, SUB1, CREB3, EYA1, GCM1, ADRB2, GTF2H1, RFX1, MAX, DDIT3, PHOX2A, ASCC2, SAFB, IFI16, NRIP1, ORC2L, DNMT3A, TP73, DNM2, AR, CARM1, ERCC2, HOXB9, CCNT1, RELB, E2…	674	2760	15360	1.519287833827893	4.9458109121491844E-6	6.423146736711516E-8	1.8007774826855893E-6
GOTERM_BP_ALL	GO:0010467~gene expression	199	28.19%	5.628781416228954E-4	PPP5C, MAFK, GATA4, POU2AF1, CRY1, STAT1, UPF1, HMGB1, NRF1, POU1F1, ZBTB17, RFXANK, EBI3, FOXH1, SRY, AHR, ID2, SRPK1, SUB1, GCM1, GTF2H1, DDIT3, MAX, PHOX2A, NRIP1, GSPT2, DNMT3A, EXOSC4, CARM1, HOXB9, RELB, RFXAP, ATF7IP2, E2F2, JUN, ZNF208, MBD2, HOXB7, PICK1, GTF2F2, PAX3, IL4, SREBF2, TCF4, BCL10, HNF4A, REL, EDA2R, SMARCA4, DDX5, U2AF2, HOXC8, NR5A1, RXRG, CBX2, RNF2, DBP, TCEA2, ELA2, ZBT…	674	3686	15360	1.2303511079696856	0.9480874333270167	0.014054342625438698	1.0713007996971724
GOTERM_BP_ALL	GO:0043122~regulation of I-kappaB kinase/NF-kappaB cascade	13	1.84%	0.0018063433355284492	PPP5C, BCL10, TRAF6, GJA1, CARD9, OTUD7B, CASP1, MAP3K3, REL, CASP8, RHOH, TRAF3IP2, TICAM1,	674	103	15360	2.876321627149895	0.9999250815071145	0.03670739893246955	3.399505132436298
GOTERM_BP_ALL	GO:0006816~calcium ion transport	15	2.12%	5.948065181580149E-4	CCL8, GJA1, TRPC3, SCN3A, ACCN2, CAV3, SLC8A1, CACNA1B, ITPR1, TRPV6, ATP2B2, FYN, PLN, TRPV1, ADRB2,	674	117	15360	2.921707372745949	0.956108878980586	0.014569087953162696	1.131741492820626
GOTERM_BP_ALL	GO:0051726~regulation of cell cycle	66	9.35%	3.605108445358246E-14	CD28, CDC25A, BCL10, CDK5R2, RAP1A, FGF8, CALR, CDC14A, STAT1, BIN1, CDK3, NEK2, EGFR, CDKN3, AXIN1, CDK2, ANAPC10, CASP3, APC2, ZBTB17, ABL1, RCC1, ACPP, RB1, SRPK1, MOS, C13orf15, HCFC1, DUSP6, NEDD9, ADCYAP1, GTF2H1, PRKCA, DDIT3, CDC2, CADM1, CITED2, PYCARD, MDM4, FGF7, IGF1R, RBL1, TP73, FRK, FGF2, PTPN11, AXL, ERCC2, MYC, CDC45L, CCNT1, TP53, ZMYND11, E2F2, STARD13, CDC6, FGF1, LCK, STAT5A,…	674	529	15360	2.843279689016284	1.895761325698686E-10	4.212852289242619E-12	6.902256544094598E-11
GOTERM_BP_ALL	GO:0006796~phosphate metabolic process	111	15.72%	8.270798906026792E-19	KIT, PPP5C, DYRK1A, SRC, PTPN6, CDC14A, STAT1, TNFRSF14, MAP2K7, CDK3, PPEF1, FYN, NEK2, CDKN3, PRKCG, MAP3K7, ALK, IKBKAP, NUAK1, CDK2, WNT2, PRKD3, PTK2, TTN, IL12A, ADRBK1, SLC34A1, MAP3K14, SRPK1, SNF1LK2, BRSK2, CAMK4, IGFBP3, PRKACA, DUSP6, PTPRH, CASK, ABI1, PTPRG, MAP3K3, ITGB2, PRKCE, MAP3K5, CSNK1A1, CTBP1, CSNK2A1, ERBB2, FGF2, PTPN11, FRK, PPEF2, AXL, MAPK14, PTPRT, EPHA3, CCNT1, JUN,…	674	1036	15360	2.4417125900805425	4.345477745226477E-15	1.4484925817421589E-16	1.5821913363447798E-15
GOTERM_BP_ALL	GO:0002573~myeloid leukocyte differentiation	9	1.27%	1.9815475641674868E-4	CASP8, RB1, CTNNB1, ID2, RELB, IL4, CEBPE, IFI16, MMP9,	674	38	15360	5.397469935967515	0.6469721231091209	0.005552486224930986	0.3783869231783754
GOTERM_BP_ALL	GO:0006793~phosphorus metabolic process	111	15.72%	8.270798906026792E-19	KIT, PPP5C, DYRK1A, SRC, PTPN6, CDC14A, STAT1, TNFRSF14, MAP2K7, CDK3, PPEF1, FYN, NEK2, CDKN3, PRKCG, MAP3K7, ALK, IKBKAP, NUAK1, CDK2, WNT2, PRKD3, PTK2, TTN, IL12A, ADRBK1, SLC34A1, MAP3K14, SRPK1, SNF1LK2, BRSK2, CAMK4, IGFBP3, PRKACA, DUSP6, PTPRH, CASK, ABI1, PTPRG, MAP3K3, ITGB2, PRKCE, MAP3K5, CSNK1A1, CTBP1, CSNK2A1, ERBB2, FGF2, PTPN11, FRK, PPEF2, AXL, MAPK14, PTPRT, EPHA3, CCNT1, JUN,…	674	1036	15360	2.4417125900805425	4.345477745226477E-15	1.4484925817421589E-16	1.5821913363447798E-15
GOTERM_BP_ALL	GO:0043086~negative regulation of catalytic activity	11	1.56%	0.004289404613757129	RB1, PRKCA, FABP4, CASP3, CAV1, CAV3, TP53, GADD45G, ADRA2A, DUSP6, GNAI3,	674	86	15360	2.914912704437237	0.9999999998445979	0.07696550177869421	7.894189171549016
GOTERM_BP_ALL	GO:0045944~positive regulation of transcription from RNA polymerase II promoter	37	5.24%	2.3070979842767297E-15	CTNNB1, GTF2H1, TLX1, SRF, HNF4A, NRIP1, NEUROD1, E2F1, PPARG, NR5A1, SMAD4, ERCC2, SMAD2, PPARGC1A, POU1F1, TP53, JUN, PPARA, FOSL1, HAND1, HAND2, RB1, FOXH1, FOXO1, APP, STAT5A, GLI1, MYOG, SMAD3, HIF1A, NOTCH1, SOX10, SMAD1, IL4, EP300, NCOA2, ADRB2,	674	171	15360	4.931021916809828	1.2249534719899202E-11	2.916555885690286E-13	4.463096558993129E-12
GOTERM_BP_ALL	GO:0033674~positive regulation of kinase activity	25	3.54%	6.557679225085785E-9	KIT, IKBKG, GRM1, GAB1, MAP3K5, ERBB2, FGF2, PTPN11, EGFR, MAP3K7IP1, MAP3K7, PLCE1, TRAF6, PRKD3, MAP3K4, ELA2, ADRA2A, DAXX, PICK1, GADD45G, GNB2L1, PARD3, MDFI, IRS1, ADRB2,	674	138	15360	4.128499548445362	3.4453452977478705E-5	3.871240431552181E-7	1.2544740457531844E-5
GOTERM_BP_ALL	GO:0043085~positive regulation of catalytic activity	34	4.82%	4.7338538157454625E-9	KIT, IKBKG, GRM1, PYCARD, GAB1, MAP3K5, STAT1, CAP1, ERBB2, FGF2, PTPN11, MAP3K7IP1, EGFR, MAP3K7, PLCE1, TRAF6, MAP3K4, PRKD3, TP53, ELA2, ADRA2A, ABL1, LCK, DAXX, PICK1, SMAD3, GADD45G, GNB2L1, PARD3, VCP, MDFI, IRS1, ADRB2, ADCYAP1,	674	239	15360	3.241994959214333	2.487135896533932E-5	2.892054030700919E-7	9.055790539669317E-6
GOTERM_BP_ALL	GO:0045941~positive regulation of transcription	52	7.37%	1.6061354773582249E-15	BCL10, GATA4, HNF4A, FHL2, REL, CREBBP, NEUROD1, PPARG, NR5A1, SMAD4, NOTCH4, CDK2, PPARGC1A, POU1F1, FOSL1, PPARA, RB1, FOXH1, APP, GLI1, MYOG, HIF1A, NOTCH1, SMAD1, EP300, ADRB2, CTNNB1, GTF2H1, DDIT3, TLX1, CITED2, SRF, MYF6, NRIP1, E2F1, TP73, ERCC2, SMAD2, NCOA1, TP53, JUN, HAND1, HAND2, FOXO1, STAT5A, ZNF423, SMAD3, TGFB1I1, IL4, SOX10, NCOA2, TCF4,	674	326	15360	3.635105860079008	8.166356479932801E-12	1.9917401061775308E-13	2.9753977059954195E-12
GOTERM_BP_ALL	GO:0043069~negative regulation of programmed cell death	24	3.40%	2.3921087070827461E-4	CD28, BCL10, NAIP, CASP3, BCL2L1, CDC2, SERPINB2, PIK3R1, IGF1R, HDAC1, CD74, FOXO1, YWHAZ, STAT5A, HMGB1, TP73, MIF, SFRP1, NPM1, IL4, CRYAA, MAPK8, MAP3K7, CASP2,	674	233	15360	2.3473975114937407	0.7154835653936253	0.006593766456955752	0.4566158484633709
GOTERM_BP_ALL	GO:0043068~positive regulation of programmed cell death	29	4.11%	8.020009435541457E-6	PRKCA, IKBKG, DDIT3, MAPK1, CADM1, PYCARD, IFI16, PRKCE, MAP3K5, PLG, TP73, DNM2, PAWR, ERCC2, CASP3, TP53, ZBTB16, ABL1, IL12A, TIMP3, CDK5, LCK, DAXX, TRAIP, TRAF3, SMAD3, IGFBP3, MMP9, ADRB2,	674	256	15360	2.5816023738872405	0.04126186181628266	2.8660720972906173E-4	0.0153410415593358
GOTERM_BP_ALL	GO:0051674~localization of cell	47	6.66%	1.0543763241781173E-8	PRKCA, AKAP3, LIMK1, PARD6B, TWIST1, ITGB2, STAT3, GAB1, CAP1, PLG, MMP14, FYN, WNT1, EGFR, MAPK14, CRKL, IL16, LAMA3, MSN, PRKG1, TIE1, LAMA1, WNT2, DOCK2, ELA2, ADRA2A, NCK1, CTGF, ARHGDIB, ZEB2, VIM, ACTB, IL12A, CRK, ELMO1, ITGB3, CDK5, CSPG4, ROPN1B, PXN, SIX1, RAC1, PTGS2, ASCL1, KDR, F11R, MAPK8,	674	421	15360	2.544175588714168	5.5395397741464514E-5	5.956657593841896E-7	2.0170057790647178E-5
GOTERM_BP_ALL	GO:0043067~regulation of programmed cell death	66	9.35%	1.365512118048906E-13	CD28, BCL10, NAIP, IKBKG, MAPK1, CALR, STAT1, PLG, HMGB1, NPM1, PAWR, MAP3K7, SEPT4, CASP3, PIK3R1, ZBTB16, CASP1, ABL1, IL12A, CD74, TIMP3, TRAIP, TRAF3, IGFBP3, CASP5, ADRB2, ACTN2, PRKCA, DDIT3, BCL2L1, CDC2, CADM1, SERPINB2, PYCARD, IGF1R, ACTN3, IFI16, PRKCE, CASP8, MAP3K5, TP73, FGF2, MIF, DNM2, SFRP1, CASP2, ERCC2, TRAF6, CARD9, TP53, CTSB, TRAF1, HDAC1, CDK5, LCK, DAXX, FOXO1, YWHAZ, STAT…	674	544	15360	2.7648804328853203	7.174727478798104E-10	1.4349410548675223E-11	2.6123547769429933E-10
GOTERM_BP_ALL	GO:0045935~positive regulation of nucleobase, nucleoside, nucleotide and nucleic acid metabolic process	53	7.51%	1.3827133434181023E-15	BCL10, GATA4, HNF4A, FHL2, REL, CREBBP, NEUROD1, PPARG, PRKCG, NR5A1, SMAD4, NOTCH4, CDK2, PPARGC1A, POU1F1, FOSL1, PPARA, RB1, FOXH1, APP, GLI1, MYOG, HIF1A, NOTCH1, SMAD1, EP300, ADRB2, CTNNB1, GTF2H1, DDIT3, TLX1, CITED2, SRF, MYF6, NRIP1, E2F1, TP73, ERCC2, SMAD2, NCOA1, TP53, JUN, HAND1, HAND2, FOXO1, STAT5A, ZNF423, SMAD3, TGFB1I1, IL4, SOX10, NCOA2, TCF4,	674	336	15360	3.5947435353963546	6.999734125656687E-12	1.7497114868092467E-13	2.55351295663786E-12
GOTERM_BP_ALL	GO:0043066~negative regulation of apoptosis	24	3.40%	1.98068586469473E-4	CD28, BCL10, NAIP, CASP3, BCL2L1, CDC2, SERPINB2, PIK3R1, IGF1R, HDAC1, CD74, FOXO1, YWHAZ, STAT5A, HMGB1, TP73, MIF, SFRP1, NPM1, IL4, CRYAA, MAPK8, MAP3K7, CASP2,	674	230	15360	2.3780157399045283	0.6468122264912409	0.005609910365958148	0.3782226724354243
GOTERM_BP_ALL	GO:0045934~negative regulation of nucleobase, nucleoside, nucleotide and nucleic acid metabolic process	41	5.81%	4.443198494204477E-9	CTNNB1, MDM4, PER1, RBL1, MYF6, TWIST1, NRIP1, STAT3, ORC2L, E2F1, SMARCA4, HMGB1, FZD1, NCOR1, PPARG, RYBP, PAWR, SMAD4, RNF2, CBX2, IRF8, CDC45L, IRF2, TP53, ZMYND11, ZBTB16, CDC6, MBD2, ZEB2, SIX3, HAND1, RB1, DAXX, MDM2, ZNF423, ID2, FABP4, SMAD3, MDFI, TCF4, NCOA2,	674	328	15360	2.8486646884272995	2.3344292361504593E-5	2.7464190166526237E-7	8.499771220193963E-6
GOTERM_BP_ALL	GO:0002521~leukocyte differentiation	18	2.55%	6.39901188050933E-6	RAG2, CTNNB1, RELB, PIK3R1, CEBPE, IFI16, CD74, CASP8, RB1, LCK, STAT5A, ERBB2, ID2, RHOH, IL4, RAG1, NTRK1, MMP9,	674	111	15360	3.6955650012029833	0.03306162732534634	2.4359725282818712E-4	0.012240503015248372
GOTERM_BP_ALL	GO:0008632~apoptotic program	14	1.98%	5.352019209778515E-5	CASP3, BCL2L1, TP53, GZMB, PYCARD, DFFA, LCK, CASP8, STAT1, SMAD3, DFFB, GZMA, CASP2, VCP,	674	82	15360	3.890859086632409	0.24512462860437	0.0017028068453635026	0.10233366221791274
GOTERM_BP_ALL	GO:0043065~positive regulation of apoptosis	29	4.11%	6.896055999497469E-6	PRKCA, IKBKG, DDIT3, MAPK1, CADM1, PYCARD, IFI16, PRKCE, MAP3K5, PLG, TP73, DNM2, PAWR, ERCC2, CASP3, TP53, ZBTB16, ABL1, IL12A, TIMP3, CDK5, LCK, DAXX, TRAIP, TRAF3, SMAD3, IGFBP3, MMP9, ADRB2,	674	254	15360	2.601929951634384	0.03558348014474988	2.533385557678125E-4	0.01319122631888714
GOTERM_BP_ALL	GO:0002520~immune system development	34	4.82%	4.303080300685132E-10	KIT, EPB42, CTNNB1, TAL1, TLX1, NFKBIA, ETS1, IL27RA, IFI16, CASP8, ERBB2, RHOH, RAG1, CRKL, NTRK1, NOTCH4, RAG2, IRF8, RELB, HCLS1, PIK3R1, ZBTB16, KLF1, CEBPE, CD74, RB1, LCK, STAT5A, ID2, SIX1, KDR, IL4, MMP9, LMO2,	674	218	15360	3.55429722592764	2.2608357369557908E-6	3.055186836853352E-8	8.231727188778848E-7
GOTERM_BP_ALL	GO:0031098~stress-activated protein kinase signaling pathway	14	1.98%	9.231151481267092E-6	CARD9, MAP3K4, SH2D3C, EDA2R, PAK1, GAB1, MAP3K5, DAXX, MAP2K7, MAPK8IP1, MAPK8, MAP3K7, CRKL, MDFI,	674	70	15360	4.557863501483679	0.04734332159165111	3.276536999420321E-4	0.017657575705865014
GOTERM_BP_ALL	GO:0048583~regulation of response to stimulus	8	1.13%	0.0013576916676285653	STAT5A, PRKCA, FABP4, ELA2, TNFRSF1B, PTGS2, IL12A, ADRB2,	674	39	15360	4.674731796393518	0.9992057869663377	0.02930437802910979	2.5655248598482006
GOTERM_BP_ALL	GO:0051649~establishment of cellular localization	59	8.36%	0.0012213773987298326	KPNA2, PEX26, TUBA3C, LIN7A, NFKBIA, HAP1, CALR, SNX17, STAT1, UPF1, STXBP1, KIFC3, NPM1, ATP7B, NRXN2, EXOC2, CCL8, ACHE, POU1F1, HSP90AA1, CD74, CACNA1B, PARK2, SCG5, CAMK4, MDFI, CLTCL1, ADRB2, LCP2, BCL2L1, AKAP3, CADM1, NLGN1, RPGR, PYCARD, PEX6, TRPV6, PTPN11, MYH4, STX12, WIPF1, EXOC3, STX1A, TP53, TNNT2, PEX19, KIF5A, APBA1, TUBA1A, ROPN1B, GABARAPL2, SNAP25, YWHAZ, PICK1, ARF1, SMAD3, CR…	674	881	15360	1.5261858489644555	0.9983730349098235	0.02650858371056275	2.3107872837203725
GOTERM_BP_ALL	GO:0002460~adaptive immune response based on somatic recombination of immune receptors built from immunoglobulin superfamily domains	12	1.70%	7.022187550893254E-4	EBI3, TRAF6, BCL10, C1QA, RELB, CADM1, IL4, CR2, MAP3K7, IL12A, IL27RA, CD74,	674	80	15360	3.41839762611276	0.9750468035076889	0.01678755310468616	1.3348169878054872
GOTERM_BP_ALL	GO:0010324~membrane invagination	20	2.83%	0.0010726242574185562	SLC9A3, VAV1, ELA2, SH3GL2, SYP, CEBPE, ELMO1, GATA2, SNX17, LRP1, CAP1, CUBN, APP, LRP2, BIN1, RAC1, DNM2, CBL, ADRB2, CLTCL1,	674	197	15360	2.3136362951693807	0.9964421271789758	0.02411398867031711	2.032084379208221
GOTERM_BP_ALL	GO:0002449~lymphocyte mediated immunity	10	1.42%	0.004896482435514278	TRAF6, BCL10, C1QA, CADM1, IL4, CR2, MAP3K7, IL12A, IL27RA, CD74,	674	74	15360	3.079637501002486	0.9999999999936927	0.08425571564331147	8.962533541299555
GOTERM_BP_ALL	GO:0051641~cellular localization	60	8.50%	0.0014325840870642189	KPNA2, PEX26, TUBA3C, LIN7A, NFKBIA, HAP1, CALR, SNX17, STAT1, UPF1, STXBP1, KIFC3, EGFR, NPM1, ATP7B, NRXN2, EXOC2, CCL8, ACHE, POU1F1, HSP90AA1, CD74, CACNA1B, PARK2, SCG5, CAMK4, MDFI, CLTCL1, ADRB2, LCP2, BCL2L1, AKAP3, CADM1, NLGN1, RPGR, PYCARD, PEX6, TRPV6, PTPN11, MYH4, STX12, WIPF1, EXOC3, STX1A, TP53, TNNT2, PEX19, KIF5A, APBA1, TUBA1A, ROPN1B, GABARAPL2, SNAP25, YWHAZ, PICK1, ARF1, SMA…	674	906	15360	1.509226324994596	0.9994644376987849	0.029915159919839396	2.7052121445066524
GOTERM_BP_ALL	GO:0043009~chordate embryonic development	20	2.83%	5.626461294673465E-7	BCL10, SETDB1, ZEB2, MEOX1, MYF6, HAND2, MEOX2, CASP8, PLCG1, MYF5, SIX1, SMARCA4, SFRP1, MAP3K7IP1, XAB2, EP300, MAP3K7, GNA12, PRKDC, GRN,	674	115	15360	3.9633595665075476	0.002951778505698055	2.639379092639338E-5	0.0010763280563375055
GOTERM_BP_ALL	GO:0045893~positive regulation of transcription, DNA-dependent	47	6.66%	5.600879137476742E-16	CTNNB1, BCL10, GTF2H1, TLX1, GATA4, CITED2, SRF, HNF4A, FHL2, REL, NRIP1, NEUROD1, E2F1, TP73, PPARG, NR5A1, SMAD4, ERCC2, NOTCH4, SMAD2, NCOA1, POU1F1, PPARGC1A, TP53, JUN, PPARA, FOSL1, HAND1, HAND2, FOXH1, RB1, APP, FOXO1, STAT5A, GLI1, MYOG, TGFB1I1, SMAD3, HIF1A, NOTCH1, SOX10, IL4, SMAD1, EP300, TCF4, NCOA2, ADRB2,	674	263	15360	4.072615676230664	2.9165558856902862E-12	7.482903185973555E-14	1.0658141036401503E-12
GOTERM_BP_ALL	GO:0045892~negative regulation of transcription, DNA-dependent	31	4.39%	1.8673001359307758E-8	CTNNB1, MDM4, RBL1, TWIST1, NRIP1, STAT3, ORC2L, E2F1, SMARCA4, HMGB1, NCOR1, PPARG, RYBP, PAWR, SMAD4, RNF2, CBX2, IRF8, IRF2, ZMYND11, ZBTB16, MBD2, HAND1, RB1, DAXX, MDM2, ID2, SMAD3, MDFI, NCOA2, TCF4,	674	215	15360	3.285901594092885	9.81031376726671E-5	1.0011010305177592E-6	3.572116348271592E-5
GOTERM_BP_ALL	GO:0002376~immune system process	84	11.90%	6.664605410793727E-6	CD28, CXCL2, KIT, BCL10, OPRD1, IKBKG, INPPL1, TAL1, NFKBIA, POU2AF1, ETS1, IL27RA, TNFRSF14, SH2D1A, FYN, RHOH, CTSS, RAG1, CRKL, MAP3K7, DEFB1, S100A7, CIITA, NOTCH4, IKBKAP, CCL8, CASP3, DOCK2, HCLS1, ELA2, ZBTB16, CCR1, PIK3R1, RFXANK, KLF1, ARHGDIB, IL12A, CEBPE, CD74, SLAMF1, EBI3, RB1, IL4R, ID2, NOTCH1, GZMA, LMO2, EPB42, CTNNB1, LCP2, PRKCA, RFX1, C1QA, TLX1, CADM1, VAV1, HLA-DRA, PSMB9,…	674	1165	15360	1.6431782580456182	0.034409988417201665	2.5008267777015813E-4	0.01274851926305054
GOTERM_BP_ALL	GO:0048534~hemopoietic or lymphoid organ development	33	4.67%	4.0529792583312266E-10	KIT, EPB42, CTNNB1, TAL1, TLX1, NFKBIA, ETS1, IFI16, CASP8, ERBB2, RHOH, RAG1, CRKL, NTRK1, NOTCH4, RAG2, IRF8, RELB, HCLS1, PIK3R1, ZBTB16, KLF1, CEBPE, CD74, RB1, LCK, STAT5A, ID2, SIX1, KDR, IL4, MMP9, LMO2,	674	206	15360	3.6507159113825587	2.129432933095643E-6	2.9170344806317416E-8	7.753287678546883E-7
GOTERM_BP_ALL	GO:0045860~positive regulation of protein kinase activity	24	3.40%	1.752900799095893E-8	KIT, TRAF6, IKBKG, MAP3K4, PRKD3, ELA2, GRM1, ADRA2A, GAB1, MAP3K5, DAXX, PICK1, ERBB2, PTPN11, FGF2, GADD45G, MAP3K7IP1, EGFR, GNB2L1, MAP3K7, PARD3, MDFI, ADRB2, PLCE1,	674	134	15360	4.081668807298818	9.209316812319734E-5	9.494573736112955E-7	3.353272221007231E-5
GOTERM_BP_ALL	GO:0045859~regulation of protein kinase activity	38	5.38%	5.8598818864079396E-12	CDC25A, KIT, GTF2H1, CDK5R2, PRKCA, IKBKG, CAV3, GRM1, GAB1, MAP3K5, ERBB2, PTPN11, FGF2, MAP3K7IP1, EGFR, CDKN3, MAP3K7, PLCE1, TRAF6, CCNT1, CASP3, MAP3K4, PRKD3, ELA2, ADRA2A, CDC6, RB1, DAXX, PICK1, FABP4, CAV1, GADD45G, C13orf15, GNB2L1, PARD3, MDFI, DUSP6, ADRB2,	674	230	15360	3.76519158818217	3.078774679643459E-8	5.308232742251562E-10	1.1209844164028482E-8
GOTERM_BP_ALL	GO:0048523~negative regulation of cellular process	124	17.56%	6.895229310409616E-22	RAP1A, CAV3, NFKBIA, BAI1, PTPN6, PER1, BIN1, PLG, MMP14, TAX1BP3, HMGB1, RYBP, CDKN3, MAP3K7, AXIN1, WNT2, POU1F1, ZBTB17, OTUD7B, ARHGDIB, RGS19, ADRBK1, LRP1, ID2, NOTCH1, SMAD1, IGFBP3, ADRB2, DDIT3, RGS2, SERPINB2, ABI1, NRIP1, ORC2L, CTBP1, ERCC4, TP73, FRK, FGF2, CASP2, GJA1, JUN, CDC6, MBD2, HDAC1, STAT5A, FABP4, CAV1, SMAD3, IL4, CRYAA, MAPK8, EPHB2, TCF4, PLEKHO1, CD28, SPTA1, BCL10, NA…	674	1132	15360	2.496356334734877	3.622753479689212E-18	1.811376739844606E-19	1.3190469507233531E-18
GOTERM_BP_ALL	GO:0048522~positive regulation of cellular process	118	16.71%	1.2709446739068824E-23	KIT, PPP5C, IKBKG, GATA4, FHL2, PLG, PRKCG, MAP3K7, TICAM1, HTR1A, CDK2, WNT2, POU1F1, ADRA2A, PPARA, IL12A, TIMP3, FOXH1, EBI3, ID2, TRAF3, NOTCH1, SMAD1, IGFBP3, TRAF3IP2, HCFC1, ADRB2, GTF2H1, DDIT3, VAV1, FGF7, MAP3K3, IFI16, NRIP1, PRKCE, MAP3K5, ERBB2, TP73, FGF2, DNM2, ERCC2, LAMA1, GJA1, JUN, LIFR, STAT5A, SMAD3, IL4, MMP9, TCF4, CD28, FGFR1, BCL10, MAPK1, ETS1, HNF4A, CREBBP, REL, NEUROD…	674	996	15360	2.6999392227664365	6.67754331670676E-20	3.9279666568863294E-21	2.4312979615109708E-20
GOTERM_BP_ALL	GO:0042981~regulation of apoptosis	65	9.21%	2.589049760591558E-13	CD28, BCL10, NAIP, IKBKG, MAPK1, CALR, STAT1, PLG, HMGB1, NPM1, PAWR, MAP3K7, SEPT4, CASP3, PIK3R1, ZBTB16, CASP1, ABL1, IL12A, CD74, TIMP3, TRAIP, TRAF3, IGFBP3, CASP5, ADRB2, ACTN2, PRKCA, DDIT3, BCL2L1, CDC2, CADM1, SERPINB2, PYCARD, IGF1R, ACTN3, IFI16, PRKCE, CASP8, MAP3K5, TP73, MIF, DNM2, SFRP1, CASP2, ERCC2, TRAF6, CARD9, TP53, CTSB, TRAF1, HDAC1, CDK5, LCK, DAXX, FOXO1, YWHAZ, STAT5A, SM…	674	538	15360	2.7533562044278734	1.3602816650859495E-9	2.6159296950822863E-11	4.952815935155286E-10
GOTERM_BP_ALL	GO:0048519~negative regulation of biological process	128	18.13%	3.2351078946236326E-22	RAP1A, CAV3, NFKBIA, BAI1, PTPN6, PER1, BIN1, PLG, MMP14, TAX1BP3, HMGB1, RYBP, CDKN3, PRKCG, MAP3K7, AXIN1, WNT2, POU1F1, ZBTB17, OTUD7B, ARHGDIB, RGS19, ADRBK1, LRP1, ID2, NOTCH1, SMAD1, IGFBP3, ADRB2, DDIT3, RGS2, SERPINB2, ABI1, NRIP1, ORC2L, CTBP1, ERCC4, TP73, FRK, FGF2, CASP2, GJA1, JUN, CDC6, MBD2, HDAC1, STAT5A, FABP4, CAV1, SMAD3, IL4, CRYAA, MAPK8, EPHB2, TCF4, PLEKHO1, CD28, SPTA1, BC…	674	1181	15360	2.469968366595728	1.6997256878352566E-18	9.442920487973649E-20	6.188712530882965E-19
GOTERM_BP_ALL	GO:0048518~positive regulation of biological process	127	17.99%	2.90137073182763E-24	KIT, PPP5C, IKBKG, GATA4, FHL2, PLG, FYN, PRKCG, MAP3K7, TICAM1, HTR1A, CDK2, WNT2, POU1F1, ADRA2A, PPARA, IL12A, TIMP3, FOXH1, EBI3, ID2, TRAF3, NOTCH1, SMAD1, TRAF3IP2, IGFBP3, HCFC1, ADRB2, GTF2H1, DDIT3, VAV1, FGF7, MAP3K3, IFI16, NRIP1, PRKCE, MAP3K5, ERBB2, TP73, FGF2, DNM2, ERCC2, LAMA1, GJA1, JUN, LIFR, STAT5A, CAV1, SMAD3, IL4, MMP9, TCF4, CD28, FGFR1, BCL10, MAPK1, ETS1, HNF4A, IL27RA, …	674	1106	15360	2.6168565311411722	1.5243801825022367E-20	1.0162534550014911E-21	5.55027838009331E-21
GOTERM_BP_ALL	GO:0048514~blood vessel morphogenesis	17	2.41%	0.002594057842249635	NOTCH4, TIE1, CTNNB1, FGFR1, CTGF, FGF1, HAND1, CSPG4, HAND2, CASP8, PLG, MMP14, ERBB2, FGF2, KDR, MAP3K7, S100A7,	674	166	15360	2.3338457688320045	0.9999988163266829	0.049466549891458045	4.847413560068903
GOTERM_BP_ALL	GO:0048513~organ development	128	18.13%	3.5997570542610457E-19	KIT, CAPN3, KCNJ8, CAV3, GATA4, NFKBIA, PLG, MMP14, COL1A2, FYN, RAG1, MAP3K7, S100A7, LAMA3, ALK, PLCE1, WNT2, POU1F1, PPARA, TTN, KLF1, CEBPE, ADRBK1, FOXH1, ID2, NOTCH1, SMAD1, KRT17, IGFBP3, ADRB2, DDIT3, FGF7, IFI16, CSRP3, NRIP1, ERBB2, TP73, FGF2, MAP3K7IP1, AR, ERCC2, PRKDC, GJA1, RELB, CTGF, ACTB, GJA8, FGF1, STAT5A, PAX3, SGCG, ATP2B2, SMAD3, IL4, MMP9, FGFR1, MAPK1, TAL1, LHX3, DCN, ET…	674	1282	15360	2.275376474999653	1.8913123563087533E-15	6.754686986816976E-17	6.886280864654579E-16
GOTERM_BP_ALL	GO:0033238~regulation of amine metabolic process	10	1.42%	6.740608436785569E-4	PRKCE, PRKCA, HCLS1, FGF2, EGFR, JUN, IL4, IGFBP3, IL12A, ITGB2,	674	56	15360	4.069520983467571	0.9710651870322115	0.016267663117032094	1.2816194029098615
GOTERM_BP_ALL	GO:0008286~insulin receptor signaling pathway	8	1.13%	8.256926500912214E-4	GAB1, FOXO1, PRKCA, SNF1LK2, PIK3R1, IGF1R, IRS1, SORBS1,	674	36	15360	5.064292779426311	0.9869632263885466	0.01927364079281657	1.5677705322662217
GOTERM_BP_ALL	GO:0008285~negative regulation of cell proliferation	27	3.82%	2.2932124267404096E-5	ABI1, BAI1, MDM4, PTPN6, ETS1, PLG, CTBP1, FGF2, FRK, CDKN3, NPM1, PAWR, PMP22, SMAD4, GJA1, WNT2, CASP3, POU1F1, TP53, ZBTB16, CDC6, RB1, MDM2, CAV1, TGFB1I1, PTGS2, SMAD1,	674	242	15360	2.542609804546681	0.11351117776109587	7.574913384407189E-4	0.04385968913194205
GOTERM_BP_ALL	GO:0008284~positive regulation of cell proliferation	31	4.39%	2.2569441957637097E-7	CD28, KIT, FGFR1, TLX1, FGF7, IGF1R, BMPR1A, ERBB2, CAPN1, BTC, FGF2, EGFR, MYC, GRN, LAMA1, HTR1A, CDK2, HCLS1, ELA2, ADRA2A, FOSL1, NCK1, LIFR, IL12A, EBI3, SLAMF1, STAT5A, GLI1, POU3F2, IL4, ADRB2,	674	240	15360	2.943620178041543	0.001185095833016847	1.1186716809219455E-5	4.3174913189059083E-4
GOTERM_BP_ALL	GO:0008283~cell proliferation	94	13.31%	1.1914903156445895E-18	CD28, KIT, CDC25A, FGFR1, FGF8, TAL1, BAI1, NFKBIA, PTPN6, ETS1, CDC14A, PLG, BIN1, MMP14, TNFRSF14, CDK3, BTC, PDZK1, EGFR, NPM1, CDKN3, PAWR, PMP22, SMAD4, PLCE1, DBP, CDK2, HTR1A, WNT2, ACHE, CASP3, POU1F1, HCLS1, ELA2, ZBTB16, ADRA2A, FOSL1, IL12A, CD74, SLAMF1, EBI3, RB1, LRP1, LRP2, TRAIP, GLI1, RAF1, PTGS2, NOTCH1, SMAD1, ADRB2, FES, CTNNB1, TLX1, CADM1, ABI1, MDM4, FGF7, IGF1R, BMPR1A, IF…	674	796	15360	2.6912008111775494	6.260090118396673E-15	1.9562781619989603E-16	2.2793029744416687E-15
GOTERM_BP_ALL	GO:0019233~sensory perception of pain	5	0.71%	0.005506908403653599	DLG2, GRM1, TRPV1, IAPP, ADRB2,	674	17	15360	6.702740443358353	0.999999999999749	0.09366838919251452	10.02492167178184
GOTERM_BP_ALL	GO:0030902~hindbrain development	6	0.85%	0.004863320902682881	GLI1, SMARCA4, ATP2B2, FGF2, SMAD1, NEUROD1,	674	26	15360	5.259073270942707	0.9999999999924858	0.08425870878832742	8.904479930338994
GOTERM_BP_ALL	GO:0048489~synaptic vesicle transport	6	0.85%	0.001802855306874147	SNAP25, CTNNB1, LIN7A, DNM2, NLGN1, SYP,	674	21	15360	6.511233573548115	0.9999236933573094	0.03692310991351522	3.393047551073869
GOTERM_BP_ALL	GO:0008219~cell death	100	14.16%	2.561640492900599E-20	IKBKG, GZMB, NFKBIA, PTPN6, STAT1, PLG, TNFRSF14, HMGB1, RYBP, PRKCG, MAP3K7, AXIN1, DFFA, IL12A, ELMO1, TIMP3, AHR, TRAF3, IGFBP3, GZMA, CASP5, ADRB2, DDIT3, SERPINB2, IFI16, ITGB2, PRKCE, MAP3K5, ATG12, TP73, FGF2, DNM2, CASP2, ERCC2, PRKDC, GJA1, AGTR2, E2F2, CTSB, ATG5, HDAC1, STAT5A, PAX3, SMAD3, TNFRSF1B, WRN, GADD45G, IL4, MAPK8, CRYAA, MMP9, CD28, BCL10, NAIP, ATXN2, MAPK1, CALR, IAPP, NP…	674	834	15360	2.7325320752300235	1.3458859149699747E-16	5.851677891173803E-18	4.9003795652000954E-17
GOTERM_BP_ALL	GO:0030900~forebrain development	12	1.70%	2.1632470722297623E-5	E2F1, PRKG1, CTNNB1, LRP2, GLI1, POU1F1, SMARCA4, TP73, POU3F2, FYN, ASCL1, GATA2,	674	55	15360	4.972214728891287	0.10743704547539235	7.190972150347141E-4	0.041374475710775904
GOTERM_BP_ALL	GO:0019226~transmission of nerve impulse	34	4.82%	2.6394023314463263E-5	CTNNB1, DLGAP2, SLC6A1, MAPK1, LIN7A, PHOX2A, NLGN1, HAP1, GRM1, NOS1, PLP1, MPZ, ERBB2, TH, KCNK3, PNOC, PMP22, SNCB, NRXN2, DLG4, ACHE, WNT2, DLG2, STX1A, KIF5A, APBA1, CACNA1B, SNAP25, GABARAPL2, PARK2, ACCN1, CAMK4, AKAP5, HOMER1,	674	348	15360	2.226542515092602	0.1294899968857598	8.663496810470406E-4	0.05047928914074795
GOTERM_BP_ALL	GO:0019222~regulation of metabolic process	203	28.75%	8.328577901146513E-12	MAFK, GATA4, POU2AF1, CRY1, STAT1, UPF1, HMGB1, NRF1, PRKCG, POU1F1, ZBTB17, RFXANK, FOXH1, EBI3, SRY, AHR, ID2, SRPK1, SUB1, GCM1, GTF2H1, DDIT3, MAX, PHOX2A, ITGB2, NRIP1, PRKCE, CARM1, HOXB9, GJA1, RELB, ATF7IP2, E2F2, JUN, ZNF208, MBD2, HOXB7, GTF2F2, PAX3, CAV1, TNFRSF1B, IL4, SREBF2, TCF4, SPTA1, BCL10, KPNA2, HNF4A, REL, EDA2R, SMARCA4, HOXC8, NR5A1, RXRG, CBX2, RNF2, DBP, TCEA2, HSP90AA1,…	674	2975	15360	1.5550357828591377	4.375825357616492E-8	7.416652847425098E-10	1.5932410946106756E-8
GOTERM_BP_ALL	GO:0019220~regulation of phosphate metabolic process	11	1.56%	0.0020822729517433916	PRKCE, BCL10, PRKCA, HCLS1, FGF2, EGFR, JUN, IL4, IGFBP3, IL12A, ITGB2,	674	78	15360	3.2138781100205436	0.9999824712511047	0.041402915162813025	3.909054772196663
GOTERM_BP_ALL	GO:0002250~adaptive immune response	12	1.70%	7.022187550893254E-4	EBI3, TRAF6, BCL10, C1QA, RELB, CADM1, IL4, CR2, MAP3K7, IL12A, IL27RA, CD74,	674	80	15360	3.41839762611276	0.9750468035076889	0.01678755310468616	1.3348169878054872
GOTERM_BP_ALL	GO:0019219~regulation of nucleobase, nucleoside, nucleotide and nucleic acid metabolic process	185	26.20%	2.1020793945880027E-11	MAFK, IKBKG, GATA4, POU2AF1, PER1, FHL2, MEOX1, MEOX2, CRY1, STAT1, YBX1, HMGB1, NRF1, RYBP, PRKCG, CIITA, IKBKAP, CDK2, POU1F1, ZBTB17, PPARA, RFXANK, KLF1, CEBPE, FOXH1, SRY, FOS, ID2, AHR, HOXD4, CHAF1B, SP4, SRPK1, NOTCH1, SMAD1, HCFC1, SUB1, CREB3, EYA1, GCM1, ADRB2, GTF2H1, RFX1, MAX, DDIT3, PHOX2A, ASCC2, SAFB, IFI16, NRIP1, ORC2L, TP73, DNM2, AR, CARM1, ERCC2, HOXB9, CCNT1, RELB, E2F2, AT…	674	2658	15360	1.5861639348654641	1.1044296555073885E-7	1.781338299089441E-9	4.0212355667534894E-8
GOTERM_BP_ALL	GO:0048469~cell maturation	15	2.12%	3.466742422839797E-7	EPB42, CTNNB1, FGFR1, ACTC1, NLGN1, PLP1, KLF1, TTN, REN, ACTB, GATA2, APP, PICK1, RND1, SOX10,	674	62	15360	5.5135445582463865	0.0018197689937351491	1.702253534707765E-5	6.631805043677552E-4
GOTERM_BP_ALL	GO:0048468~cell development	142	20.11%	5.264737955924606E-27	IKBKG, GZMB, NFKBIA, BAI1, PTPN6, STAT1, PLG, TNFRSF14, MMP14, HMGB1, FYN, RYBP, PRM1, PRKCG, RAG1, MAP3K7, AXIN1, WNT2, DFFA, TTN, KLF1, IL12A, ELMO1, TIMP3, AHR, TRAF3, BRSK2, NOTCH1, GZMA, IGFBP3, CASP5, GCM1, ADRB2, DDIT3, SERPINB2, NLGN1, PLP1, IFI16, ITGB2, PRKCE, MAP3K5, ATG12, TP73, FGF2, PTPN11, DNM2, CASP2, ERCC2, PRKDC, GJA1, AGTR2, E2F2, CTSB, ATG5, REN, ACTB, PTPRZ1, HDAC1, STAT5A, P…	674	1245	15360	2.599263522934468	2.766093322042788E-23	2.30507776836899E-24	1.0071364177310169E-23
GOTERM_BP_ALL	GO:0002237~response to molecule of bacterial origin	4	0.57%	0.005768964486061542	BCL10, MAPK1, NFKBIA, IL12A,	674	9	15360	10.128585558852622	0.9999999999999372	0.09545490824924419	10.477391038905637
GOTERM_BP_ALL	GO:0045786~negative regulation of progression through cell cycle	23	3.26%	1.2985645604199423E-4	AXIN1, BCL10, RAP1A, DDIT3, CASP3, TP53, CADM1, ZBTB17, ZMYND11, STARD13, PYCARD, RBL1, RB1, BIN1, HIC1, TP73, EGFR, CDKN3, WT1, EPHB2, MYC, ADCYAP1, PLEKHO1,	674	209	15360	2.5079153237828855	0.49455200400861765	0.003847439014696752	0.24812123828467092
GOTERM_BP_ALL	GO:0008152~metabolic process	445	63.03%	4.140836740949324E-4	KIT, PPP5C, SLC2A2, CAPN3, PTPN6, CRY1, MMP14, CDK3, HMGB1, NRF1, FYN, PPP1R3A, RAG1, PRKCG, ATG7, PLCE1, PRKD3, CHKA, RFXANK, DFFA, RCC1, CA8, SLC34A1, AHR, ID2, MAP3K14, SUB1, GCM1, CLTCL1, GTF2H1, MAX, DDIT3, ABI1, ITGB2, NRIP1, PRKCE, CSNK1A1, MAP3K5, CTBP1, PPEF2, CARM1, PTPRT, PRKDC, HOXB9, RELB, ATF7IP2, E2F2, CTSB, JUN, PTPRZ1, NDOR1, HOXB7, PICK1, PAX3, CAV1, ATP2B2, MMP3, MMP9, FGFR4, C…	674	9181	15360	1.1045905991505485	0.8865106395966424	0.010662190896509216	0.7891694412132333
GOTERM_BP_ALL	GO:0032989~cellular structure morphogenesis	42	5.95%	8.315072384032248E-5	SPTA1, ACTN2, EPB42, CTNNB1, FGFR1, LIMK1, DLX5, BAI1, NOV, PARD6B, ITGB2, IGFBP5, CAP1, DDX5, TP73, FYN, WNT1, PTPN11, AR, GNA12, SMAD4, PLCE1, PRKG1, GJA1, FGD1, TP53, NCK1, CTGF, AKAP2, PTPRZ1, CDK5, RB1, RAC3, ATP2B2, POU3F2, RAC1, SMAD3, BRSK2, PAX2, IGFBP3, PARD3, NEDD9,	674	499	15360	1.9181389485201858	0.3539588433566896	0.002551663328472231	0.15894623862988677
GOTERM_BP_ALL	GO:0008016~regulation of heart contraction	13	1.84%	4.483408331847602E-7	PRKCA, ACTC1, TNNT2, SLC8A1, CSRP3, CACNA1B, ADRBK1, SCN5A, S100A1, SP4, PLN, KCNJ12, ADRB2,	674	46	15360	6.440459295574764	0.0023528110567671012	2.1414164039668115E-5	8.576657553605038E-4
GOTERM_BP_ALL	GO:0008015~blood circulation	23	3.26%	3.879934107823468E-6	WNT2, AGTR2, KCNJ8, PRKCA, ACTC1, TNNT2, REN, SLC8A1, CSRP3, MEOX2, CACNA1B, ADRBK1, SCN5A, S100A1, SP4, CAV1, HOXB2, NFE2, PTGS2, PLN, NTS, KCNJ12, ADRB2,	674	167	15360	3.138648518985767	0.02017883959062472	1.5560020867222413E-4	0.007421994290846001
GOTERM_BP_ALL	GO:0051347~positive regulation of transferase activity	25	3.54%	1.01827131492814E-8	KIT, IKBKG, GRM1, GAB1, MAP3K5, ERBB2, FGF2, PTPN11, EGFR, MAP3K7IP1, MAP3K7, PLCE1, TRAF6, PRKD3, MAP3K4, ELA2, ADRA2A, DAXX, PICK1, GADD45G, GNB2L1, PARD3, MDFI, IRS1, ADRB2,	674	141	15360	4.040659132520992	5.3498543891694617E-5	5.879116402596196E-7	1.947937456892035E-5
GOTERM_BP_ALL	GO:0007626~locomotory behavior	25	3.54%	6.232343159695747E-6	CXCL2, OPRD1, MAPK1, PRKCA, CCR3, GRM1, SERPIND1, ITGB2, RALA, FGF2, FER, MAPK14, IL16, DEFB1, CCL8, DOCK2, ELA2, CCR1, FOSL1, CACNA1B, PLAU, TRH, IL4, CREB3, PLD1,	674	198	15360	2.8774390792194944	0.03221452499784638	2.3898481813611205E-4	0.011921704775441633
GOTERM_BP_ALL	GO:0051338~regulation of transferase activity	40	5.67%	1.2815342497949446E-12	CDC25A, KIT, GTF2H1, CDK5R2, PRKCA, IKBKG, CAV3, GRM1, RBL1, GAB1, MAP3K5, ERBB2, PTPN11, FGF2, MAP3K7IP1, EGFR, CDKN3, MAP3K7, PLCE1, TRAF6, CCNT1, CASP3, MAP3K4, PRKD3, ELA2, ADRA2A, CDC6, RB1, DAXX, PICK1, FABP4, CAV1, GADD45G, C13orf15, GNB2L1, PARD3, MDFI, DUSP6, IRS1, ADRB2,	674	241	15360	3.7824593373308546	6.733160917704595E-9	1.1812562039636987E-10	2.4515500740562857E-9
GOTERM_BP_ALL	GO:0002026~regulation of the force of heart contraction	5	0.71%	2.2202195965804488E-4	ADRBK1, PRKCA, PLN, SLC8A1, CSRP3,	674	8	15360	14.2433234421365	0.6885862577126021	0.00615364906024185	0.42387093146072363
GOTERM_BP_ALL	GO:0051329~interphase of mitotic cell cycle	14	1.98%	1.7929959258358572E-4	TAF1, KPNA2, CDK2, ANAPC10, CDC2, ABL1, CDC6, RCC1, RB1, E2F1, GSPT2, MDM2, DNM2, CDKN3,	674	92	15360	3.4679396206941036	0.6102011816071888	0.00513499205875334	0.3424404958647598
GOTERM_BP_ALL	GO:0032944~regulation of mononuclear cell proliferation	8	1.13%	0.004103318906301223	CD28, EBI3, STAT5A, ERBB2, CASP3, IL4, NCK1, IL12A,	674	47	15360	3.8790327672201528	0.9999999995851857	0.07425295487150196	7.564340781526857
GOTERM_BP_ALL	GO:0032943~mononuclear cell proliferation	10	1.42%	0.003362023688914717	CD28, EBI3, STAT5A, ERBB2, TNFRSF14, CASP3, CADM1, IL4, NCK1, IL12A,	674	70	15360	3.255616786774057	0.9999999793144966	0.06275688934389234	6.239203256175152
GOTERM_BP_ALL	GO:0007610~behavior	37	5.24%	3.8164853603549403E-7	CXCL2, OPRD1, PRKCA, MAPK1, CCR3, GRM1, SERPIND1, ITGB2, RALA, MPZ, FYN, FGF2, MAPK14, FER, PRKCG, PMP22, IL16, DEFB1, DLG4, CCL8, HTR1A, AGTR2, DOCK2, ELA2, CCR1, FOSL1, REN, MBD2, CACNA1B, APP, PARK2, PLAU, TRH, IL4, TRPV1, PLD1, CREB3,	674	328	15360	2.5707461822392705	0.0020031727568060598	1.8395994009656746E-5	7.3008535812491E-4
GOTERM_BP_ALL	GO:0051325~interphase	14	1.98%	3.393400134988674E-4	TAF1, KPNA2, CDK2, ANAPC10, CDC2, ABL1, CDC6, RCC1, RB1, E2F1, GSPT2, MDM2, DNM2, CDKN3,	674	98	15360	3.255616786774057	0.8318997922582174	0.008920750779246589	0.6471593313929214
GOTERM_BP_ALL	GO:0002009~morphogenesis of an epithelium	12	1.70%	0.0010629776559255536	CASP8, DAG1, CTNNB1, STAT5A, BCL10, SIX1, FZD1, PPARG, JUN, F11R, MAP3K7, ZEB2,	674	84	15360	3.2556167867740573	0.9962569519512414	0.024105813184712055	2.0139845761394493
GOTERM_BP_ALL	GO:0051318~G1 phase	7	0.99%	3.682783938845147E-4	RB1, TAF1, E2F1, CDK2, MDM2, CDC2, CDC6,	674	23	15360	6.935879241388207	0.8556177620953296	0.00958210995682962	0.7021639918425859
GOTERM_BP_ALL	GO:0051301~cell division	21	2.97%	0.005677209484343519	CDC25A, SEPT4, CDK2, ANAPC10, CCNT1, CDC2, CDC6, RCC1, PARD6B, CDK5, CDC14A, ROPN1B, RB1, DAXX, UBE2I, CDK3, PPP1CA, NEK2, NOTCH1, PARD3, NEDD9,	674	245	15360	1.9533700720644342	0.999999999999898	0.09520207477379661	10.319211588014877
GOTERM_BP_ALL	GO:0007568~aging	6	0.85%	0.004072454072612692	CP, DDIT3, PHOX2A, TP53, WRN, NPM1,	674	25	15360	5.4694362017804155	0.9999999995118317	0.07422457941571037	7.509522836046245
GOTERM_BP_ALL	GO:0045638~negative regulation of myeloid cell differentiation	6	0.85%	0.0011078647330951315	CTNNB1, STAT5A, ZBTB16, NFKBIA, IL4, LMO2,	674	19	15360	7.196626581290021	0.9970440877950788	0.024790758203864338	2.0981787352576275
GOTERM_BP_ALL	GO:0045637~regulation of myeloid cell differentiation	9	1.27%	1.9815475641674868E-4	RB1, CTNNB1, STAT5A, ID2, ZBTB16, NFKBIA, IL4, ETS1, LMO2,	674	38	15360	5.397469935967515	0.6469721231091209	0.005552486224930986	0.3783869231783754
GOTERM_BP_ALL	GO:0018212~peptidyl-tyrosine modification	14	1.98%	1.2270953783477301E-6	KIT, DYRK1A, PRKCA, HCLS1, ABI1, ABL1, IL12A, ITGB2, PRKCE, STAT1, TNFRSF14, FYN, EGFR, IL4,	674	59	15360	5.407634662777247	0.006426424709237044	5.328091996992246E-5	0.0023473888100977724
GOTERM_BP_ALL	GO:0042592~homeostatic process	42	5.95%	1.19826788813269E-6	CTNNB1, BCL10, PRKCA, IKBKG, DDIT3, BCL2L1, CAV3, CCR3, SRF, CALR, KCNA5, CREBBP, SLC9A1, IAPP, CSRP3, ATOX1, PLG, ATP7B, MYC, PLCE1, CP, OPRL1, PPARGC1A, CASP3, SLC9A3, ELA2, SLC9A3R1, CCR1, IREB2, LCK, APP, CUBN, STAT5A, FABP4, ATP2B2, CAV1, HIF1A, PLN, SMAD1, TRPV1, EP300, ADRB2,	674	418	15360	2.289835730410461	0.006275926840405455	5.2462817580201104E-5	0.0022922434693040117
GOTERM_BP_ALL	GO:0030522~intracellular receptor-mediated signaling pathway	9	1.27%	0.002277032469574923	RB1, DAXX, CTNNB1, NCOA1, PPARGC1A, TGFB1I1, FHL2, NCOA2, NRIP1,	674	54	15360	3.7982195845697326	0.9999937139016795	0.0446852285832825	4.267175779571664
GOTERM_BP_ALL	GO:0030521~androgen receptor signaling pathway	8	1.13%	4.736216743274927E-4	RB1, DAXX, CTNNB1, NCOA1, PPARGC1A, TGFB1I1, FHL2, NRIP1,	674	33	15360	5.5246830321014295	0.917006894848062	0.012009812857604607	0.9021517039303761
GOTERM_BP_ALL	GO:0030518~steroid hormone receptor signaling pathway	9	1.27%	0.0013697867646357248	RB1, DAXX, CTNNB1, NCOA1, PPARGC1A, TGFB1I1, FHL2, NCOA2, NRIP1,	674	50	15360	4.102077151335311	0.9992547518060133	0.029321023164449733	2.588097164566394
GOTERM_BP_ALL	GO:0001944~vasculature development	19	2.69%	0.0018610287490142968	NOTCH4, TIE1, CTNNB1, FGFR1, CTGF, FGF1, HAND1, CSPG4, HAND2, CASP8, FOXO1, PLG, ERBB2, MMP14, FGF2, KDR, MAP3K7, CRKL, S100A7,	674	191	15360	2.267000170895024	0.9999438202831727	0.03765302724982145	3.500693810549438
GOTERM_BP_ALL	GO:0018193~peptidyl-amino acid modification	16	2.27%	3.4124884811059125E-4	KIT, DYRK1A, PRKCA, HCLS1, ABI1, ABL1, IL12A, CREBBP, ITGB2, PRKCE, STAT1, TNFRSF14, FYN, EGFR, IL4, EP300,	674	124	15360	2.940557097731406	0.8335778146025088	0.008926061225921877	0.6507884403870068
GOTERM_BP_ALL	GO:0006521~regulation of amino acid metabolic process	10	1.42%	6.740608436785569E-4	PRKCE, PRKCA, HCLS1, FGF2, EGFR, JUN, IL4, IGFBP3, IL12A, ITGB2,	674	56	15360	4.069520983467571	0.9710651870322115	0.016267663117032094	1.2816194029098615
GOTERM_BP_ALL	GO:0051251~positive regulation of lymphocyte activation	10	1.42%	7.698960339479374E-4	CD28, EBI3, LCK, STAT5A, TRAF6, BCL10, IL4, NCK1, MAP3K7, IL12A,	674	57	15360	3.998125878494456	0.9825181431934878	0.018143753304190602	1.4625657881618404
GOTERM_BP_ALL	GO:0001932~regulation of protein amino acid phosphorylation	10	1.42%	5.881907177087059E-4	PRKCE, PRKCA, HCLS1, FGF2, EGFR, JUN, IL4, IGFBP3, IL12A, ITGB2,	674	55	15360	4.143512274076072	0.9545554894742371	0.01447563618466674	1.1192206004814964
GOTERM_BP_ALL	GO:0045597~positive regulation of cell differentiation	8	1.13%	0.004626378841856215	RB1, CTNNB1, ID2, PPARG, FGF2, DLX5, IGFBP3, ETS1,	674	48	15360	3.798219584569733	0.999999999973751	0.08138656210810402	8.488659701007261
GOTERM_BP_ALL	GO:0051249~regulation of lymphocyte activation	13	1.84%	2.532776581362396E-4	CD28, BCL10, TRAF6, CASP3, NCK1, IL27RA, IL12A, LCK, EBI3, STAT5A, ERBB2, IL4, MAP3K7,	674	83	15360	3.5694111758607128	0.7357578510157126	0.00694378687434638	0.48340551918419905
GOTERM_BP_ALL	GO:0045596~negative regulation of cell differentiation	11	1.56%	0.0013900965105938846	NOTCH4, CTNNB1, STAT5A, MAPK1, ZBTB16, NOTCH1, NFKBIA, IL4, LMO2, TWIST1, IAPP,	674	74	15360	3.387601251102735	0.9993302781677341	0.029390657691592326	2.625988795012746
GOTERM_BP_ALL	GO:0007519~skeletal muscle development	15	2.12%	7.445433298798583E-6	ACTC1, TTN, ACTB, MYF6, CSRP3, CDK5, APP, PLG, MYOG, MYF5, SIX1, NOTCH1, IGFBP3, EP300, ADRB2,	674	79	15360	4.32708560267438	0.03836320557382111	2.7161902278105554E-4	0.014242040173340076
GOTERM_BP_ALL	GO:0045595~regulation of cell differentiation	22	3.12%	6.153501311231922E-6	NOTCH4, CTNNB1, MAPK1, DLX5, NLGN1, NFKBIA, ZBTB16, ETS1, TWIST1, IAPP, RB1, STAT5A, ID2, SIX1, POU3F2, PPARG, FGF2, NOTCH1, ASCL1, IL4, IGFBP3, LMO2,	674	159	15360	3.1532389003975143	0.03181354878581788	2.3769671156181893E-4	0.011770898443563826
GOTERM_BP_ALL	GO:0051247~positive regulation of protein metabolic process	12	1.70%	0.002447629626091058	CD28, EBI3, STAT5A, GJA1, BCL10, PPARGC1A, HCLS1, ELA2, IL4, NCK1, IL12A, REL,	674	93	15360	2.940557097731406	0.9999974402727637	0.04777763183207939	4.579827784514623
GOTERM_BP_ALL	GO:0007517~muscle development	25	3.54%	8.394928104162554E-7	CAPN3, CAV3, SRF, TWIST1, MYF6, CSRP3, PLG, MYF5, FGF2, ACHE, ACTC1, TTN, ACTB, CDK5, RB1, APP, MYOG, SGCG, SIX1, SMAD3, NOTCH1, PLN, IGFBP3, EP300, ADRB2,	674	177	15360	3.2188301564150277	0.004400984238126626	3.7697555045568265E-5	0.0016059248433286655
GOTERM_BP_ALL	GO:0051240~positive regulation of multicellular organismal process	13	1.84%	0.0024994883908513246	BCL10, TRAF6, IKBKG, C1QA, IL27RA, IL12A, LCK, CHRM3, CAV1, FYN, MAP3K7, CR2, ADRB2,	674	107	15360	2.76879558501345	0.9999980520858711	0.04858590173186328	4.674676958072899
GOTERM_BP_ALL	GO:0018108~peptidyl-tyrosine phosphorylation	14	1.98%	8.047829817107251E-7	KIT, DYRK1A, PRKCA, HCLS1, ABI1, ABL1, IL12A, ITGB2, PRKCE, STAT1, TNFRSF14, FYN, EGFR, IL4,	674	57	15360	5.597376229892238	0.004219404679981054	3.645046917666317E-5	0.001539526455107687
GOTERM_BP_ALL	GO:0051239~regulation of multicellular organismal process	41	5.81%	1.3726905625736324E-10	CD28, BCL10, PRKCA, IKBKG, C1QA, GRM1, SLC8A1, IL27RA, IAPP, CSRP3, SCN5A, ERBB2, CHRM3, FYN, MIF, KCNJ12, MAP3K7, PLCE1, PRKG1, TRAF6, ACHE, CASP3, ACTC1, TNNT2, NCK1, IL12A, CD74, LCK, CACNA1B, ADRBK1, EBI3, S100A1, STAT5A, PARK2, SP4, CAV1, SMAD3, PLN, IL4, CR2, ADRB2,	674	292	15360	3.19986992398683	7.21211512511033E-7	1.0764354740899762E-8	2.6259368013370477E-7
GOTERM_BP_ALL	GO:0032774~RNA biosynthetic process	173	24.50%	1.555217424478794E-10	MAFK, IKBKG, GATA4, POU2AF1, PER1, FHL2, MEOX1, MEOX2, CRY1, STAT1, YBX1, PARP1, HMGB1, NRF1, RYBP, CIITA, IKBKAP, POU1F1, ZBTB17, PPARA, RFXANK, KLF1, CEBPE, FOXH1, SRY, FOS, ID2, AHR, HOXD4, CHAF1B, SP4, NOTCH1, SMAD1, HCFC1, SUB1, CREB3, EYA1, GCM1, ADRB2, GTF2H1, RFX1, MAX, DDIT3, PHOX2A, NMI, ASCC2, SAFB, IFI16, NRIP1, ORC2L, TP73, AR, CARM1, ERCC2, HOXB9, CCNT1, RELB, RFXAP, E2F2, ATF7IP2, …	674	2490	15360	1.5833541882664186	8.171107128696065E-7	1.1842189007182924E-8	2.9751067165406653E-7
GOTERM_BP_ALL	GO:0007507~heart development	24	3.40%	7.086026992125532E-9	PPP3R1, CTNNB1, GJA1, CASP3, GATA4, CITED2, SRF, BMPR1A, HAND1, HAND2, CSRP3, CASP8, FOXH1, ADRBK1, ERBB2, ID2, PKP2, MAP3K7IP1, PLN, NOTCH1, CRKL, EP300, PLCE1, PRKDC,	674	128	15360	4.27299703264095	3.722929289640131E-5	4.136664246701116E-7	1.3555461708669725E-5
GOTERM_BP_ALL	GO:0009987~cellular process	630	89.24%	2.630079848933287E-13	KIT, CXCL2, PPP5C, CAPN3, HAP1, NFKBIA, BAI1, PTPN6, CRY1, SNX5, MMP14, FHOD1, CDK3, STXBP1, HMGB1, PPP1R3A, FYN, NRF1, RAG1, PRKCG, ATG7, DEFB1, TICAM1, PLCE1, EXOC2, PRKD3, RFXANK, DFFA, ARRB2, RCC1, CA8, IL4R, SLC34A1, ID2, AHR, MAP3K14, C13orf15, NTS, SUB1, GCM1, CLTCL1, GTF2H1, MAX, DDIT3, VAV1, RGS2, ABI1, RPGR, NRIP1, ITGB2, PRKCE, MAP3K5, CSNK1A1, MPZ, CTBP1, TRPV6, PPEF2, RASIP1, PTPRT, …	674	12970	15360	1.1069599097666607	1.3818641786400576E-9	2.6072921599507026E-11	5.031419725298747E-10
GOTERM_BP_ALL	GO:0009968~negative regulation of signal transduction	17	2.41%	1.8309673305097837E-5	AXIN1, PRKCA, CAV3, RGS2, CBLC, NFKBIA, OTUD7B, RGS19, SIX3, ADRBK1, LRP1, TAX1BP3, CAV1, RHOH, IGFBP3, MDFI, ADRB2,	674	108	15360	3.5872073854269697	0.0917175715910864	6.164759534006414E-4	0.03502031555325802
GOTERM_BP_ALL	GO:0009967~positive regulation of signal transduction	18	2.55%	3.9173587340147304E-4	PPP5C, BCL10, TRAF6, GJA1, CARD9, HCLS1, CITED2, CASP1, MAP3K3, IL12A, REL, EDA2R, CASP8, IL4, TRAF3IP2, MAP3K7, TICAM1, ADRB2,	674	153	15360	2.681096177343341	0.8723653656322745	0.01013925513854852	0.7467296434701121
GOTERM_BP_ALL	GO:0009966~regulation of signal transduction	49	6.94%	1.2595705263860113E-5	PPP5C, BCL10, CAV3, NFKBIA, REL, EDA2R, TAX1BP3, RHOH, MAP3K7, TICAM1, SMAD4, PLCE1, AXIN1, HCLS1, OTUD7B, CASP1, RGS19, IL12A, ADRBK1, LRP1, GLI1, SNF1LK2, IGFBP3, TRAF3IP2, MDFI, ADRB2, PRKCA, CBLC, RGS2, VAV1, RASA2, CITED2, GRM1, MAP3K3, CASP8, ARHGEF9, TRAF6, GJA1, CARD9, FGD1, ARRB1, REN, SIX3, CAV1, SMAD3, RAC1, MAPK8IP1, AKAP13, IL4,	674	573	15360	1.948824708313266	0.06403598825894152	4.381705463496477E-4	0.02409264289843227
GOTERM_BP_ALL	GO:0006470~protein amino acid dephosphorylation	18	2.55%	8.523522771882448E-5	ACP1, KIT, CDC25A, PPP5C, PTPRS, PTPRH, PTPRG, PTPN6, PTPRZ1, CDC14A, PPEF1, PPP1CA, PTPN11, PPEF2, CDKN3, DUSP6, PTPRT, PTPRN,	674	135	15360	3.0385756676557865	0.36099626067962975	0.00258535147217398	0.16292778071350655
GOTERM_BP_ALL	GO:0051179~localization	184	26.06%	1.624166592134174E-5	SLC2A2, TRPC3, PEX26, KCNJ8, TUBA3C, CAV3, HAP1, NFKBIA, SYP, SLC8A1, SNX17, STAT1, CAP1, DOC2B, BIN1, PLG, SNX5, MMP14, UPF1, SLC22A11, TAX1BP3, KCNJ2, STXBP1, COL1A2, FYN, WNT1, AKAP8, KCNK3, ATG7, S100A7, LAMA3, ATP7B, MSN, EXOC2, CCL8, WNT2, SCN3A, POU1F1, CPNE1, DOCK2, CHKA, SNX19, ADRA2A, PPARA, ARHGDIB, IL12A, CEBPE, GNAI3, ELMO1, ITGB3, KCNJ15, CACNA1B, LRP1, SLC34A1, PARK2, PXN, CAMK4, N…	674	3161	15360	1.3265531228614316	0.08179482002599314	5.575857052606548E-4	0.031065487546177994
GOTERM_BP_ALL	GO:0006468~protein amino acid phosphorylation	91	12.89%	1.2039607243430189E-20	KIT, FGFR1, DYRK1A, GSK3A, MAPK1, SRC, MARK1, STAT1, TNFRSF14, MAP2K7, CDK3, FYN, NEK2, EGFR, PRKCG, CRKL, MAP3K7, ALK, IKBKAP, TAF1, CDK2, NUAK1, WNT2, MAP3K4, PRKD3, HCLS1, ROS1, EPHB1, PTK2, PIK3R1, ABL1, TTN, IL12A, ADRBK1, MOS, MAP3K14, SRPK1, SNF1LK2, BRSK2, RAF1, CAMK2A, CAMK4, IGFBP3, PRKACA, FES, PRKCA, LIMK1, PFTK1, CASK, CDC2, TEC, LIPE, CBLC, ABI1, PRKAR2A, IGF1R, MAP3K3, BMPR1A, ITGB…	674	704	15360	2.9457782573509577	6.325609645698222E-17	3.0121950693801057E-18	2.303158677896091E-17
GOTERM_BP_ALL	GO:0009952~anterior/posterior pattern formation	16	2.27%	2.256173874212627E-7	RNF2, SMAD2, ZEB2, BMPR1A, MEOX1, MYF6, NEUROD1, MEOX2, FOXH1, PCGF2, MYF5, SFRP1, EP300, CRKL, SMAD4, PRKDC,	674	69	15360	5.2844794220100635	0.0011846915855237006	1.1289401867786708E-5	4.3160177114476284E-4
GOTERM_BP_ALL	GO:0051174~regulation of phosphorus metabolic process	11	1.56%	0.0020822729517433916	PRKCE, BCL10, PRKCA, HCLS1, FGF2, EGFR, JUN, IL4, IGFBP3, IL12A, ITGB2,	674	78	15360	3.2138781100205436	0.9999824712511047	0.041402915162813025	3.909054772196663
GOTERM_BP_ALL	GO:0006464~protein modification process	147	20.82%	4.729261773380057E-14	KIT, PPP5C, DYRK1A, SRC, PTPN6, UBE2O, CDC14A, CRY1, STAT1, PARP1, TNFRSF14, MMP14, MAP2K7, CDK3, PPEF1, FYN, PCSK2, NEK2, CDKN3, PRKCG, MAP3K7, ATG7, PLAT, ALK, IKBKAP, CDK2, NUAK1, WNT2, PRKD3, PTK2, OTUD7B, TTN, IL12A, ADRBK1, UBE2I, PARK2, MAP3K14, SRPK1, SNF1LK2, BRSK2, CAMK4, IGFBP3, PRKACA, USP2, DUSP6, PTPRH, CASK, ABI1, PTPRG, MAP3K3, ITGB2, PRKCE, MAP3K5, CSNK1A1, CTBP1, ERBB2, CSNK2A1,…	674	1804	15360	1.8570009277109227	2.484905614608124E-10	5.402012170918624E-12	9.047207427670401E-11
