# Supplementary material for: A systems biology approach to identify effective cocktail drugs
Source: BMC Syst Biol. 2010 Sep 13;4(Suppl 2):S7. doi: 10.1186/1752-0509-4-S2-S7 (PMC2982694; doi:10.1186/1752-0509-4-S2-S7)
Supplement: Additional file 2 — In this file, enriched GO terms in subnetwork affected by Metformin were listed. [file 1752-0509-4-S2-S7-S2.txt]

Category	Term	Count	%	PValue	Genes	List Total	Pop Hits	Pop Total	Fold Enrichment	Bonferroni	Benjamini	FDR
GOTERM_BP_ALL	GO:0006461~protein complex assembly	42	0.80%	1.805890298276353E-11	BCL10, LIN7A, SRC, WAS, LLGL1, MDM4, IGF1R, PARD6B, CREBBP, TJP1, WIPF1, WASL, SMAD4, DLG4, MPP6, AP2B1, GJA1, TGM2, APC2, TP53, SLC9A3R1, PTK2, TRAF1, NCK1, MBD2, CHAF1A, CD74, TLN1, DAG1, PICK1, MDM2, CHAF1B, FANCA, CAV1, SMAD3, KIFAP3, TGFBR1, PARD3, SLC9A3R2, ADRB2, CLTCL1, MAGI1,	652	295	15360	3.354060517833004	9.488139152136199E-8	1.5554326715516709E-9	3.454637687028139E-8
GOTERM_BP_ALL	GO:0030324~lung development	9	0.17%	0.0011070490110935156	CTNNB1, FGFR1, WNT2, FGF2, MAP3K7IP1, EP300, BMPR1A, FGF1, CFTR,	652	50	15360	4.240490797546012	0.9970313780447414	0.02282925601154595	2.096649307003473
GOTERM_BP_ALL	GO:0030323~respiratory tube development	9	0.17%	0.0012651444649079498	CTNNB1, FGFR1, WNT2, FGF2, MAP3K7IP1, EP300, BMPR1A, FGF1, CFTR,	652	51	15360	4.1573439191627575	0.998707629719277	0.02574620597675603	2.3926457948698077
GOTERM_BP_ALL	GO:0045449~regulation of transcription	153	2.90%	1.0778045448454652E-5	HSF1, MAFK, IKBKG, MNDA, GATA4, POU2AF1, PER1, MEOX1, MEOX2, CRY1, STAT1, YBX1, HDAC5, ERCC3, TFCP2, HMGB1, RYBP, POU1F1, PPARA, RFXANK, CEBPE, FOXH1, SRY, POU3F3, FOS, CHAF1B, HOXD4, TCF3, SMAD1, EYA1, GCM1, ADRB2, GTF2H1, MAX, PHOX2A, MCM7, ASCC2, ASF1A, ORC2L, TP73, BMI1, AR, FOXL2, ERCC2, CLIP1, HOXB9, UBB, RELB, E2F2, ATF7IP2, JUN, ZNF208, MBD2, HDAC1, HOXB7, GTF2F2, PAX3, DACH1, FABP4, SMAD…	652	2598	15360	1.3873815157483105	0.05505462364427516	3.452340268994547E-4	0.020616223800529188
GOTERM_BP_ALL	GO:0048009~insulin-like growth factor receptor signaling pathway	4	0.08%	0.005255204628673103	GRB10, PIK3R1, AKT1, IGF1R,	652	9	15360	10.47034764826176	0.9999999999990513	0.08676867970869917	9.58828678206337
GOTERM_BP_ALL	GO:0016567~protein ubiquitination	12	0.23%	4.269633511272504E-4	RNF2, TRAF6, BCL10, MDM2, HDAC6, UBB, BMI1, AKT1, STUB1, PRKCG, VHL, VCP,	652	78	15360	3.624351109013686	0.893939381877698	0.009792720521194842	0.8136208983255511
GOTERM_BP_ALL	GO:0009894~regulation of catabolic process	6	0.11%	0.002925906607290179	GJA1, MDM2, RELA, MDM4, STUB1, PRKCG,	652	24	15360	5.889570552147239	0.9999997939705756	0.05387311002521844	5.45121072655853
GOTERM_BP_ALL	GO:0009893~positive regulation of metabolic process	52	0.99%	9.189071770141502E-11	CD28, TNK2, BCL10, GATA4, CREBBP, ERCC3, PTX3, EGFR, PRKCG, NR5A1, SMAD4, NOTCH4, POU1F1, HSP90AA1, FOSL1, PPARA, IL12A, PRKAA1, RB1, FOXH1, EBI3, APP, MYOG, HIF1A, SMAD1, TCF3, EP300, ADRB2, GTF2H1, CTNNB1, PRKCA, ASF1A, TP73, FGF2, FOXL2, ERCC2, SMAD2, GJA1, UBB, TP53, JUN, RELA, NCK1, HAND1, HAND2, ZNF423, SMAD3, TGFB1I1, IL4, SOX10, STUB1, NCOA2,	652	445	15360	2.752877921003653	4.827937118978554E-7	7.4275973149795504E-9	1.7578555278063845E-7
GOTERM_BP_ALL	GO:0009892~negative regulation of metabolic process	48	0.91%	3.833872083440207E-9	SERPINA5, CTNNB1, PRKCA, MDM4, PER1, RBL1, TWIST1, STAT3, ORC2L, HDAC5, HDAC6, SMARCA4, HMGB1, FZD1, NCOR1, BMI1, CDKN1C, RYBP, PRKCG, SMAD4, RNF2, CBX2, CDC45L, TP53, ZMYND11, CLASP2, ZBTB16, JUN, RELA, VHL, MBD2, ZEB2, PRKAA1, SIX3, HAND1, RB1, DAXX, APBB1, ATR, MDM2, ZNF423, FABP4, CAV1, SMAD3, HDAC4, IGFBP3, MDFI, NCOA2,	652	436	15360	2.5935723532391513	2.0142961225433353E-5	2.650415977800691E-7	7.334139173753584E-6
GOTERM_BP_ALL	GO:0007420~brain development	23	0.44%	1.0918669229487463E-6	NOTCH4, FRS2, PRKG1, CTNNB1, FGFR1, WNT2, POU1F1, IGF1R, SIX3, GATA2, CDK5R1, LRP2, IRS2, ATP2B2, SMARCA4, TP73, POU3F2, FYN, BMI1, FGF2, SMAD1, CFTR, ALK,	652	160	15360	3.3865030674846626	0.005720248662711369	4.2492963409301865E-5	0.0020887042558315194
GOTERM_BP_ALL	GO:0009888~tissue development	29	0.55%	5.983429201352099E-4	BMP1, CTNNB1, WAS, DLX5, FGF7, BMPR1A, EDA2R, PLG, ERCC3, EGFR, NR5A1, S100A7, ERCC2, LAMA3, SMAD2, HCK, ALPL, AKT1, RELA, PPARA, CTGF, BMX, HAND1, CSPG4, FOXH1, POU3F2, SMAD3, PTGS2, ADRB2,	652	339	15360	2.0153102774309137	0.9569173356118323	0.013017178130991569	1.1384337791991106
GOTERM_BP_ALL	GO:0009887~organ morphogenesis	34	0.64%	4.0197164940989044E-4	CTNNB1, FGFR1, MAPK1, DCN, DLX5, PITX2, IGF1R, CASP8, PLG, MYF5, PAX5, FGF2, MAP3K7IP1, FOXL2, MAP3K7, CRKL, S100A7, NOTCH4, FRS2, TGM2, POU1F1, ACTC1, AKT1, RELA, CTGF, FGF1, HAND1, CSPG4, HAND2, PAX3, ATP2B2, SIX1, PKD2, EP300,	652	415	15360	1.930076132751866	0.8790506763129503	0.009303284396963263	0.7661701237312357
GOTERM_BP_ALL	GO:0007417~central nervous system development	35	0.66%	4.915482681358517E-9	CTNNB1, FGFR1, IGF1R, CDK5R1, IRS2, SMARCA4, TP73, FYN, BMI1, WNT1, FGF2, ALK, NOTCH4, FRS2, PRKG1, WNT2, POU1F1, SH3GL2, SH3GL3, NDN, ZBTB16, ZEB2, PTPRZ1, SIX3, GATA2, LRP2, POU3F3, PARK2, ATP2B2, POU3F2, NHLH1, SMAD1, SNTG2, GCM1, CFTR,	652	260	15360	3.1713072203869754	2.582561261699201E-5	3.3110181829609786E-7	9.403243705907727E-6
GOTERM_BP_ALL	GO:0009880~embryonic pattern specification	8	0.15%	5.668505971336046E-4	NOTCH4, FRS2, MEOX2, CTNNB1, BMI1, HOXB6, SMAD1, MEOX1,	652	35	15360	5.3847502191060475	0.9491602862482525	0.012387395920007371	1.078822599273599
GOTERM_BP_ALL	GO:0001775~cell activation	28	0.53%	3.189943108886701E-6	CD28, BCL10, WAS, VAV1, IL27RA, TNFRSF14, HDAC5, RHOH, MIF, RAG1, MAP3K7, PRKCD, NTRK1, RAG2, TRAF6, ZAP70, CASP3, RELB, PIK3R1, NCK1, IL12A, CD74, EBI3, CD2, SMAD3, HDAC4, TCF3, IL4,	652	238	15360	2.7715626127751714	0.016620320592104942	1.1172701024464438E-4	0.006102136523156165
GOTERM_BP_ALL	GO:0016540~protein autoprocessing	10	0.19%	4.624567968771308E-4	WNT2, EGFR, JUN, AKT1, FER, TTN, MAP3K3, IGF1R, LMTK2, CFTR,	652	55	15360	4.283324037925265	0.911990455557172	0.01046567228216777	0.8809739722499987
GOTERM_BP_ALL	GO:0001764~neuron migration	9	0.17%	8.381456896826133E-4	PRKG1, WNT2, CCR4, FYN, NDN, PSEN1, TWIST1, CFTR, CDK5R1,	652	48	15360	4.417177914110429	0.9877895595900407	0.017820783150294117	1.5912362535274838
GOTERM_BP_ALL	GO:0016481~negative regulation of transcription	34	0.64%	5.318999853728041E-7	CTNNB1, MDM4, PER1, RBL1, TWIST1, STAT3, ORC2L, HDAC5, SMARCA4, HMGB1, FZD1, NCOR1, BMI1, RYBP, CDKN1C, SMAD4, RNF2, CBX2, ZMYND11, ZBTB16, VHL, ZEB2, MBD2, HAND1, SIX3, RB1, DAXX, ZNF423, MDM2, FABP4, SMAD3, HDAC4, MDFI, NCOA2,	652	300	15360	2.669938650306748	0.0027907019977667646	2.2356576219739743E-5	0.0010175117307609227
GOTERM_BP_ALL	GO:0016477~cell migration	27	0.51%	9.020355816110974E-5	PRKCA, PSEN1, PARD6B, TWIST1, ITGB2, CDK5R1, GAB1, PLG, FYN, WNT1, EGFR, SIAH1, IL16, LAMA3, PRKG1, LAMA1, WNT2, UBB, DOCK2, NDN, NCK1, ZEB2, CTGF, IL12A, CCR4, SIX1, CFTR,	652	271	15360	2.3471351277929955	0.3774621634770843	0.0024151953993931663	0.17241701802120923
GOTERM_BP_ALL	GO:0001756~somitogenesis	6	0.11%	0.002925906607290179	MEOX2, MYF5, SFRP1, ZEB2, EP300, MEOX1,	652	24	15360	5.889570552147239	0.9999997939705756	0.05387311002521844	5.45121072655853
GOTERM_BP_ALL	GO:0007399~nervous system development	88	1.67%	3.863028007556679E-17	FGFR1, BCL10, MAFK, NAIP, GNAQ, BAI1, PSEN1, CDK5R1, IRS2, SMARCA4, MARK4, FYN, WNT1, HOXC8, RND1, HEYL, PMP22, MAP3K7, DLG4, NRXN2, ALK, NOTCH4, WNT2, POU1F1, EPHB1, ZBTB16, SH3GL3, NDN, TRPC5, APP, LRP2, POU3F3, PARK2, FOS, CCR4, NHLH1, BRSK2, SMAD1, MYT1, SNTG2, EP300, GCM1, CFTR, CTNNB1, LIMK1, DLX5, NLGN1, IGF1R, PLP1, PARD6B, TWIST1, CASP8, STAT3, MPZ, CHRM3, ERC2, TP73, PAX5, BMI1, FGF2, P…	652	780	15360	2.6578574799433694	2.029634915170279E-13	6.150408833849331E-15	7.389914221175981E-14
GOTERM_BP_ALL	GO:0032502~developmental process	290	5.50%	4.709230342799309E-42	KIT, CAPN3, MAFK, KCNJ8, HSPA5, FGF8, GATA4, LLGL1, GZMB, BAI1, HAP1, NFKBIA, STAT1, IRS2, TNFRSF25, HMGB1, FYN, PRM1, RAG1, PRKCG, S100A7, PLCE1, POU1F1, DUSP22, DFFA, BMX, ADRBK1, FOXH1, SRY, POU3F3, SRPK1, NTS, CASP5, GCM1, CLTCL1, NEDD9, PHOX2A, SERPINB2, NLGN1, ITGB2, MAP3K5, MPZ, PTPN11, FOXL2, HOXB9, LAMA1, CP, GJA1, AGTR2, UBB, RELB, E2F2, TUBB, JUN, CTSB, EPHA2, FGF1, PTPRZ1, HOXB7, PICK…	652	3262	15360	2.0943905090407102	2.474229622106757E-38	1.2371148110533785E-38	9.008686505241564E-39
GOTERM_BP_ALL	GO:0032501~multicellular organismal process	286	5.42%	1.5062029133143752E-28	KIT, CAPN3, MAFK, KCNJ8, FGF8, GATA4, BAI1, HAP1, NFKBIA, CRY1, IRS2, PPEF1, FYN, PRM1, RAG1, PLAT, S100A7, PLCE1, POU1F1, DUSP22, ARRB2, BMX, ADRBK1, FOXH1, CACNA1B, EBI3, SRY, SLC34A1, POU3F3, NTS, GCM1, MMP13, PHOX2A, RHO, NLGN1, SLC6A4, GRM1, ITGB2, MPZ, PTPN11, PPEF2, FOXL2, HOXB9, LAMA1, GJA1, AGTR2, UBB, DLG2, KCNV2, RELB, EPHA2, ARRB1, MBD2, FGF1, PTPRZ1, HOXB7, CUBN, PICK1, PAX3, CD2, AT…	652	3759	15360	1.7924098727471247	7.913590106553728E-25	7.913590106553727E-26	2.8813434195416675E-25
GOTERM_BP_ALL	GO:0007389~pattern specification process	25	0.47%	4.650468674092392E-8	CTNNB1, PITX2, BMPR1A, MEOX1, MEOX2, MYF5, FGF2, BMI1, SFRP1, CRKL, SMAD4, SMAD2, RNF2, FRS2, NOTCH4, AXIN1, ZEB2, FGF1, FOXH1, SIX1, SMAD1, HOXB6, PKD2, EP300, MDFI,	652	157	15360	3.7513188230237193	2.4430578244216683E-4	2.493217605814557E-6	8.896272575276143E-5
GOTERM_BP_ALL	GO:0051049~regulation of transport	17	0.32%	5.1236139552598476E-5	GJA1, PRKCA, CAV3, NFKBIA, PRKAA1, GATA2, SNX17, RHOA, PTX3, TRPV6, SMAD3, PTPN11, RAC1, PLN, CRYAA, MDFI, ADRB2,	652	121	15360	3.309841302033159	0.23601076000651955	0.0014011090585471786	0.09796845152042488
GOTERM_BP_ALL	GO:0045321~leukocyte activation	28	0.53%	2.68787668317244E-7	CD28, BCL10, WAS, VAV1, IL27RA, TNFRSF14, HDAC5, RHOH, MIF, RAG1, MAP3K7, PRKCD, NTRK1, RAG2, TRAF6, ZAP70, CASP3, RELB, PIK3R1, NCK1, IL12A, CD74, EBI3, CD2, SMAD3, HDAC4, TCF3, IL4,	652	210	15360	3.1411042944785277	0.0014112138991270173	1.1967814819713318E-5	5.141854962364967E-4
GOTERM_BP_ALL	GO:0006366~transcription from RNA polymerase II promoter	79	1.50%	2.7343132655653936E-16	GATA4, POU2AF1, ANKRD1, MSC, STAT1, YBX1, PARP1, HDAC5, MYF5, ERCC3, HMGB1, TFCP2, SMARCA4, TRIP4, RYBP, NR5A1, SMAD4, CBX2, RNF2, DBP, POU1F1, PPARA, RFXANK, FOSL1, VHL, RB1, FOXH1, APP, FOS, MYOG, TBP, HIF1A, SMAD1, EP300, MDFI, ADRB2, CTNNB1, GTF2H1, MAX, PHOX2A, NMI, MDM4, MYOD1, RBL1, TWIST1, STAT3, ORC2L, PAX5, NCOR1, BMI1, NFE2, CDKN1C, FOXL2, ERCC2, MYC, SMAD2, MLLT1, RFXAP, TP53, ZMYND11…	652	669	15360	2.781919722688382	1.1666223542761145E-12	3.1530333899354446E-14	4.218847493575595E-13
GOTERM_BP_ALL	GO:0006357~regulation of transcription from RNA polymerase II promoter	57	1.08%	3.6351516287743416E-12	ANKRD1, HDAC5, ERCC3, HMGB1, TFCP2, SMARCA4, MYF5, RYBP, NR5A1, SMAD4, CBX2, RNF2, DBP, POU1F1, FOSL1, PPARA, VHL, RB1, FOXH1, APP, FOS, MYOG, HIF1A, SMAD1, EP300, MDFI, ADRB2, CTNNB1, GTF2H1, MYOD1, MDM4, RBL1, TWIST1, STAT3, ORC2L, BMI1, NFE2, CDKN1C, FOXL2, ERCC2, MYC, SMAD2, TP53, ZMYND11, TFDP2, JUN, MBD2, HAND1, HAND2, MDM2, POU3F2, SMAD3, HDAC4, IL4, SOX10, SREBF2, NCOA2,	652	476	15360	2.8210548022890136	1.9099357650986803E-8	3.410599580533358E-10	6.954092857114347E-9
GOTERM_BP_ALL	GO:0030183~B cell differentiation	8	0.15%	4.7046645086169987E-4	RAG2, HDAC5, HDAC4, PIK3R1, TCF3, IL4, RAG1, NTRK1,	652	34	15360	5.543125225550343	0.9156189452174441	0.010555111594017341	0.8961672565044543
GOTERM_BP_ALL	GO:0030182~neuron differentiation	29	0.55%	2.6766709140849628E-6	GNAQ, LIMK1, DLX5, NLGN1, BAI1, PARD6B, CDK5R1, PTPN11, HOXC8, CHAT, CDKN1C, RND1, SIAH1, MCF2, PRKG1, GJA1, UBB, NDN, EPHA2, PTPRZ1, GATA2, APP, PICK1, APBB1, ATP2B2, SIX1, POU3F2, BRSK2, PARD3,	652	250	15360	2.732760736196319	0.01396482226927187	9.631897612694118E-5	0.005120306783990003
GOTERM_BP_ALL	GO:0006355~regulation of transcription, DNA-dependent	145	2.75%	1.0566285855637133E-5	HSF1, MAFK, IKBKG, MNDA, GATA4, POU2AF1, PER1, MEOX1, MEOX2, CRY1, STAT1, YBX1, HDAC5, ERCC3, TFCP2, HMGB1, RYBP, POU1F1, PPARA, RFXANK, CEBPE, FOXH1, SRY, POU3F3, FOS, CHAF1B, HOXD4, TCF3, SMAD1, EYA1, GCM1, ADRB2, GTF2H1, MAX, PHOX2A, MCM7, ASCC2, ASF1A, ORC2L, TP73, BMI1, AR, FOXL2, ERCC2, CLIP1, HOXB9, RELB, E2F2, ATF7IP2, JUN, ZNF208, MBD2, HDAC1, HOXB7, GTF2F2, PAX3, DACH1, SMAD3, IL4, SREB…	652	2432	15360	1.4045850823377461	0.054002695388787325	3.4052825973973633E-4	0.020211209270493136
GOTERM_BP_ALL	GO:0007369~gastrulation	8	0.15%	0.002025968773729387	FRS2, SMAD2, RNF2, CTNNB1, FGF8, SMAD3, HAND1, SMAD4,	652	43	15360	4.3829362248537596	0.9999764229593753	0.03897835578139541	3.805287110796962
GOTERM_BP_ALL	GO:0006351~transcription, DNA-dependent	149	2.82%	5.656316793513344E-6	HSF1, MAFK, IKBKG, MNDA, GATA4, POU2AF1, PER1, MEOX1, MEOX2, CRY1, STAT1, YBX1, PARP1, HDAC5, ERCC3, TFCP2, HMGB1, RYBP, POU1F1, PPARA, RFXANK, CEBPE, FOXH1, SRY, POU3F3, FOS, CHAF1B, HOXD4, TCF3, SMAD1, EYA1, GCM1, ADRB2, GTF2H1, MAX, PHOX2A, NMI, MCM7, ASCC2, ASF1A, ORC2L, TP73, BMI1, AR, FOXL2, ERCC2, CLIP1, HOXB9, RELB, RFXAP, E2F2, ATF7IP2, JUN, ZNF208, MBD2, HDAC1, HOXB7, GTF2F2, PAX3, DACH…	652	2487	15360	1.411412967060617	0.029281123795339314	1.942188657102495E-4	0.010819893787483714
GOTERM_BP_ALL	GO:0006350~transcription	159	3.01%	5.900610335951171E-6	HSF1, PPP5C, MAFK, IKBKG, MNDA, GATA4, POU2AF1, PER1, MEOX1, MEOX2, CRY1, STAT1, YBX1, PARP1, HDAC5, ERCC3, TFCP2, HMGB1, RYBP, POU1F1, PPARA, RFXANK, CEBPE, FOXH1, SRY, POU3F3, FOS, CHAF1B, HOXD4, TCF3, SMAD1, EYA1, GCM1, ADRB2, GTF2H1, MAX, PHOX2A, NMI, MCM7, ASCC2, ASF1A, ORC2L, TP73, BMI1, AR, FOXL2, CLIP1, ERCC2, HOXB9, UBB, RELB, RFXAP, ATF7IP2, E2F2, JUN, ZNF208, MBD2, HDAC1, HOXB7, GTF2F2…	652	2695	15360	1.3898949429186065	0.030526267151625874	2.0129076537245272E-4	0.011287174687335533
GOTERM_BP_ALL	GO:0016311~dephosphorylation	19	0.36%	7.184177599325824E-5	KIT, CDC25A, PPM1A, PPP5C, PTPRS, PTPN7, DUSP22, PTPRG, PTPRZ1, CDC14A, PPEF1, PTPRM, PTPN21, PTPN11, PPP2R2A, PPEF2, CDKN3, DUSP6, PTPRN,	652	151	15360	2.9642871653191403	0.31440640251364815	0.0019438312479013176	0.13734276748864627
GOTERM_BP_ALL	GO:0016310~phosphorylation	100	1.90%	3.706284291154944E-20	KIT, SRC, STAT1, JAK1, MAP2K7, TNFRSF14, CDK3, TEK, FYN, MARK4, PRKCG, MAP3K7, PRKCD, ALK, ABL2, AKT2, NUAK1, WNT2, MARK3, PRKD3, PTK2, BMX, TTN, IL12A, ADRBK1, CHEK1, MAP3K14, SRPK1, BRSK2, CAMK4, IGFBP3, PRKACA, CSNK1E, CFTR, CASK, MCM7, MAP3K3, ITGB2, MAP3K5, CSNK1A1, CTBP1, CSNK2A1, FGF2, FRK, MAPK14, JUN, AKT1, EPHA2, RPS6KA1, PICK1, IL4, MAPK8, TGFBR1, EPHB2, MAPK3, FGFR4, TNK2, BCL10, FGFR…	652	867	15360	2.7172182478187956	1.9472817665728077E-16	7.48954525604926E-18	7.090065859566566E-17
GOTERM_BP_ALL	GO:0030154~cell differentiation	192	3.64%	1.4321990911317047E-34	HSPA5, IKBKG, GZMB, NFKBIA, BAI1, STAT1, TNFRSF25, PLG, TNFRSF14, HDAC5, HMGB1, ERCC3, MARK4, FYN, WNT1, RYBP, PRM1, PRKCG, RAG1, MAP3K7, S100A7, LAMA3, AXIN1, WNT2, TGM2, DUSP22, NOL3, DFFA, TTN, IL12A, CEBPE, EIF5A, SRY, SRPK1, TRAF3, BRSK2, TCF3, IGFBP3, CASP5, GCM1, ADRB2, CFTR, SERPINB2, NLGN1, PLP1, ITGB2, CSRP3, MAP3K5, ATG12, TP73, PTPN11, FGF2, FOXL2, CASP2, GNA12, MCF2, ERCC2, FRS2, GJA…	652	1835	15360	2.464953778773341	7.524774024805977E-31	1.2541290041343293E-31	2.7397752256535287E-31
GOTERM_BP_ALL	GO:0016265~death	101	1.91%	6.530316300059352E-22	IKBKG, HSPA5, GZMB, NFKBIA, STAT1, PLG, TNFRSF25, TNFRSF14, ERCC3, HMGB1, MARK4, RYBP, PRKCG, MAP3K7, AXIN1, TGM2, DUSP22, NOL3, DFFA, IL12A, EIF5A, TRAF3, IGFBP3, CASP5, ADRB2, SERPINB2, ITGB2, MAP3K5, ATG12, TP73, FGF2, FOXL2, CASP2, ERCC2, GJA1, AGTR2, TUBB, E2F2, CTSB, ATG5, AKT1, HDAC1, PAX3, CD2, SMAD3, GADD45G, TNFRSF1B, WRN, ACTN1, IL4, MAPK8, CRYAA, CD28, BCL10, NAIP, MAPK1, CALR, PSEN1,…	652	834	15360	2.8529814185461446	3.4310281840511838E-18	1.429595076687993E-19	1.2492396431034127E-18
GOTERM_BP_ALL	GO:0032446~protein modification by small protein conjugation	12	0.23%	7.319255135908184E-4	RNF2, TRAF6, BCL10, MDM2, HDAC6, UBB, BMI1, AKT1, STUB1, PRKCG, VHL, VCP,	652	83	15360	3.406016704856235	0.9786551472780302	0.015706395597549827	1.3909112938654489
GOTERM_BP_ALL	GO:0042330~taxis	24	0.45%	7.363903613308085E-8	CXCL2, CCL8, CCL7, PRKCA, MAPK1, DOCK2, CCR1, CCR3, FOSL1, IL8RA, ITGB2, CCL13, RALA, PLAU, C5AR1, CCR4, CCL5, CCL17, FGF2, IL4, MAPK14, FER, DEFB1, IL16,	652	149	15360	3.794622637625067	3.868246739046066E-4	3.7201806749598276E-6	1.408702695715469E-4
GOTERM_BP_ALL	GO:0009798~axis specification	7	0.13%	1.318384232456158E-4	FRS2, RNF2, AXIN1, CTNNB1, HOXB6, MDFI, BMPR1A,	652	20	15360	8.245398773006135	0.49978873540216484	0.003357093776523934	0.2519037273762792
GOTERM_BP_ALL	GO:0042325~regulation of phosphorylation	12	0.23%	2.673780507508948E-4	TNK2, BCL10, PRKCA, FGF2, MCM7, EGFR, JUN, IL4, IGFBP3, IL12A, PSEN1, ITGB2,	652	74	15360	3.8202619797711823	0.7546310098124764	0.00642419403866179	0.5102523322279673
GOTERM_BP_ALL	GO:0009792~embryonic development ending in birth or egg hatching	17	0.32%	2.7151678148683108E-5	BCL10, SETDB1, ZEB2, MEOX1, HAND2, MEOX2, CASP8, PLCG1, MYF5, SMARCA4, SIX1, SFRP1, MAP3K7IP1, XAB2, EP300, MAP3K7, GNA12,	652	115	15360	3.48252867431315	0.1329484566071235	8.011219285893878E-4	0.051927968041909356
GOTERM_BP_ALL	GO:0009790~embryonic development	42	0.80%	2.7922360022833953E-11	CTNNB1, FGFR1, BCL10, GNAQ, FGF8, DLX5, MEOX1, EDA2R, CDK5R1, MEOX2, CASP8, MYF5, SMARCA4, BMI1, SFRP1, MAP3K7IP1, FOXL2, MAP3K7, GNA12, SMAD4, LAMA3, NOTCH4, FRS2, SMAD2, RNF2, LAMA1, SETDB1, ZBTB16, ZEB2, HAND1, HAND2, FOXH1, PICK1, PLCG1, SIX1, ATP2B2, SMAD3, HOXB6, SMAD1, XAB2, EP300, MDFI,	652	299	15360	3.3091901430124957	1.4670391690341233E-7	2.3286337302863558E-9	5.34149946496143E-8
GOTERM_BP_ALL	GO:0030098~lymphocyte differentiation	13	0.25%	1.3021328701860998E-4	RAG2, ZAP70, RELB, PIK3R1, CD74, CD2, HDAC5, RHOH, HDAC4, IL4, TCF3, RAG1, NTRK1,	652	80	15360	3.8282208588957056	0.4954988481106143	0.0033646969042010477	0.24880224307634036
GOTERM_BP_ALL	GO:0030097~hemopoiesis	23	0.44%	2.1955886927212116E-5	NOTCH4, KIT, RAG2, CTNNB1, ZAP70, RELB, NFKBIA, PIK3R1, ZBTB16, ETS1, CEBPE, CD74, CASP8, RB1, CD2, HDAC5, RHOH, HDAC4, TCF3, IL4, RAG1, NTRK1, LMO2,	652	192	15360	2.822085889570552	0.1089524592458413	6.627543979332851E-4	0.04199292161058965
GOTERM_BP_ALL	GO:0042311~vasodilation	7	0.13%	1.318384232456158E-4	WNT2, AGTR2, KCNJ8, CAV1, KNG1, ADRB2, CFTR,	652	20	15360	8.245398773006135	0.49978873540216484	0.003357093776523934	0.2519037273762792
GOTERM_BP_ALL	GO:0016192~vesicle-mediated transport	40	0.76%	2.62341594305102E-4	CTNNB1, LIN7A, WAS, VAV1, NLGN1, SYP, SNX17, RABEP1, KIF1C, RAB6A, TRPV6, PTX3, STXBP1, CCL5, PCLO, EXOC3, EXOC2, AP2B1, CCL8, SNAP91, SYNJ1, STX1A, CPNE1, SH3GL2, SH3GL3, CEBPE, GATA2, SNPH, SNAP25, LRP1, CUBN, APP, LRP2, PICK1, TSC2, RAC1, MAPK8IP3, ERC1, ADRB2, CLTCL1,	652	509	15360	1.8513384839755567	0.7480497335792433	0.006361731499616163	0.5006638267214814
GOTERM_BP_ALL	GO:0045165~cell fate commitment	14	0.27%	9.131485547137691E-5	SMAD2, FRS2, NOTCH4, CTNNB1, MYOD1, FGF1, PSEN1, GATA2, SALL1, SMARCA4, WNT1, FGF2, TCF3, GCM1,	652	89	15360	3.705797201351072	0.3810867471839867	0.0024325196477263944	0.17453941765036562
GOTERM_BP_ALL	GO:0030036~actin cytoskeleton organization and biogenesis	23	0.44%	9.256315691271081E-5	ABL2, PRKG1, LIMK1, DOCK2, WAS, NPHP1, ACTC1, LLGL1, NCK1, ARHGDIB, TTN, CALR, FHOD1, FMNL1, RHOA, PDE4DIP, RAC3, RAC1, ACTN1, WIPF1, RND1, WASL, NEDD9,	652	211	15360	2.567964411362777	0.3851330252439653	0.00245329551630713	0.1769234221985827
GOTERM_BP_ALL	GO:0046777~protein amino acid autophosphorylation	10	0.19%	3.4754747347798514E-4	WNT2, EGFR, JUN, AKT1, FER, TTN, MAP3K3, IGF1R, LMTK2, CFTR,	652	53	15360	4.4449589072809355	0.8389969246365132	0.008120119287346572	0.6627626033960166
GOTERM_BP_ALL	GO:0030030~cell projection organization and biogenesis	20	0.38%	0.005467299183564665	PRKG1, GJA1, UBB, LIMK1, DLX5, BAI1, NDN, NCK1, PTPRZ1, PARD6B, CDK5R1, APBB1, RAC3, POU3F2, RAC1, PTPN11, CHAT, SIAH1, PARD3, MCF2,	652	235	15360	2.004960187965018	0.9999999999996906	0.08873007941685407	9.956343626704744
GOTERM_BP_ALL	GO:0030029~actin filament-based process	25	0.47%	3.349256614180481E-5	LIMK1, WAS, LLGL1, CALR, FMNL1, FHOD1, PDE4DIP, WASL, RND1, WIPF1, PRKG1, ABL2, DOCK2, NPHP1, ACTC1, TNNT2, NCK1, TTN, ARHGDIB, RHOA, APBB1, RAC3, RAC1, ACTN1, NEDD9,	652	226	15360	2.606004669091699	0.16135928093264096	9.405888629284709E-4	0.06405132441705819
GOTERM_BP_ALL	GO:0006281~DNA repair	22	0.42%	0.004886321129756333	XPA, GTF2H1, TP53, ASF1A, CHAF1A, CRY1, PARP1, ATR, ERCC4, CHEK1, CHAF1B, HMGB1, ERCC3, FANCA, TP73, RAD52, GADD45G, PRKCG, XAB2, VCP, CSNK1E, ERCC2,	652	267	15360	1.941131867374371	0.999999999993345	0.08220895091527614	8.94474857025318
GOTERM_BP_ALL	GO:0030005~cellular di-, tri-valent inorganic cation homeostasis	25	0.47%	6.740107283308216E-8	CCL7, PRKCA, KNG1, CCR3, CALR, CSRP3, CCL13, ATOX1, CCL5, ATP7B, PLCE1, MYC, CP, RYR2, OPRL1, TGM2, CCR1, IREB2, APP, CACNA1C, ATP2B2, CCR4, C5AR1, PLN, PKD2,	652	160	15360	3.6809815950920246	3.5406255365955097E-4	3.4718101360464715E-6	1.2893715535255978E-4
GOTERM_BP_ALL	GO:0030003~cellular cation homeostasis	25	0.47%	7.013802912186901E-7	CCL7, PRKCA, KNG1, CCR3, CALR, CSRP3, CCL13, ATOX1, CCL5, ATP7B, PLCE1, MYC, CP, RYR2, OPRL1, TGM2, CCR1, IREB2, APP, CACNA1C, ATP2B2, CCR4, C5AR1, PLN, PKD2,	652	181	15360	3.25390638240179	0.003678271865692251	2.9015747083582788E-5	0.0013417213709177034
GOTERM_BP_ALL	GO:0030001~metal ion transport	34	0.64%	0.0012334460668359188	TRPC4, KCNJ8, CAV3, KCNJ16, SLC9A1, KCNJ10, SCN5A, ATOX1, ITPR1, KCNB1, TRPV6, KCNJ2, FYN, KCNN2, KCNJ12, ATP7B, RYR2, CP, CCL8, GJA1, ACCN2, KCNV2, TRPC5, SLC22A2, KCNJ9, KCNJ15, CACNA1B, SLC34A1, CACNA1C, ATP2B2, PLN, PKD2, TRPV1, ADRB2,	652	443	15360	1.8080848647675496	0.9984731150724435	0.02520650303566363	2.333366074846266
GOTERM_BP_ALL	GO:0001505~regulation of neurotransmitter levels	14	0.27%	2.9029980853161603E-5	LIN7A, PHOX2A, NLGN1, SLC6A4, SNCAIP, SNPH, CACNA1B, SNAP25, PARK2, TH, CHAT, PCLO, SNCB, NRXN2,	652	80	15360	4.122699386503068	0.14146319933261164	8.423286513988826E-4	0.05551930324527721
GOTERM_BP_ALL	GO:0042221~response to chemical stimulus	57	1.08%	3.21837164875545E-8	HSF1, CXCL2, ASIP, BCL10, DNAJC3, ABCB4, MAPK1, NFKBIA, ATOX1, RALA, IRS2, ERCC3, MBL2, PRKCG, DEFB1, S100A7, ATP7B, XPA, CCL8, WNT2, HSP90AA1, DOCK2, CCR1, FOSL1, IL8RA, TTN, CCR4, GUCY2C, TRH, PTGS2, GNAI2, CFTR, CCL7, PRKCA, LIPE, CCR3, ITGB2, GAB1, CCL13, CCL5, FGF2, CCL17, FER, MAPK14, IL16, ERCC2, RAG2, CP, RELA, TNNT2, AKT1, REN, PLAU, C5AR1, IL4, TRPV1, VCP,	652	606	15360	2.2158780295207436	1.690789535947479E-4	1.8581658456362504E-6	6.156694545289554E-5
GOTERM_BP_ALL	GO:0009719~response to endogenous stimulus	33	0.63%	5.019953545039534E-4	ASIP, GTF2H1, MAPK1, CDC2, MCM7, ASF1A, CRY1, IRS2, PARP1, ERCC4, ERCC3, HMGB1, TP73, PTPN11, PRKCG, ERCC2, XPA, WNT2, TP53, AKT1, REN, CHAF1A, ATR, CHEK1, FANCA, CHAF1B, RAD52, GADD45G, TRH, XAB2, VCP, CSNK1E, CFTR,	652	403	15360	1.9290901064105102	0.9285062908057773	0.011210812609308562	0.9559520937417965
GOTERM_BP_ALL	GO:0022610~biological adhesion	58	1.10%	3.28153304251806E-5	DSC1, SYMPK, BCL10, DSG3, BAI1, PSEN1, CDK5R1, IGFALS, MYF5, EGFR, RND1, LAMA3, NRXN2, ABL2, TGM2, JAM2, PPFIA1, CCR1, TTN, ARHGDIB, IL12A, DAG1, APP, CD44, NEDD9, CTNND1, MAGI1, HSPG2, BMP1, CTNNB1, CASK, VAV1, KNG1, NLGN1, CCR3, ITGB2, MPZ, PTPRM, CCL5, PKP2, FER, LAMA1, PTPRS, NPHP1, PKD1, PSTPIP1, ZEB2, CTGF, CD2, DSG2, SELE, TGFB1I1, RAC1, ACTN1, MLLT4, PKD2, F11R, PPFIA2,	652	774	15360	1.7653493127883197	0.15836981799240557	9.265305858150441E-4	0.06275656121993434
GOTERM_BP_ALL	GO:0022607~cellular component assembly	56	1.06%	6.275879220544358E-8	BCL10, LIN7A, SRC, LLGL1, CREBBP, HDAC5, HMGB1, SMARCA4, SFRS2IP, WASL, SMAD4, DLG4, MPP6, TGM2, APC2, SLC9A3R1, PTK2, TAF13, TTN, CHAF1A, CD74, EIF5A, DAG1, CHAF1B, TBP, CLTCL1, MAGI1, ADRB2, WAS, MDM4, IGF1R, ASF1A, PARD6B, HIST3H3, TJP1, WIPF1, GJA1, AP2B1, SNAP91, TP53, E2F2, ACTC1, TRAF1, NCK1, MBD2, TLN1, PICK1, GTF2F2, MDM2, CAV1, FANCA, SMAD3, KIFAP3, TGFBR1, PARD3, SLC9A3R2,	652	602	15360	2.1914681124268798	3.296803478587407E-4	3.2646947141223848E-6	1.2005655303237717E-4
GOTERM_BP_ALL	GO:0006259~DNA metabolic process	57	1.08%	8.809080320712044E-4	KPNA2, IL27RA, CREBBP, CRY1, PARP1, HDAC5, ERCC3, HMGB1, SMARCA4, CBX5, PRM1, RAG1, PRKCG, CBX2, RNF2, XPA, DFFA, RCC1, CHAF1A, RB1, FOS, CHEK1, CHAF1B, EP300, CSNK1E, GTF2H1, MCM7, RBL1, ASF1A, HIST3H3, ORC2L, ERCC4, HDAC6, NCOR1, TP73, BMI1, PPFIBP2, DFFB, FOXL2, ERCC2, RAG2, SETDB1, CDC45L, TP53, TFDP2, CTGF, HDAC1, PICK1, ATR, FANCA, RAD52, GADD45G, WRN, HDAC4, IL4, XAB2, VCP,	652	860	15360	1.5614210301041516	0.990248464778448	0.01857165891287127	1.6717745568428866
GOTERM_BP_ALL	GO:0007275~multicellular organismal development	212	4.02%	2.6176203858237407E-29	KIT, MAFK, CAPN3, KCNJ8, FGF8, GATA4, BAI1, HAP1, NFKBIA, IRS2, FYN, PRM1, RAG1, S100A7, PLCE1, POU1F1, DUSP22, BMX, ADRBK1, FOXH1, SRY, POU3F3, NTS, GCM1, NLGN1, ITGB2, MPZ, PTPN11, FOXL2, HOXB9, LAMA1, GJA1, AGTR2, UBB, RELB, EPHA2, PTPRZ1, FGF1, HOXB7, PICK1, CD2, PAX3, ATP2B2, CAV1, GADD45G, WRN, IL4, BCL10, MAPK1, DCN, IL27RA, EDA2R, CDK5R1, SMARCA4, HOXC8, NR5A1, PMP22, CRKL, NRXN2, RNF2, E…	652	2349	15360	2.1261625492638823	1.3752977507117933E-25	1.5281086119019928E-26	5.00746825469533E-26
GOTERM_BP_ALL	GO:0050896~response to stimulus	187	3.54%	4.631807729749107E-8	KIT, CXCL2, HSF1, DNAJC3, KCNJ8, HSPA5, IKBKG, MNDA, NFKBIA, VIPR1, POU2AF1, PER1, CRY1, STAT1, RALA, TNFRSF25, IRS2, PLG, PARP1, TNFRSF14, MAP2K7, PDC, HDAC5, PTX3, HMGB1, ERCC3, PPEF1, FYN, CTSS, RAG1, PRKCG, MAP3K7, PLAT, DEFB1, S100A7, ATP7B, PRKCD, DLG4, CCL8, HTR1A, WNT2, TGM2, DOCK2, PPARA, RFXANK, ARHGDIB, TTN, ARRB2, IL12A, CEBPE, EBI3, CACNA1B, IL4R, PARK2, FOS, CHEK1, CHAF1B, GNAI2, CS…	652	3066	15360	1.4368554380320075	2.4332557510231556E-4	2.5088131784256618E-6	8.860574488567252E-5
GOTERM_BP_ALL	GO:0007269~neurotransmitter secretion	9	0.17%	3.2783176287253034E-4	CACNA1B, SNPH, SNAP25, PARK2, LIN7A, NLGN1, SNCAIP, PCLO, NRXN2,	652	42	15360	5.04820333041192	0.8214185496168107	0.0076953967379106425	0.6252769863670626
GOTERM_BP_ALL	GO:0007268~synaptic transmission	35	0.66%	2.413063412646668E-7	CTNNB1, DTNA, SLC6A1, MAPK1, LIN7A, PHOX2A, NLGN1, SNCAIP, VIPR1, HAP1, SLC6A4, GRM1, NOS1, PLP1, MPZ, TH, CHAT, PCLO, PMP22, SNCB, NRXN2, DLG4, WNT2, UBB, DLG2, STX1A, KIF5A, SNPH, CACNA1B, GABARAPL2, SNAP25, PARK2, AKAP9, CAMK4, CFTR,	652	304	15360	2.7123022279625446	0.0012670203209613762	1.092945466840689E-5	4.6161437572411756E-4
GOTERM_BP_ALL	GO:0007267~cell-cell signaling	69	1.31%	8.885080719636085E-12	ASIP, TXN, GNAQ, FGF8, MAPK1, LIN7A, GRB10, NOS1, VIPR1, HAP1, SH2D1A, TEK, FZD1, NR5A1, PMP22, GJA3, SNCB, DLG4, NRXN2, CCL8, WNT2, CCR1, TSHR, SNPH, CACNA1B, PARK2, LNPEP, AKAP9, TRH, CAMK4, AREG, CFTR, ADCYAP1, CTNNB1, VIPR2, DTNA, SLC6A1, CCL7, PHOX2A, C1QA, NLGN1, SNCAIP, SLC6A4, GRM1, FGF7, PLP1, ITGB2, CCL13, PCSK1, MPZ, SALL1, EFNA2, TH, CCL5, CCL17, FGF2, CHAT, PCLO, AR, FRS2, GJA1, UBB,…	652	661	15360	2.459185283498696	4.66823923961357E-8	8.04868838244488E-10	1.699709262226179E-8
GOTERM_BP_ALL	GO:0016079~synaptic vesicle exocytosis	4	0.08%	0.005255204628673103	SNPH, SNAP25, NLGN1, PCLO,	652	9	15360	10.47034764826176	0.9999999999990513	0.08676867970869917	9.58828678206337
GOTERM_BP_ALL	GO:0042176~regulation of protein catabolic process	6	0.11%	5.446959848620477E-4	GJA1, MDM2, RELA, MDM4, STUB1, PRKCG,	652	17	15360	8.314687838325515	0.9428806535091032	0.012005880664719859	1.0368661727136685
GOTERM_BP_ALL	GO:0050880~regulation of blood vessel size	8	0.15%	0.0017593250816535133	WNT2, AGTR2, KCNJ8, CAV1, KNG1, NTS, ADRB2, CFTR,	652	42	15360	4.4872918492550395	0.999904045331765	0.034695402878536896	3.312423205285242
GOTERM_BP_ALL	GO:0050877~neurological system process	72	1.36%	0.001790109701527287	OPRD1, GNAQ, MAPK1, LIN7A, VIPR1, HAP1, NOS1, CRY1, PDC, ERCC3, PPEF1, KIFC3, PMP22, GJA3, SNCB, DLG4, NRXN2, AXIN1, WNT2, NDN, ARRB2, SNPH, CACNA1B, APP, PARK2, MITF, AKAP9, CAMK4, SAG, EYA1, ADRB2, CFTR, GPR143, CTNNB1, DTNA, SLC6A1, PHOX2A, RHO, NLGN1, SNCAIP, SLC6A4, GRM1, PLP1, MPZ, TH, PTPN11, CHAT, PPEF2, PCLO, ERCC2, GJA1, OPRL1, AGTR2, UBB, DLG2, STX1A, KCNV2, KIF5A, ARRB1, GJA8, SIX3, G…	652	1185	15360	1.4313892987497088	0.9999183986403786	0.03502956998460549	3.3694474243409545
GOTERM_BP_ALL	GO:0007254~JNK cascade	14	0.27%	3.877219541897434E-6	CARD9, MAP3K4, SH2D3C, EDA2R, PAK1, GAB1, MAP3K5, DAXX, PKN1, MAPK8, MAP3K7, CRKL, MAPK8IP3, MDFI,	652	67	15360	4.9226261331379915	0.020164864904754776	1.3489786049403207E-4	0.007416801732418321
GOTERM_BP_ALL	GO:0050870~positive regulation of T cell activation	9	0.17%	5.353403067570907E-4	CD28, EBI3, TRAF6, BCL10, ZAP70, IL4, NCK1, MAP3K7, IL12A,	652	45	15360	4.711656441717792	0.9400012236088024	0.01185054088244697	1.0191433160081864
GOTERM_BP_ALL	GO:0016070~RNA metabolic process	160	3.03%	0.0013349746696587202	HSF1, MAFK, IKBKG, MNDA, GATA4, POU2AF1, PER1, MEOX1, MEOX2, CRY1, STAT1, YBX1, PARP1, HDAC5, ERCC3, TFCP2, HMGB1, SFRS2IP, RYBP, POU1F1, NOL3, PPARA, RFXANK, CEBPE, FOXH1, SRY, POU3F3, FOS, CHAF1B, HOXD4, SRPK1, TCF3, SMAD1, EYA1, GCM1, ADRB2, GTF2H1, MAX, PHOX2A, NMI, MCM7, ASCC2, ASF1A, ORC2L, GSPT2, TP73, BMI1, AR, FOXL2, ERCC2, CLIP1, HOXB9, RELB, RFXAP, APOBEC1, E2F2, ATF7IP2, JUN, ZNF208, …	652	3020	15360	1.248120911713322	0.9991049605949133	0.02683734470128807	2.523116182705487
GOTERM_BP_ALL	GO:0022403~cell cycle phase	29	0.55%	0.001271441375151913	CD28, CDC25A, PPP5C, KPNA2, CDC2, CALR, GSPT2, CDK3, MARK4, AKAP8, CDKN1C, CDKN3, PRM1, CLIP1, BUB1B, ANAPC10, TP53, CLASP2, FOSL1, RCC1, TTN, RB1, UBE2I, APBB1, CHEK1, MDM2, RAD52, CRYAA, NEDD9,	652	356	15360	1.9190735506996621	0.9987497394377151	0.025674021706994177	2.404417694648664
GOTERM_BP_ALL	GO:0022402~cell cycle process	79	1.50%	1.1452519361487989E-13	CD28, CDC25A, PPP5C, KPNA2, BCL10, CDK5R2, RAP1A, FGF8, CDC37, CALR, CDK5R1, CDC14A, STAT1, HDAC5, CDK3, ERCC3, MARK4, AKAP8, EGFR, CDKN3, PRM1, AXIN1, ANAPC10, CASP3, APC2, CLASP2, NDN, FOSL1, VHL, TTN, RCC1, RB1, UBE2I, CHEK1, SRPK1, DUSP6, ADCYAP1, NEDD9, GTF2H1, CYLD, PRKCA, CDC2, MDM4, FGF7, IGF1R, RBL1, GSPT2, TP73, FRK, FGF2, PTPN11, CDKN1C, CLIP1, ERCC2, MYC, BUB1B, CDC45L, TP53, ZMYND11,…	652	749	15360	2.4847854398912252	6.019771348064751E-10	1.1803447108604814E-11	2.191802295214984E-10
GOTERM_BP_ALL	GO:0050865~regulation of cell activation	14	0.27%	8.106149337542485E-5	CD28, BCL10, TRAF6, ZAP70, CASP3, NCK1, IL27RA, IL12A, CD74, EBI3, CD2, MIF, IL4, MAP3K7,	652	88	15360	3.7479085331846074	0.34682771545112556	0.0021817925719703757	0.15495551745243752
GOTERM_BP_ALL	GO:0007249~I-kappaB kinase/NF-kappaB cascade	21	0.40%	1.2916398044242233E-6	PPM1A, PPP5C, GJA1, BCL10, TRAF6, TGM2, IKBKG, CARD9, OTUD7B, NFKBIA, RELA, MAP3K3, CASP8, STAT1, RHOA, RHOH, TRAF3IP2, MAP3K7, TICAM1, ERC1, TRAF5,	652	137	15360	3.611123550221665	0.006763305118242857	4.9174732298262747E-5	0.00247085850313411
GOTERM_BP_ALL	GO:0007243~protein kinase cascade	68	1.29%	4.481949226661877E-23	KIT, PPP5C, FGFR1, BCL10, IKBKG, MAPK1, CAV3, SRC, NFKBIA, MARK1, EDA2R, STAT1, MAP2K7, FYN, RHOH, MAP3K7, CRKL, TICAM1, TRAF5, PLCE1, PPM1A, ZAP70, TGM2, MAP3K4, DUSP22, OTUD7B, PRKAA1, IL12A, SH2D3C, SRPK1, SMAD1, TRAF3IP2, MAPK8IP3, DUSP6, MDFI, ADRB2, PRKCA, NMI, GRM1, MAP3K3, PAK1, STAT3, GAB1, CASP8, MAP3K5, FGF2, PTPN11, MAP3K7IP1, MAPK14, GNA12, FRS2, TRAF6, GJA1, CARD9, MAPKAPK2, AKT1, R…	652	393	15360	4.076242214208776	2.35481612368815E-19	1.1213410112800715E-20	8.573901163519158E-20
GOTERM_BP_ALL	GO:0050863~regulation of T cell activation	10	0.19%	0.0014282695713751475	CD28, EBI3, TRAF6, BCL10, ZAP70, CD2, IL4, NCK1, MAP3K7, IL12A,	652	64	15360	3.6809815950920246	0.9994521408859637	0.028577881030137142	2.697169983047798
GOTERM_BP_ALL	GO:0007242~intracellular signaling cascade	155	2.94%	9.415311396500641E-27	KIT, PPP5C, RAP1A, IKBKG, HSPA5, CAV3, SRC, GZMB, VIPR1, NFKBIA, JAK1, PLCD1, STAT1, RALA, MAP2K7, TAX1BP3, FYN, PRKCG, YWHAE, MAP3K7, TICAM1, PRKCD, PLCE1, ABL2, TGM2, PRKD3, SNX19, DUSP22, OTUD7B, DFFA, ARHGDIB, BMX, RGS19, IL12A, GNAI3, S100A1, CHN1, SRPK1, GNAI2, SMAD1, TRAF3IP2, GNB2L1, MAPK8IP3, DUSP6, ADRB2, NMI, VAV1, GRM1, MAP3K3, GAB1, MAP3K5, SOS1, FRK, FGF2, PTPN11, MAP3K7IP1, MAPK14,…	652	1496	15360	2.4408648010235883	4.946804607721437E-23	3.805234313631875E-24	1.8011348468013798E-23
GOTERM_BP_ALL	GO:0009653~anatomical structure morphogenesis	104	1.97%	6.679793185040009E-14	KCNJ8, FGF8, LLGL1, BAI1, PLG, ERCC3, FYN, WNT1, MAP3K7, S100A7, PLCE1, WNT2, TGM2, POU1F1, CLASP2, DAG1, BRSK2, IGFBP3, NTS, EYA1, GCM1, CLTCL1, NEDD9, CFTR, ADRB2, NOV, ITGB2, TP73, FGF2, PTPN11, MAP3K7IP1, AR, FOXL2, MCF2, GNA12, ERCC2, FRS2, GJA1, AGTR2, UBB, JUN, AKT1, CTGF, PTPRZ1, FGF1, PAX3, ATP2B2, CAV1, RAC3, SMAD3, BCL10, FGFR1, GNAQ, MAPK1, DCN, CDK5R1, MYF5, FZD1, CRKL, SMAD4, RNF2, …	652	1133	15360	2.162454854098192	3.5115332863711046E-10	7.166378601652923E-12	1.2785328351583303E-10
GOTERM_BP_ALL	GO:0022008~neurogenesis	39	0.74%	4.5899485284054254E-9	GNAQ, LIMK1, DLX5, NLGN1, BAI1, PSEN1, PARD6B, TWIST1, CDK5R1, SMARCA4, FYN, FGF2, PTPN11, HOXC8, CHAT, CDKN1C, RND1, SIAH1, MCF2, FRS2, PRKG1, GJA1, WNT2, UBB, NDN, EPHA2, PTPRZ1, GATA2, APP, PICK1, APBB1, SIX1, CCR4, ATP2B2, POU3F2, BRSK2, PARD3, GCM1, CFTR,	652	312	15360	2.9447852760736195	2.411529886592323E-5	3.131894268371127E-7	8.780501836724852E-6
GOTERM_BP_ALL	GO:0045055~regulated secretory pathway	9	0.17%	0.0018495367288328948	CACNA1B, SNPH, SNAP25, PARK2, LIN7A, NLGN1, SNCAIP, PCLO, NRXN2,	652	54	15360	3.9263803680981595	0.999940317008297	0.03603822317281047	3.4794375714706116
GOTERM_BP_ALL	GO:0000902~cell morphogenesis	42	0.80%	3.980394864631015E-5	CTNNB1, FGFR1, LIMK1, DLX5, LLGL1, BAI1, NOV, PARD6B, ITGB2, CDK5R1, TP73, FYN, WNT1, PTPN11, CHAT, SIAH1, AR, GNA12, MCF2, SMAD4, PLCE1, PRKG1, GJA1, UBB, TP53, CLASP2, NDN, NCK1, VHL, CTGF, PTPRZ1, RB1, APBB1, RAC3, ATP2B2, POU3F2, RAC1, SMAD3, BRSK2, IGFBP3, PARD3, NEDD9,	652	499	15360	1.982861428378229	0.18871357197488603	0.0010943437445688486	0.07611688431170549
GOTERM_BP_ALL	GO:0016055~Wnt receptor signaling pathway	19	0.36%	5.948117444562068E-6	AXIN1, CTNNB1, WNT2, APC2, SLC9A3R1, ZBTB33, DIXDC1, SIX3, LRP1, CSNK1A1, CSNK2A1, TAX1BP3, FZD1, MARK4, TGFB1I1, WNT1, SFRP1, MDFI, CTNND1,	652	126	15360	3.552439380660239	0.0307682213087066	2.0160226906473788E-4	0.011378045307830487
GOTERM_BP_ALL	GO:0046649~lymphocyte activation	27	0.51%	7.456300271528375E-8	CD28, BCL10, WAS, VAV1, IL27RA, TNFRSF14, HDAC5, RHOH, RAG1, MAP3K7, PRKCD, NTRK1, RAG2, TRAF6, ZAP70, CASP3, RELB, PIK3R1, NCK1, IL12A, CD74, EBI3, CD2, SMAD3, HDAC4, IL4, TCF3,	652	185	15360	3.4382357817940634	3.9167730499567455E-4	3.730983807348487E-6	1.426378012814311E-4
GOTERM_BP_ALL	GO:0042127~regulation of cell proliferation	59	1.12%	2.426774948737094E-12	CD28, KIT, HSF1, FGFR1, VIPR1, BAI1, NFKBIA, ETS1, PLG, IRS2, MARK4, EGFR, CDKN3, PMP22, SMAD4, TRAF5, DBP, HTR1A, WNT2, TGM2, CASP3, POU1F1, NDN, ZBTB16, FOSL1, VHL, TSHR, IL12A, RB1, EBI3, CHEK1, PTGS2, SMAD1, CFTR, ADRB2, CTNNB1, MDM4, FGF7, IGF1R, BMPR1A, CTBP1, FGF2, BMI1, FRK, CDKN1C, MYC, LAMA1, GJA1, TP53, NCK1, LIFR, MDM2, CAV1, POU3F2, SMAD3, TGFB1I1, HDAC4, IL4, TGFBR1,	652	499	15360	2.7854481970075122	1.2750015598861353E-8	2.3181845332231887E-10	4.6422865551676296E-9
GOTERM_BP_ALL	GO:0016044~membrane organization and biogenesis	28	0.53%	1.4674493075749623E-4	SERPINA5, BCL2L1, CAV3, VAV1, NLGN1, SYP, SNX17, RABEP1, PTX3, EGFR, ATG7, SNAP91, SYNJ1, TP53, SH3GL2, SH3GL3, CEBPE, GATA2, CUBN, APP, LRP1, PICK1, LRP2, CD2, TSC2, RAC1, CLTCL1, ADRB2,	652	295	15360	2.2360403452220026	0.5374748946888483	0.0037001300939385473	0.280347724670571
GOTERM_BP_ALL	GO:0016043~cellular component organization and biogenesis	208	3.94%	2.1169491249475666E-19	TUBA3C, GZMB, LLGL1, BAI1, HAP1, NFKBIA, CDC37, KIF1C, STAT1, FHOD1, STXBP1, HMGB1, PTX3, FYN, PRM1, ATG7, PLCE1, ABL2, EXOC2, POU1F1, DOCK2, SLC9A3R1, DFFA, RCC1, CACNA1B, CLTCL1, NEDD9, VAV1, NLGN1, ITGB2, HIST3H3, MPZ, FMNL1, TRPV6, PTPN11, FOXL2, GJA1, UBB, TUBB, E2F2, MBD2, PTPRZ1, CUBN, PICK1, GTF2F2, TSC2, CD2, ATP2B2, CAV1, WRN, ACTN1, TGFBR1, SLC9A3R2, BCL10, KPNA2, CDK5R1, RAB6A, SMARCA…	652	2723	15360	1.7995309215521496	1.1122450702474514E-15	3.972303822312327E-17	4.049691696087591E-16
GOTERM_BP_ALL	GO:0042113~B cell activation	11	0.21%	6.193032982769633E-4	RAG2, HDAC5, CASP3, HDAC4, PIK3R1, TCF3, IL4, RAG1, IL27RA, NTRK1, PRKCD,	652	69	15360	3.7556681781808483	0.9614125234131955	0.013414718086971478	1.1780903822354638
GOTERM_BP_ALL	GO:0042110~T cell activation	18	0.34%	8.525623738491075E-6	CD28, RAG2, BCL10, TRAF6, ZAP70, RELB, VAV1, WAS, NCK1, IL12A, CD74, EBI3, CD2, TNFRSF14, SMAD3, RHOH, IL4, MAP3K7,	652	117	15360	3.624351109013686	0.04380538843960846	2.781837722027891E-4	0.016308129022812867
GOTERM_BP_ALL	GO:0009628~response to abiotic stimulus	21	0.40%	3.2239107795943694E-5	KIT, GJA1, ACCN2, KCNJ8, RHO, NPHP1, AKT1, RELA, IL12A, MPZ, PDC, ERCC4, ATP2B2, ERCC3, PKD2, MAPK8, SAG, TRPV1, PMP22, ERCC2, ADRB2,	652	169	15360	2.9273605111264382	0.1558178607055054	9.201579318656172E-4	0.06165490589814526
GOTERM_BP_ALL	GO:0050821~protein stabilization	5	0.09%	0.003002231728474656	APBB1, MDM4, VHL, PRKCD, PEX6,	652	15	15360	7.852760736196319	0.9999998621984444	0.054106057873499314	5.58956935486451
GOTERM_BP_ALL	GO:0050808~synapse organization and biogenesis	8	0.15%	0.0026520961394488453	APP, CTNNB1, CUGBP2, UBB, ERC2, NLGN1, CHAT, NRXN2,	652	45	15360	4.188139059304704	0.9999991281279493	0.04947119410760681	4.953276946563001
GOTERM_BP_ALL	GO:0009611~response to wounding	45	0.85%	6.175134312113345E-8	CXCL2, CCL7, GNAQ, PRKCA, C1QA, NMI, KNG1, WAS, CCR3, FGF7, MEFV, CD46, ITGB2, STAT3, CCL13, PLG, HDAC5, PTX3, CCL5, MBL2, CCL17, MIF, PLAT, GNA12, CCL8, TGM2, CASP3, CTSB, CCR1, AKT1, RELA, IL8RA, CTGF, FOS, PLAU, FABP4, CCR4, RAC1, SELE, HDAC4, TNFRSF1B, PTGS2, APOH, F11R, ADRB2,	652	431	15360	2.4596814370916547	3.243889414538126E-4	3.244410406111342E-6	1.1812932046995073E-4
GOTERM_BP_ALL	GO:0032147~activation of protein kinase activity	13	0.25%	9.366502863277297E-6	TRAF6, IKBKG, PRKD3, MAP3K4, GRM1, PICK1, FGF2, GADD45G, MAP3K7IP1, GNB2L1, MAP3K7, PARD3, PLCE1,	652	62	15360	4.939639817929942	0.04802055567134389	3.0373063312416626E-4	0.017916457207367564
GOTERM_BP_ALL	GO:0065009~regulation of a molecular function	69	1.31%	1.8128083126637433E-15	CDC25A, KIT, BCL10, CDK5R2, GNAQ, IKBKG, HSPA5, CAV3, NFKBIA, CDC37, PSEN1, CDK5R1, EDA2R, STAT1, EGFR, CDKN3, MAP3K7, SMAD4, PLCE1, ABL2, CASP3, MAP3K4, PRKD3, SLC9A3R1, DUSP22, PRKAA1, GNAI3, RB1, CHEK1, CAMK2A, GNAI2, GNB2L1, EP300, MDFI, DUSP6, ADRB2, ADCYAP1, GTF2H1, PRKCA, VAV1, GRM1, RBL1, GAB1, MAP3K5, FGF2, PTPN11, MAP3K7IP1, CDKN1C, FOXL2, FRS2, SMAD2, TRAF6, TP53, CTSB, TNNT2, RELA, GI…	652	554	15360	2.9341542822971807	9.332978834208916E-12	2.2226664952995634E-13	3.397282455352979E-12
GOTERM_BP_ALL	GO:0065008~regulation of biological quality	87	1.65%	2.1949454753270265E-13	FGFR1, BCL10, TXN, KCNJ8, GNAQ, IKBKG, CAV3, CALR, CREBBP, SLC9A1, ATOX1, PLG, PLAT, SMAD4, ATP7B, PRKCD, PLCE1, WNT2, TGM2, CASP3, SLC9A3R1, CCR1, NDN, VHL, SLC22A2, RB1, CACNA1B, APP, SLC34A1, CCR4, CHGA, HIF1A, PTGS2, SMAD1, IGFBP3, NTS, EP300, ADRB2, CFTR, NEDD9, CTNNB1, CCL7, PRKCA, BCL2L1, KNG1, WAS, CCR3, MDM4, NOV, PLP1, PEX6, CSRP3, CCL13, MPZ, TP73, CCL5, NFE2, SLC2A4, AR, GNA12, MYC, R…	652	881	15360	2.3264137935836997	1.1532061972019392E-9	2.217703798379489E-11	4.198863479132342E-10
GOTERM_BP_ALL	GO:0050801~ion homeostasis	29	0.55%	8.560532257066478E-7	CCL7, BCL2L1, PRKCA, CAV3, KNG1, CCR3, CALR, SLC9A1, CSRP3, CCL13, ATOX1, CCL5, ATP7B, MYC, PLCE1, RYR2, CP, OPRL1, TGM2, SLC9A3R1, CCR1, IREB2, APP, C5AR1, CACNA1C, ATP2B2, CCR4, PLN, PKD2,	652	236	15360	2.8948736612249144	0.004487606042765213	3.4072946573870944E-5	0.0016376041808596753
GOTERM_BP_ALL	GO:0065007~biological regulation	396	7.50%	1.2438917993738212E-45	KIT, PPP5C, KCNJ8, HSPA5, NFKBIA, BAI1, CDC37, CRY1, TNFRSF25, IRS2, CDK3, TFCP2, HMGB1, PTX3, FYN, PRKCG, ATG7, TICAM1, PLCE1, ABL2, PRKD3, DUSP22, RFXANK, RCC1, SLC34A1, NTS, GCM1, GTF2H1, CYLD, MAX, RGS2, VAV1, ITGB2, MAP3K5, MPZ, CTBP1, TRPV6, CLIP1, HOXB9, CP, UBB, RELB, TUBB, E2F2, ATF7IP2, CTSB, JUN, ARRB1, FGF1, HOXB7, PICK1, TSC2, PAX3, CD2, ATP2B2, CAV1, CACNA1C, ACTN1, STUB1, TGFBR1, C…	652	5238	15360	1.7810385174878252	6.535407513910056E-42	6.535407513910056E-42	2.3795462212066068E-42
GOTERM_BP_ALL	GO:0009605~response to external stimulus	68	1.29%	7.660705828647755E-12	CXCL2, GNAQ, MAPK1, PER1, RALA, PLG, HDAC5, PDC, PTX3, MBL2, PMP22, PLAT, DEFB1, CCL8, TGM2, CASP3, DOCK2, CCR1, FOSL1, IL8RA, PARK2, FOS, CCR4, PTGS2, GNAI2, SAG, ADRB2, CCL7, PRKCA, RHO, C1QA, NMI, WAS, KNG1, CCR3, FGF7, MEFV, CD46, ITGB2, STAT3, CCL13, MPZ, CCL5, CCL17, FGF2, MIF, MAPK14, FER, GNA12, IL16, CP, TP53, CTSB, AKT1, RELA, CTGF, PLAU, C5AR1, FABP4, ATP2B2, SELE, RAC1, TNFRSF1B, HDAC…	652	644	15360	2.48752048165225	4.024963706772411E-8	7.061340401293137E-10	1.4654921720591574E-8
GOTERM_BP_ALL	GO:0065003~macromolecular complex assembly	51	0.97%	5.156565080249672E-7	BCL10, LIN7A, SRC, LLGL1, CREBBP, HMGB1, SFRS2IP, WASL, SMAD4, DLG4, MPP6, TGM2, APC2, SLC9A3R1, PTK2, TAF13, CD74, EIF5A, CHAF1A, DAG1, CHAF1B, TBP, CLTCL1, MAGI1, ADRB2, WAS, MDM4, IGF1R, ASF1A, PARD6B, HIST3H3, TJP1, WIPF1, GJA1, AP2B1, TP53, E2F2, TRAF1, NCK1, MBD2, TLN1, GTF2F2, PICK1, MDM2, CAV1, FANCA, SMAD3, KIFAP3, TGFBR1, SLC9A3R2, PARD3,	652	560	15360	2.145486415425066	0.0027055932590858145	2.1848632216880937E-5	9.864384990732056E-4
GOTERM_BP_ALL	GO:0050794~regulation of cellular process	316	5.99%	1.841145885812264E-27	KIT, HSF1, PPP5C, MAFK, CDK5R2, HSPA5, FGF8, MNDA, GATA4, BAI1, NFKBIA, CDC37, POU2AF1, CRY1, STAT1, IRS2, TNFRSF25, CDK3, HMGB1, TFCP2, PTX3, PRKCG, TICAM1, PLCE1, POU1F1, OTUD7B, RFXANK, RCC1, ADRBK1, FOXH1, EBI3, SRY, POU3F3, CHEK1, SRPK1, CASP5, GCM1, NEDD9, GTF2H1, CYLD, MAX, PHOX2A, RGS2, VAV1, SERPINB2, MCM7, NLGN1, GRM1, MAP3K3, ITGB2, GAB1, MAP3K5, CTBP1, TRPV6, SOS1, PTPN11, FOXL2, CLIP…	652	4422	15360	1.683495517393512	9.673380484057635E-24	8.793982258234213E-25	3.522084266075327E-24
GOTERM_BP_ALL	GO:0050793~regulation of developmental process	26	0.49%	1.1118224541343654E-4	CTNNB1, GNAQ, LIMK1, MAPK1, NLGN1, DLX5, NFKBIA, ETS1, TWIST1, ITGB2, CDK5R1, FYN, FGF2, GNA12, LAMA3, NOTCH4, LAMA1, ZBTB16, VHL, RB1, SIX1, POU3F2, IL4, IGFBP3, LMO2, ADRB2,	652	259	15360	2.364924082715494	0.442439350624782	0.002902168570204644	0.21247573050040547
GOTERM_BP_ALL	GO:0050790~regulation of catalytic activity	60	1.14%	2.855741624180819E-13	CDC25A, KIT, CDK5R2, GNAQ, IKBKG, HSPA5, CAV3, CDC37, PSEN1, CDK5R1, STAT1, EGFR, CDKN3, MAP3K7, PLCE1, ABL2, CASP3, MAP3K4, PRKD3, SLC9A3R1, DUSP22, PRKAA1, GNAI3, RB1, CHEK1, GNAI2, GNB2L1, DUSP6, MDFI, ADCYAP1, ADRB2, GTF2H1, PRKCA, VAV1, GRM1, RBL1, GAB1, MAP3K5, FGF2, PTPN11, CDKN1C, MAP3K7IP1, FOXL2, FRS2, TRAF6, TP53, CTSB, TNNT2, GIT1, DAXX, PICK1, TSC2, PKN1, C5AR1, FABP4, CAV1, SMAD3, G…	652	488	15360	2.8965101076133966	1.5002763475990832E-9	2.830713441426269E-11	5.462519325760695E-10
GOTERM_BP_ALL	GO:0007179~transforming growth factor beta receptor signaling pathway	12	0.23%	7.375691668563623E-6	SMAD2, FOXH1, SMAD3, MAP3K7IP1, CDKN1C, SMAD1, TGFBR1, STUB1, MAP3K7, BMPR1A, SMAD4, SMAD7,	652	51	15360	5.543125225550344	0.03801077301376621	2.4217084027045033E-4	0.014108643411681054
GOTERM_BP_ALL	GO:0050789~regulation of biological process	354	6.71%	1.802239773950855E-36	KIT, HSF1, PPP5C, MAFK, CDK5R2, HSPA5, FGF8, MNDA, GATA4, BAI1, NFKBIA, CDC37, POU2AF1, CRY1, STAT1, IRS2, TNFRSF25, CDK3, HMGB1, TFCP2, PTX3, FYN, PRKCG, ATG7, TICAM1, PLCE1, POU1F1, OTUD7B, RFXANK, RCC1, ADRBK1, FOXH1, CACNA1B, EBI3, SRY, POU3F3, CHEK1, SRPK1, CASP5, GCM1, NEDD9, GTF2H1, CYLD, MAX, PHOX2A, SERPINB2, VAV1, RGS2, NLGN1, MCM7, GRM1, SLC6A4, MAP3K3, ITGB2, GAB1, MAP3K5, CTBP1, SOS1…	652	4759	15360	1.752391658298065	9.468967772337791E-33	2.3672419430844478E-33	3.447657461824136E-33
GOTERM_BP_ALL	GO:0007178~transmembrane receptor protein serine/threonine kinase signaling pathway	12	0.23%	4.269633511272504E-4	SMAD2, FOXH1, SMAD3, MAP3K7IP1, CDKN1C, SMAD1, TGFBR1, STUB1, MAP3K7, BMPR1A, SMAD4, SMAD7,	652	78	15360	3.624351109013686	0.893939381877698	0.009792720521194842	0.8136208983255511
GOTERM_BP_ALL	GO:0044267~cellular protein metabolic process	215	4.07%	7.065153576320639E-10	KIT, HSF1, PPP5C, CAPN3, TUBA3C, GZMB, CDC37, CRY1, STAT1, MAP2K7, CDK3, PPEF1, FYN, PRKCG, ATG7, PLAT, PRKCD, ABL2, PRKD3, DUSP22, OTUD7B, PTPN7, BMX, ADRBK1, EBI3, CHEK1, MAP3K14, SRPK1, USP2, CASP5, MMP13, CYLD, RHO, PTPRG, MAP3K3, ITGB2, MAP3K5, CSNK1A1, CTBP1, GSPT2, CSNK2A1, PTPN11, PPEF2, UBB, APOBEC1, TUBB, CTSB, JUN, EPHA2, MBD2, PTPRZ1, PICK1, TSC2, IL4, STUB1, TGFBR1, MMP3, FGFR4, CDC2…	652	3482	15360	1.4546325889852458	3.7120250324651494E-6	5.3029026059192574E-8	1.3515532804042607E-6
GOTERM_BP_ALL	GO:0050776~regulation of immune response	12	0.23%	0.003108881063061804	TRAF6, BCL10, IKBKG, C1QA, FYN, MBL2, SMAD3, IL4, MAP3K7, CD46, IL12A, IL27RA,	652	99	15360	2.8555493586168437	0.9999999214479346	0.055785363066100824	5.782576954546581
GOTERM_BP_ALL	GO:0007169~transmembrane receptor protein tyrosine kinase signaling pathway	35	0.66%	1.4508381792518999E-12	KIT, FGFR1, PRKCA, SRC, RGS2, GRB10, PTPRG, IGF1R, GAB1, IRS2, TEK, GRB7, PTPN11, EGFR, PLAT, NTRK1, ALK, PLCE1, FRS2, EPHB1, PTK2, PIK3R1, NDN, AKT1, NCK1, EPHA2, CTGF, CSF1R, PICK1, TSC2, RAF1, EPHB2, NTRK2, ADRB2, FGFR4,	652	194	15360	4.250205553095946	7.622710462840132E-9	1.4116130486740985E-10	2.7754354370301826E-9
GOTERM_BP_ALL	GO:0044260~cellular macromolecule metabolic process	218	4.13%	5.302784585886728E-10	KIT, HSF1, PPP5C, CAPN3, TUBA3C, GZMB, CDC37, CRY1, STAT1, MAP2K7, CDK3, PPEF1, FYN, PPP1R3A, PRKCG, ATG7, PLAT, PRKCD, ABL2, PRKD3, DUSP22, OTUD7B, PTPN7, BMX, ADRBK1, EBI3, CHEK1, MAP3K14, SRPK1, USP2, CASP5, MMP13, CYLD, RHO, PTPRG, MAP3K3, ITGB2, MAP3K5, CSNK1A1, CTBP1, GSPT2, CSNK2A1, PTPN11, PPEF2, UBB, APOBEC1, TUBB, CTSB, JUN, EPHA2, MBD2, PTPRZ1, PICK1, TSC2, IL4, STUB1, TGFBR1, MMP3, FG…	652	3534	15360	1.453227368837689	2.7860792944922608E-6	4.037801626388671E-8	1.0144147299939732E-6
GOTERM_BP_ALL	GO:0007167~enzyme linked receptor protein signaling pathway	49	0.93%	1.2963076047037667E-16	KIT, FGFR1, SRC, GRB10, IRS2, TEK, GRB7, EGFR, PLAT, MAP3K7, SMAD4, ALK, PLCE1, EPHB1, NDN, PIK3R1, PTK2, FOXH1, GUCY2C, RAF1, SMAD1, ADRB2, PRKCA, RGS2, PTPRG, IGF1R, BMPR1A, GAB1, PTPN11, CDKN1C, MAP3K7IP1, NTRK1, SMAD2, FRS2, PTPRS, AKT1, EPHA2, NCK1, CTGF, SMAD7, CSF1R, PICK1, TSC2, SMAD3, STUB1, TGFBR1, EPHB2, FGFR4, NTRK2,	652	285	15360	4.050371327090732	5.833111771380572E-13	1.6209256159527285E-14	2.1094237467877974E-13
GOTERM_BP_ALL	GO:0007166~cell surface receptor linked signal transduction	137	2.60%	7.95354489393776E-11	KIT, CXCL2, IKBKG, SRC, VIPR1, NFKBIA, BAI1, TNFRSF25, IRS2, TNFRSF14, TAX1BP3, PDC, TEK, MARK4, FYN, WNT1, MAP3K7, PLAT, DEFB1, LAMA3, ALK, PLCE1, AXIN1, HTR1A, WNT2, TGM2, PRKD3, SLC9A3R1, PTK2, RGS19, GNAI3, ADRBK1, FOXH1, LRP1, GNAI2, SMAD1, GNB2L1, GNAI1, ADRB2, NEDD9, RHO, RGS2, VAV1, GRM1, PTPRG, ITGB2, GAB1, CSNK1A1, CSNK2A1, CCL17, PTPN11, MAP3K7IP1, MAPK14, GNA12, FRS2, AGTR2, GPR37, AK…	652	1868	15360	1.7277755152980125	4.1787937354875737E-7	6.529366602947562E-9	1.5215019244507744E-7
GOTERM_BP_ALL	GO:0007165~signal transduction	292	5.53%	4.9842594743581815E-31	CXCL2, KIT, PPP5C, HSPA5, FGF8, GZMB, BAI1, NFKBIA, PLCD1, STAT1, RALA, IRS2, TNFRSF25, MAP2K7, HMGB1, FYN, PRKCG, PLAT, DEFB1, TICAM1, PRKCD, PLCE1, ABL2, PRKD3, SLC9A3R1, DUSP22, OTUD7B, DFFA, ARRB2, BMX, ADRBK1, FOXH1, IL4R, SRPK1, NTS, GNB2L1, GNAI1, NEDD9, RHO, RGS2, VAV1, GRM1, PTPRG, MAP3K3, ITGB2, GAB1, CCL13, CSNK1A1, MAP3K5, CSNK2A1, SOS1, PTPN11, FOXL2, GJA1, AGTR2, IRS4, GPR37, EPHA2,…	652	3758	15360	1.830499841646614	2.6187299278277885E-27	3.741042754039698E-28	9.53481307915426E-28
GOTERM_BP_ALL	GO:0007155~cell adhesion	58	1.10%	3.28153304251806E-5	DSC1, SYMPK, BCL10, DSG3, BAI1, PSEN1, CDK5R1, IGFALS, MYF5, EGFR, RND1, LAMA3, NRXN2, ABL2, TGM2, JAM2, PPFIA1, CCR1, TTN, ARHGDIB, IL12A, DAG1, APP, CD44, NEDD9, CTNND1, MAGI1, HSPG2, BMP1, CTNNB1, CASK, VAV1, KNG1, NLGN1, CCR3, ITGB2, MPZ, PTPRM, CCL5, PKP2, FER, LAMA1, PTPRS, NPHP1, PKD1, PSTPIP1, ZEB2, CTGF, CD2, DSG2, SELE, TGFB1I1, RAC1, ACTN1, MLLT4, PKD2, F11R, PPFIA2,	652	774	15360	1.7653493127883197	0.15836981799240557	9.265305858150441E-4	0.06275656121993434
GOTERM_BP_ALL	GO:0007154~cell communication	328	6.22%	9.224200546144669E-39	CXCL2, KIT, PPP5C, HSPA5, FGF8, GZMB, BAI1, HAP1, NFKBIA, PLCD1, STAT1, RALA, IRS2, SNX5, TNFRSF25, MAP2K7, HMGB1, FYN, PRKCG, PLAT, DEFB1, TICAM1, PRKCD, PLCE1, ABL2, PRKD3, SLC9A3R1, DUSP22, OTUD7B, DFFA, ARRB2, BMX, ADRBK1, FOXH1, CACNA1B, IL4R, SRPK1, NTS, GNB2L1, GNAI1, NEDD9, PHOX2A, RHO, RGS2, VAV1, NLGN1, SLC6A4, GRM1, PTPRG, MAP3K3, ITGB2, GAB1, CCL13, CSNK1A1, MAP3K5, MPZ, CSNK2A1, SOS1…	652	4123	15360	1.8741490575835986	4.84639496694441E-35	1.6154649889814696E-35	1.7645756298321016E-35
GOTERM_BP_ALL	GO:0044238~primary metabolic process	416	7.88%	1.604862343210695E-7	KIT, SLC2A2, PPP5C, CAPN3, CDC37, CRY1, IRS2, CDK3, TFCP2, HMGB1, PPP1R3A, FYN, RAG1, PRKCG, ATG7, PLCE1, ABL2, PRKD3, CHKA, DUSP22, RFXANK, DFFA, RCC1, MAP3K14, GCM1, CLTCL1, MMP13, GTF2H1, CYLD, MAX, ITGB2, MAP3K5, CSNK1A1, CTBP1, PPEF2, CLIP1, HOXB9, UBB, RELB, TUBB, E2F2, ATF7IP2, CTSB, JUN, PTPRZ1, HOXB7, PICK1, PAX3, TSC2, ATP2B2, CAV1, STUB1, TGFBR1, MMP3, FGFR4, CDC25A, BCL10, IL27RA, EDA…	652	8291	15360	1.182034181494754	8.42839353889846E-4	7.46187253786168E-6	3.0700729518606806E-4
GOTERM_BP_ALL	GO:0044237~cellular metabolic process	398	7.54%	1.011114805214718E-4	KIT, PPP5C, CAPN3, CDC37, CRY1, IRS2, CDK3, PTX3, TFCP2, HMGB1, PPP1R3A, FYN, RAG1, PRKCG, ATG7, PLCE1, ABL2, PRKD3, DUSP22, RFXANK, DFFA, RCC1, SLC34A1, MAP3K14, GCM1, MMP13, GTF2H1, CYLD, MAX, ITGB2, MAP3K5, CSNK1A1, CTBP1, PPEF2, CLIP1, HOXB9, UBB, RELB, TUBB, E2F2, ATF7IP2, CTSB, JUN, PTPRZ1, HOXB7, PICK1, PAX3, TSC2, ATP2B2, CAV1, STUB1, TGFBR1, MMP3, FGFR4, CDC25A, BCL10, IL27RA, EDA2R, SMA…	652	8269	15360	1.1338972450137146	0.41214007231672734	0.0026661208649141344	0.1932475501892239
GOTERM_BP_ALL	GO:0043687~post-translational protein modification	151	2.86%	4.6588709218532325E-24	KIT, PPP5C, SRC, UBE2O, CDC14A, CRY1, JAK1, STAT1, PARP1, TNFRSF14, MAP2K7, CDK3, TEK, PPEF1, MARK4, FYN, CDKN3, PRKCG, MAP3K7, ATG7, PRKCD, ALK, AKT2, ABL2, NUAK1, WNT2, TGM2, MARK3, PRKD3, PTK2, DUSP22, OTUD7B, PTPN7, TTN, BMX, IL12A, ADRBK1, UBE2I, PARK2, CHEK1, MAP3K14, SRPK1, PPP2R2A, BRSK2, CAMK4, IGFBP3, PRKACA, USP2, CSNK1E, DUSP6, CFTR, CYLD, CASK, RHO, PTPRG, MAP3K3, ITGB2, CSNK1A1, MAP…	652	1522	15360	2.3372540167522553	2.4477707823416884E-20	1.2238853911708442E-21	8.912349693732144E-21
GOTERM_BP_ALL	GO:0021700~developmental maturation	16	0.30%	3.2200050945665096E-7	CTNNB1, FGFR1, GNAQ, ACTC1, NLGN1, AKT1, PLP1, TTN, REN, GATA2, APP, PICK1, CDKN1C, PTGS2, RND1, SOX10,	652	73	15360	5.163459114211279	0.0016903606775576785	1.4216629608099218E-5	6.159803123018115E-4
GOTERM_BP_ALL	GO:0060047~heart contraction	14	0.27%	1.3595722660364772E-7	RYR2, PRKCA, ACTC1, TNNT2, CSRP3, ADRBK1, CACNA1B, SCN5A, S100A1, CUGBP2, CACNA1C, PLN, KCNJ12, ADRB2,	652	51	15360	6.466979429808734	7.140642517446949E-4	6.377830706671972E-6	2.6008380007436216E-4
GOTERM_BP_ALL	GO:0040008~regulation of growth	19	0.36%	0.0024059933123882302	UBB, TP53, NDN, AKT1, CTGF, TSHR, NOV, RB1, APP, APBB1, TP73, POU3F2, SMAD3, WRN, IGFBP3, SMAD4, PLCE1, NEDD9, ADRB2,	652	202	15360	2.215878029520743	0.9999968126492984	0.04530193262294979	4.503610647757417
GOTERM_BP_ALL	GO:0040007~growth	25	0.47%	0.0014613810557184616	FGFR1, NOV, PLG, SMARCA4, TP73, AR, SMAD4, PLCE1, SETDB1, UBB, TP53, NDN, AKT1, TSHR, CTGF, RB1, APP, APBB1, POU3F2, SMAD3, WRN, PTGS2, IGFBP3, NEDD9, ADRB2,	652	291	15360	2.023907406236165	0.9995397367044874	0.029120325851744955	2.75887292324718
GOTERM_BP_ALL	GO:0043623~cellular protein complex assembly	9	0.17%	0.003642966861650906	PICK1, SMAD3, SRC, PTK2, NCK1, TGFBR1, MBD2, SMAD4, ADRB2,	652	60	15360	3.5337423312883436	0.9999999952971459	0.06355841776542659	6.743521277857489
GOTERM_BP_ALL	GO:0000279~M phase	23	0.44%	0.005451208225096877	BUB1B, CD28, CDC25A, PPP5C, KPNA2, ANAPC10, CDC2, TP53, CLASP2, FOSL1, TTN, RCC1, CALR, RB1, UBE2I, CHEK1, CDK3, AKAP8, RAD52, PRM1, CRYAA, CLIP1, NEDD9,	652	287	15360	1.8879459609670592	0.999999999999663	0.08875340695069811	9.928470145925905
GOTERM_BP_ALL	GO:0000278~mitotic cell cycle	27	0.51%	0.0010750751693037893	CDC25A, CD28, PPP5C, KPNA2, CDC2, GSPT2, CDK3, MARK4, AKAP8, CDKN1C, CDKN3, PRM1, CLIP1, RNF2, BUB1B, ANAPC10, TP53, CLASP2, FOSL1, RCC1, TTN, RB1, UBE2I, APBB1, CHEK1, MDM2, NEDD9,	652	318	15360	2.000231508276421	0.996487697131909	0.02226427959123367	2.0366824910645898
GOTERM_BP_ALL	GO:0035295~tube development	23	0.44%	2.4665914168535915E-7	NOTCH4, CTNNB1, FGFR1, BCL10, WNT2, AGTR2, KCNJ8, KNG1, ZEB2, FGF1, BMPR1A, CASP8, FOXH1, CAV1, FGF2, MAP3K7IP1, NTS, EP300, MAP3K7, CD44, SMAD4, ADRB2, CFTR,	652	147	15360	3.685989733316639	0.0012951079130940624	1.1076411221444538E-5	4.718541567805268E-4
GOTERM_BP_ALL	GO:0043549~regulation of kinase activity	42	0.80%	9.309482127624216E-15	CDC25A, KIT, GTF2H1, CDK5R2, PRKCA, IKBKG, CAV3, GRM1, CDC37, RBL1, CDK5R1, GAB1, MAP3K5, PTPN11, FGF2, MAP3K7IP1, CDKN1C, EGFR, CDKN3, MAP3K7, PLCE1, FRS2, TRAF6, CASP3, MAP3K4, PRKD3, DUSP22, PRKAA1, RB1, DAXX, PICK1, PKN1, CHEK1, C5AR1, FABP4, CAV1, GADD45G, GNB2L1, PARD3, MDFI, DUSP6, ADRB2,	652	236	15360	4.192575647291256	4.899813887959681E-11	1.1395329124752607E-12	1.7841284005726266E-11
GOTERM_BP_ALL	GO:0009268~response to pH	4	0.08%	0.005255204628673103	GJA1, ACCN2, KCNJ8, TRPV1,	652	9	15360	10.47034764826176	0.9999999999990513	0.08676867970869917	9.58828678206337
GOTERM_BP_ALL	GO:0055082~cellular chemical homeostasis	28	0.53%	3.944794817492495E-7	CCL7, BCL2L1, PRKCA, CAV3, KNG1, CCR3, CALR, CSRP3, CCL13, ATOX1, CCL5, ATP7B, PLCE1, MYC, RYR2, CP, OPRL1, TGM2, SLC9A3R1, CCR1, IREB2, APP, C5AR1, CACNA1C, ATP2B2, CCR4, PLN, PKD2,	652	214	15360	3.0823920646751906	0.0020704492627128257	1.7271480895364455E-5	7.546305908268103E-4
GOTERM_BP_ALL	GO:0055080~cation homeostasis	25	0.47%	7.763257656834973E-7	CCL7, PRKCA, KNG1, CCR3, CALR, CSRP3, CCL13, ATOX1, CCL5, ATP7B, PLCE1, MYC, CP, RYR2, OPRL1, TGM2, CCR1, IREB2, APP, CACNA1C, ATP2B2, CCR4, C5AR1, PLN, PKD2,	652	182	15360	3.2360277759050766	0.00407051007957826	3.1135524104608514E-5	0.0014850890109774362
GOTERM_BP_ALL	GO:0007049~cell cycle	94	1.78%	3.601019773419317E-16	CD28, CDC25A, PPP5C, KPNA2, BCL10, CDK5R2, RAP1A, MAPK1, FGF8, CDC37, CALR, CDK5R1, CDC14A, STAT1, HDAC5, CDK3, ERCC3, MARK4, AKAP8, EGFR, CDKN3, PRM1, RNF2, AXIN1, SEPT4, ANAPC10, CASP3, APC2, CLASP2, NDN, FOSL1, VHL, TTN, RCC1, CHAF1A, RB1, UBE2I, CHEK1, CHAF1B, SRPK1, EP300, SEPT8, DUSP6, ADCYAP1, NEDD9, GTF2H1, CYLD, PRKCA, CDC2, RGS2, MCM7, MDM4, FGF7, IGF1R, RBL1, PARD6B, GSPT2, HDAC6, TP73…	652	894	15360	2.4770453328941406	1.7499335314141717E-12	4.6074255521943996E-14	6.328271240363392E-13
GOTERM_BP_ALL	GO:0035282~segmentation	9	0.17%	1.051815428203522E-4	FRS2, MEOX2, MYF5, BMI1, SFRP1, HOXB6, ZEB2, EP300, MEOX1,	652	36	15360	5.88957055214724	0.42457874609498447	0.0027594501535409544	0.20101897074109587
GOTERM_BP_ALL	GO:0055074~calcium ion homeostasis	20	0.38%	7.636523707701424E-7	RYR2, OPRL1, TGM2, CCL7, PRKCA, KNG1, CCR3, CCR1, CALR, CSRP3, CCL13, C5AR1, ATP2B2, CACNA1C, CCR4, CCL5, PLN, PKD2, ATP7B, PLCE1,	652	121	15360	3.8939309435684226	0.004004192842943954	3.1102082894363114E-5	0.0014608453364539642
GOTERM_BP_ALL	GO:0055070~copper ion homeostasis	4	0.08%	0.005255204628673103	ATOX1, APP, CP, ATP7B,	652	9	15360	10.47034764826176	0.9999999999990513	0.08676867970869917	9.58828678206337
GOTERM_BP_ALL	GO:0000187~activation of MAPK activity	13	0.25%	6.557043501514506E-6	FRS2, GRM1, PRKAA1, GAB1, MAP3K5, DAXX, PKN1, C5AR1, FGF2, PTPN11, MDFI, PLCE1, ADRB2,	652	60	15360	5.104294478527607	0.03386414644214564	2.1801939174004303E-4	0.012542779615642985
GOTERM_BP_ALL	GO:0055066~di-, tri-valent inorganic cation homeostasis	25	0.47%	7.610818322476301E-8	CCL7, PRKCA, KNG1, CCR3, CALR, CSRP3, CCL13, ATOX1, CCL5, ATP7B, PLCE1, MYC, CP, RYR2, OPRL1, TGM2, CCR1, IREB2, APP, CACNA1C, ATP2B2, CCR4, C5AR1, PLN, PKD2,	652	161	15360	3.658118355370956	3.997924714336243E-4	3.7723741086459484E-6	1.4559370428157692E-4
GOTERM_BP_ALL	GO:0055065~metal ion homeostasis	20	0.38%	2.3288281802794952E-6	RYR2, OPRL1, TGM2, CCL7, PRKCA, KNG1, CCR3, CCR1, CALR, CSRP3, CCL13, C5AR1, ATP2B2, CACNA1C, CCR4, CCL5, PLN, PKD2, ATP7B, PLCE1,	652	130	15360	3.624351109013686	0.012161125977267928	8.496637283861297E-5	0.004454919081220421
GOTERM_BP_ALL	GO:0000165~MAPKKK cascade	36	0.68%	1.0564101355379713E-15	FGFR1, PRKCA, MAPK1, CAV3, GRM1, MAP3K3, PAK1, EDA2R, GAB1, MAP3K5, MAP2K7, FGF2, PTPN11, MAP3K7IP1, MAP3K7, CRKL, PLCE1, FRS2, MAP3K4, CARD9, MAPKAPK2, DUSP22, REN, PRKAA1, SH2D3C, DAXX, PKN1, C5AR1, CAV1, GADD45G, SMAD1, MAPK8, MAPK8IP3, DUSP6, MDFI, ADRB2,	652	163	15360	5.20305619330799	5.8331117713805725E-12	1.4577228313328305E-13	2.120525977034049E-12
GOTERM_BP_ALL	GO:0035239~tube morphogenesis	17	0.32%	1.2146326117694493E-5	NOTCH4, CTNNB1, BCL10, FGFR1, AGTR2, WNT2, KCNJ8, KNG1, ZEB2, CASP8, CAV1, NTS, MAP3K7, CD44, SMAD4, CFTR, ADRB2,	652	108	15360	3.708248125426039	0.061823503405176616	3.843669855415621E-4	0.0232331801674035
GOTERM_BP_ALL	GO:0000122~negative regulation of transcription from RNA polymerase II promoter	24	0.45%	8.357354135626831E-8	CBX2, RNF2, CTNNB1, ZMYND11, MDM4, VHL, MBD2, RBL1, HAND1, TWIST1, RB1, STAT3, ORC2L, HDAC5, MDM2, HMGB1, SMARCA4, BMI1, SMAD3, HDAC4, CDKN1C, RYBP, MDFI, NCOA2,	652	150	15360	3.7693251533742336	4.389990161104418E-4	4.103686947920515E-6	1.5987480089796335E-4
GOTERM_BP_ALL	GO:0007017~microtubule-based process	19	0.36%	0.005919682982075768	BUB1B, KPNA2, WNT2, TUBA3C, TUBB, CLASP2, NLGN1, HAP1, KIF5A, RCC1, KIF1C, TUBA4A, HDAC6, KIFC3, MARK4, KIFAP3, PCLO, CRYAA, CFTR,	652	220	15360	2.0345789180145006	0.9999999999999717	0.09457002594926522	10.736645844221492
GOTERM_BP_ALL	GO:0007010~cytoskeleton organization and biogenesis	57	1.08%	1.8462400692326374E-10	TNK2, KPNA2, TUBA3C, LLGL1, HAP1, MARK1, CALR, KIF1C, FHOD1, PDE4DIP, MARK4, KIFC3, RND1, WASL, PLCE1, ABL2, WNT2, DOCK2, CLASP2, RCC1, TTN, ARHGDIB, VIM, RAF1, NEDD9, CFTR, GFAP, LIMK1, WAS, NLGN1, PAK1, FMNL1, HDAC6, WIPF1, PCLO, SYNPO, ABLIM3, BUB1B, PRKG1, NPHP1, TUBB, ACTC1, TNNT2, NCK1, KIF5A, TLN1, SHANK1, APBB1, RHOA, TUBA4A, SGCG, RAC3, RAC1, KIFAP3, ACTN1, CRYAA, MICAL1,	652	526	15360	2.5528936994098297	9.70013935064351E-7	1.4477826826286844E-8	3.5318289404173697E-7
GOTERM_BP_ALL	GO:0048878~chemical homeostasis	33	0.63%	2.2230952861763866E-7	CCL7, PRKCA, BCL2L1, CAV3, KNG1, CCR3, CALR, SLC9A1, CSRP3, CCL13, ATOX1, CCL5, SLC2A4, ATP7B, MYC, PLCE1, RYR2, CP, OPRL1, TGM2, SLC9A3R1, CCR1, IREB2, APP, C5AR1, CACNA1C, CAV1, ATP2B2, CCR4, FABP4, HIF1A, PLN, PKD2,	652	275	15360	2.826993865030675	0.0011673325295937786	1.0156595316224148E-5	4.2527391277413784E-4
GOTERM_BP_ALL	GO:0048869~cellular developmental process	192	3.64%	1.4321990911317047E-34	HSPA5, IKBKG, GZMB, NFKBIA, BAI1, STAT1, TNFRSF25, PLG, TNFRSF14, HDAC5, HMGB1, ERCC3, MARK4, FYN, WNT1, RYBP, PRM1, PRKCG, RAG1, MAP3K7, S100A7, LAMA3, AXIN1, WNT2, TGM2, DUSP22, NOL3, DFFA, TTN, IL12A, CEBPE, EIF5A, SRY, SRPK1, TRAF3, BRSK2, TCF3, IGFBP3, CASP5, GCM1, ADRB2, CFTR, SERPINB2, NLGN1, PLP1, ITGB2, CSRP3, MAP3K5, ATG12, TP73, PTPN11, FGF2, FOXL2, CASP2, GNA12, MCF2, ERCC2, FRS2, GJA…	652	1835	15360	2.464953778773341	7.524774024805977E-31	1.2541290041343293E-31	2.7397752256535287E-31
GOTERM_BP_ALL	GO:0003018~vascular process in circulatory system	8	0.15%	0.002025968773729387	WNT2, AGTR2, KCNJ8, CAV1, KNG1, NTS, ADRB2, CFTR,	652	43	15360	4.3829362248537596	0.9999764229593753	0.03897835578139541	3.805287110796962
GOTERM_BP_ALL	GO:0048858~cell projection morphogenesis	20	0.38%	0.005467299183564665	PRKG1, GJA1, UBB, LIMK1, DLX5, BAI1, NDN, NCK1, PTPRZ1, PARD6B, CDK5R1, APBB1, RAC3, POU3F2, RAC1, PTPN11, CHAT, SIAH1, PARD3, MCF2,	652	235	15360	2.004960187965018	0.9999999999996906	0.08873007941685407	9.956343626704744
GOTERM_BP_ALL	GO:0006996~organelle organization and biogenesis	95	1.80%	2.7575813018006468E-9	TNK2, KPNA2, PEX26, TUBA3C, LLGL1, HAP1, MARK1, SYP, CALR, CREBBP, KIF1C, FHOD1, HDAC5, PDE4DIP, CBX5, HMGB1, SMARCA4, KIFC3, MARK4, AKAP8, RND1, WASL, PRM1, PLCE1, CBX2, RNF2, ABL2, WNT2, CASP3, HSP90AA1, DOCK2, CLASP2, DFFA, ARHGDIB, TTN, RCC1, VIM, CHAF1A, RB1, CHAF1B, RAF1, EP300, CFTR, NEDD9, GFAP, BCL2L1, LIMK1, WAS, NLGN1, RBL1, ASF1A, PEX6, PAK1, HIST3H3, FMNL1, HDAC6, ERCC4, ATG12, NCOR1…	652	1195	15360	1.8728341504735988	1.4488227080500238E-5	1.957882516112619E-7	5.275211190092222E-6
GOTERM_BP_ALL	GO:0003015~heart process	14	0.27%	1.3595722660364772E-7	RYR2, PRKCA, ACTC1, TNNT2, CSRP3, ADRBK1, CACNA1B, SCN5A, S100A1, CUGBP2, CACNA1C, PLN, KCNJ12, ADRB2,	652	51	15360	6.466979429808734	7.140642517446949E-4	6.377830706671972E-6	2.6008380007436216E-4
GOTERM_BP_ALL	GO:0048856~anatomical structure development	196	3.71%	3.1654919369839672E-27	KIT, MAFK, CAPN3, KCNJ8, FGF8, GATA4, LLGL1, BAI1, NFKBIA, IRS2, FYN, RAG1, S100A7, PLCE1, POU1F1, BMX, ADRBK1, FOXH1, POU3F3, NTS, GCM1, CLTCL1, NEDD9, NLGN1, ITGB2, MPZ, PTPN11, FOXL2, GJA1, AGTR2, UBB, RELB, JUN, EPHA2, PTPRZ1, FGF1, PICK1, CD2, PAX3, CAV1, ATP2B2, IL4, BCL10, MAPK1, DCN, IL27RA, EDA2R, CDK5R1, SMARCA4, HOXC8, NR5A1, PMP22, CRKL, NRXN2, RNF2, EPHB1, SH3GL3, ZBTB16, TRPC5, CD74…	652	2153	15360	2.1446462205682466	1.6631494636913765E-23	1.3859578864094803E-24	6.0555382555798106E-24
GOTERM_BP_ALL	GO:0003013~circulatory system process	26	0.49%	3.7444207108004097E-8	KCNJ8, PRKCA, KNG1, CSRP3, SCN5A, MEOX2, NFE2, KCNJ12, RYR2, AGTR2, WNT2, ACTC1, TNNT2, REN, CACNA1B, ADRBK1, S100A1, CUGBP2, CACNA1C, CAV1, CHGA, PTGS2, PLN, NTS, CFTR, ADRB2,	652	167	15360	3.667756511516844	1.9671251717523486E-4	2.09289001862345E-6	7.163017815559058E-5
GOTERM_BP_ALL	GO:0003012~muscle system process	19	0.36%	2.6050015079143315E-4	PRKG1, RYR2, GJA1, DTNA, PRKCA, PDE4D, KNG1, ACTC1, VIPR1, NOS1, TNNT2, TTN, SCN5A, DAG1, CHRM3, PLN, KCNJ12, ADRB2, PLCE1,	652	167	15360	2.680283604570001	0.7455996552345721	0.006376063156316669	0.49715783145843906
GOTERM_BP_ALL	GO:0000079~regulation of cyclin-dependent protein kinase activity	9	0.17%	0.0012651444649079498	CDC25A, CDK5R2, GTF2H1, CHEK1, CASP3, CDKN1C, CDKN3, CDC37, CDK5R1,	652	51	15360	4.1573439191627575	0.998707629719277	0.02574620597675603	2.3926457948698077
GOTERM_BP_ALL	GO:0003008~system process	100	1.90%	1.4991040784912608E-6	KCNJ8, VIPR1, HAP1, NOS1, CRY1, MEOX2, PDC, PPEF1, ERCC3, PLCE1, DLG4, AXIN1, WNT2, ARRB2, TTN, CACNA1B, ADRBK1, SNPH, DAG1, S100A1, PARK2, CAMK4, NTS, EYA1, CFTR, ADRB2, RHO, PHOX2A, NLGN1, SLC6A4, GRM1, SNCAIP, PLP1, CSRP3, MPZ, PTPN11, PPEF2, ERCC2, GJA1, AGTR2, UBB, DLG2, KCNV2, TNNT2, ARRB1, REN, GJA8, SNAP25, GABARAPL2, PAX3, ATP2B2, CAV1, CACNA1C, RAC3, CRYAA, GNAQ, OPRD1, MAPK1, LIN7A, KI…	652	1461	15360	1.6124765372066363	0.007845361967167563	5.625769413619697E-5	0.0028677244853891892
GOTERM_BP_ALL	GO:0003002~regionalization	19	0.36%	9.162420032118999E-7	FRS2, RNF2, SMAD2, CTNNB1, ZEB2, FGF1, BMPR1A, MEOX1, FOXH1, MEOX2, MYF5, BMI1, FGF2, SFRP1, HOXB6, EP300, CRKL, MDFI, SMAD4,	652	111	15360	4.032498756425136	0.004802369262586814	3.619436519342045E-5	0.001752742552985076
GOTERM_BP_ALL	GO:0000075~cell cycle checkpoint	10	0.19%	0.001134045517372565	BUB1B, RB1, ATR, CHEK1, CDC45L, ERCC3, CDC2, TP53, PTPN11, ERCC2,	652	62	15360	3.7997229368691863	0.9974243572961802	0.02328839859017562	2.1472540607951007
GOTERM_BP_ALL	GO:0000074~regulation of progression through cell cycle	65	1.23%	1.909740057490411E-14	CD28, CDC25A, BCL10, CDK5R2, RAP1A, FGF8, CDC37, CALR, CDC14A, CDK5R1, STAT1, CDK3, HDAC5, ERCC3, EGFR, CDKN3, AXIN1, ANAPC10, CASP3, APC2, NDN, VHL, RCC1, RB1, CHEK1, SRPK1, DUSP6, NEDD9, ADCYAP1, GTF2H1, CYLD, PRKCA, CDC2, MDM4, FGF7, IGF1R, RBL1, TP73, FRK, FGF2, PTPN11, CDKN1C, ERCC2, MYC, BUB1B, CDC45L, TP53, ZMYND11, TFDP2, E2F2, STARD13, FGF1, STK11, APBB1, TSC2, ATR, MDM2, HIC1, GADD45G, …	652	526	15360	2.9111945695024373	1.0032952246774585E-10	2.2801760479751465E-12	3.652633751016765E-11
GOTERM_BP_ALL	GO:0006974~response to DNA damage stimulus	26	0.49%	0.002915318841231618	GTF2H1, MAPK1, CDC2, MCM7, ASF1A, CRY1, PARP1, ERCC4, ERCC3, HMGB1, TP73, PTPN11, PRKCG, ERCC2, XPA, TP53, CHAF1A, CHEK1, ATR, FANCA, CHAF1B, RAD52, GADD45G, XAB2, VCP, CSNK1E,	652	324	15360	1.8904794364917064	0.9999997821492789	0.05387170114486639	5.4320025463227894
GOTERM_BP_ALL	GO:0043412~biopolymer modification	157	2.98%	1.0353377677884643E-17	KIT, PPP5C, SRC, UBE2O, CDC14A, CRY1, JAK1, STAT1, PARP1, TNFRSF14, MAP2K7, CDK3, TEK, PPEF1, MARK4, FYN, CDKN3, PRKCG, MAP3K7, ATG7, PLAT, PRKCD, ALK, AKT2, ABL2, NUAK1, WNT2, TGM2, MARK3, PRKD3, PTK2, DUSP22, OTUD7B, PTPN7, TTN, BMX, IL12A, ADRBK1, UBE2I, PARK2, FOS, CHEK1, MAP3K14, SRPK1, PPP2R2A, BRSK2, CAMK4, IGFBP3, PRKACA, USP2, CSNK1E, DUSP6, CFTR, CYLD, CASK, RHO, PTPRG, MAP3K3, ITGB2, C…	652	1877	15360	1.9705116178734503	5.4396646319605915E-14	1.6998951974876848E-15	1.980585509329448E-14
GOTERM_BP_ALL	GO:0006968~cellular defense response	10	0.19%	0.004317250462531865	NCF2, BCL10, SH2D1A, C5AR1, MNDA, CCL5, CCR3, IL4, RELA, FOSL1,	652	75	15360	3.1411042944785277	0.9999999998658334	0.07368276380752703	7.943451599064422
GOTERM_BP_ALL	GO:0043408~regulation of MAPKKK cascade	5	0.09%	0.003870209549245147	CARD9, CAV3, GRM1, REN, ADRB2,	652	16	15360	7.361963190184049	0.9999999985813092	0.0671718041729652	7.149560353280238
GOTERM_BP_ALL	GO:0046209~nitric oxide metabolic process	6	0.11%	0.004222563757477312	CAV1, PTX3, HSP90AA1, NOS1, EGFR, AKT1,	652	26	15360	5.436526663520529	0.9999999997788813	0.0725939678284876	7.77583822283352
GOTERM_BP_ALL	GO:0043406~positive regulation of MAP kinase activity	15	0.28%	7.754752121912109E-7	KIT, FRS2, GRM1, PRKAA1, GAB1, MAP3K5, DAXX, PKN1, C5AR1, FGF2, PTPN11, EGFR, MDFI, PLCE1, ADRB2,	652	68	15360	5.196679898953446	0.004066059448333492	3.134064998266961E-5	0.0014834619378456537
GOTERM_BP_ALL	GO:0043405~regulation of MAP kinase activity	19	0.36%	1.325322719052463E-7	FRS2, KIT, PRKCA, DUSP22, GRM1, PRKAA1, GAB1, MAP3K5, DAXX, PKN1, C5AR1, CAV1, FGF2, PTPN11, EGFR, DUSP6, MDFI, ADRB2, PLCE1,	652	98	15360	4.567422060848879	6.960822251728116E-4	6.33020362683645E-6	2.5353192950605674E-4
GOTERM_BP_ALL	GO:0006959~humoral immune response	10	0.19%	0.003595558301284955	CD28, EBI3, SH2D1A, PAX5, C1QA, MBL2, BMI1, POU2AF1, RFXANK, CD46,	652	73	15360	3.2271619463820493	0.9999999939614801	0.06381403252054463	6.658599385499886
GOTERM_BP_ALL	GO:0006954~inflammatory response	34	0.64%	5.737627991609165E-7	CXCL2, CCL7, PRKCA, C1QA, NMI, KNG1, CCR3, MEFV, CD46, ITGB2, STAT3, CCL13, HDAC5, PTX3, CCL5, MBL2, CCL17, MIF, CCL8, TGM2, CCR1, AKT1, RELA, IL8RA, FOS, FABP4, CCR4, SELE, RAC1, TNFRSF1B, HDAC4, PTGS2, F11R, ADRB2,	652	301	15360	2.6610684222326397	0.003010011416271885	2.392471865342305E-5	0.001097593858456758
GOTERM_BP_ALL	GO:0006952~defense response	51	0.97%	1.2431368189082933E-6	CXCL2, BCL10, DNAJC3, MNDA, IL27RA, ANKRD1, SH2D1A, HDAC5, PTX3, MBL2, DEFB1, S100A7, CCL8, TGM2, CCR1, FOSL1, IL8RA, CEBPE, IL12A, NCF2, FOS, CCR4, PTGS2, ADRB2, CCL7, PRKCA, C1QA, WAS, KNG1, NMI, CCR3, MEFV, CD46, ITGB2, STAT3, CCL13, CCL5, MIF, CCL17, TUBB, RELA, AKT1, C5AR1, FABP4, SELE, RAC1, TNFRSF1B, HDAC4, APOH, IL4, F11R,	652	577	15360	2.0822745106378453	0.006510161382709212	4.7673643914336594E-5	0.002378075156517223
GOTERM_BP_ALL	GO:0006950~response to stress	95	1.80%	1.2793838123942686E-11	CXCL2, HSF1, DNAJC3, GNAQ, MAPK1, HSPA5, CREBBP, CRY1, ATOX1, PLG, PARP1, MAP2K7, HDAC5, ERCC3, HMGB1, PTX3, MBL2, EGFR, PRKCG, PLAT, S100A7, XPA, CCL8, TGM2, CASP3, MAP3K4, HSP90AA1, CCR1, PPARA, IL8RA, VHL, TTN, PRKAA1, CHAF1A, FOS, CHEK1, CHAF1B, CCR4, HIF1A, PTGS2, EP300, CSNK1E, ADRB2, GTF2H1, CCL7, PRKCA, CDC2, C1QA, NMI, KNG1, WAS, MCM7, CCR3, FGF7, MEFV, CD46, ASF1A, ITGB2, STAT3, GAB1, C…	652	1081	15360	2.0703393245290944	6.721902789941225E-8	1.13930564982212E-9	2.4474489102033203E-8
GOTERM_BP_ALL	GO:0019725~cellular homeostasis	30	0.57%	6.691946932128319E-5	TXN, CCL7, BCL2L1, PRKCA, CAV3, KNG1, CCR3, CALR, CSRP3, CCL13, ATOX1, PLG, CCL5, ATP7B, MYC, PLCE1, RYR2, CP, OPRL1, TGM2, SLC9A3R1, CCR1, IREB2, APP, C5AR1, CACNA1C, ATP2B2, CCR4, PLN, PKD2,	652	313	15360	2.2579823203120406	0.2964431930241629	0.0018201376849182882	0.12793830653263782
GOTERM_BP_ALL	GO:0006936~muscle contraction	19	0.36%	2.6050015079143315E-4	PRKG1, RYR2, GJA1, DTNA, PRKCA, PDE4D, KNG1, ACTC1, VIPR1, NOS1, TNNT2, TTN, SCN5A, DAG1, CHRM3, PLN, KCNJ12, ADRB2, PLCE1,	652	167	15360	2.680283604570001	0.7455996552345721	0.006376063156316669	0.49715783145843906
GOTERM_BP_ALL	GO:0006935~chemotaxis	24	0.45%	7.363903613308085E-8	CXCL2, CCL8, CCL7, PRKCA, MAPK1, DOCK2, CCR1, CCR3, FOSL1, IL8RA, ITGB2, CCL13, RALA, PLAU, C5AR1, CCR4, CCL5, CCL17, FGF2, IL4, MAPK14, FER, DEFB1, IL16,	652	149	15360	3.794622637625067	3.868246739046066E-4	3.7201806749598276E-6	1.408702695715469E-4
GOTERM_BP_ALL	GO:0035150~regulation of tube size	8	0.15%	0.0017593250816535133	WNT2, AGTR2, KCNJ8, CAV1, KNG1, NTS, ADRB2, CFTR,	652	42	15360	4.4872918492550395	0.999904045331765	0.034695402878536896	3.312423205285242
GOTERM_BP_ALL	GO:0015674~di-, tri-valent inorganic cation transport	17	0.32%	8.409845153877279E-4	RYR2, CCL8, GJA1, TRPC4, ACCN2, CAV3, TRPC5, CACNA1B, ITPR1, TRPV6, ATP2B2, CACNA1C, FYN, PLN, PKD2, TRPV1, ADRB2,	652	154	15360	2.600589594454625	0.9879704799387344	0.01780859062783202	1.596584815286084
GOTERM_BP_ALL	GO:0006928~cell motility	45	0.85%	3.090480150176828E-8	TXN, PRKCA, LIMK1, PSEN1, PARD6B, TWIST1, ITGB2, CDK5R1, STAT3, GAB1, PLG, FYN, CCL5, WNT1, EGFR, WASL, MAPK14, SIAH1, CRKL, IL16, LAMA3, MSN, PRKG1, LAMA1, WNT2, UBB, DOCK2, TUBB, NDN, NCK1, CTGF, ARHGDIB, ZEB2, VIM, IL12A, TLN1, CSPG4, SIX1, CCR4, RAC1, PTGS2, ACTN1, F11R, MAPK8, CFTR,	652	421	15360	2.518106174314734	1.6236064765073888E-4	1.8244233870312598E-6	5.912040182964873E-5
GOTERM_BP_ALL	GO:0048747~muscle fiber development	10	0.19%	2.2003240828777143E-4	APP, PLG, CUGBP2, UBB, SIX1, ACTC1, CHAT, MYOD1, IGFBP3, TTN,	652	50	15360	4.711656441717791	0.6853132174856704	0.005464528950115843	0.4200801721966574
GOTERM_BP_ALL	GO:0006917~induction of apoptosis	22	0.42%	2.887269859529302E-4	BAD, TGM2, PRKCA, MAPK1, IKBKG, CASP3, TP53, TUBB, CASP6, IL12A, MAP3K5, DAXX, TNFRSF25, PLG, TRAIP, CD2, ERCC3, TP73, TRAF3, SMAD3, FOXL2, ERCC2,	652	213	15360	2.433249805581958	0.7806728047010685	0.006872595955750294	0.5508871351149747
GOTERM_BP_ALL	GO:0006916~anti-apoptosis	23	0.44%	2.7676787576154195E-6	CD28, NAIP, TGM2, HSPA5, BCL2L1, CDC2, SERPINB2, AKT1, NOL3, RELA, VHL, IGF1R, PRKAA1, HDAC1, PSEN1, YWHAZ, PAK7, HMGB1, SFRP1, CRYAA, CASP2, BAG4, ERC1,	652	169	15360	3.206156750281337	0.014436188707416031	9.82479052199503E-5	0.005294394821830917
GOTERM_BP_ALL	GO:0048741~skeletal muscle fiber development	10	0.19%	2.2003240828777143E-4	APP, PLG, CUGBP2, UBB, SIX1, ACTC1, CHAT, MYOD1, IGFBP3, TTN,	652	50	15360	4.711656441717791	0.6853132174856704	0.005464528950115843	0.4200801721966574
GOTERM_BP_ALL	GO:0006915~apoptosis	97	1.84%	1.0737749748908946E-21	HSPA5, IKBKG, GZMB, NFKBIA, STAT1, PLG, TNFRSF25, TNFRSF14, ERCC3, HMGB1, RYBP, MAP3K7, AXIN1, TGM2, DUSP22, NOL3, DFFA, IL12A, EIF5A, TRAF3, IGFBP3, CASP5, ADRB2, SERPINB2, ITGB2, MAP3K5, ATG12, TP73, FOXL2, CASP2, ERCC2, GJA1, AGTR2, TUBB, E2F2, CTSB, ATG5, AKT1, HDAC1, CD2, PAX3, SMAD3, GADD45G, TNFRSF1B, WRN, ACTN1, IL4, MAPK8, CRYAA, CD28, BCL10, NAIP, MAPK1, CALR, PSEN1, CDK5R1, TRAF5, SEPT…	652	784	15360	2.9147364467259296	5.6416137180767605E-18	2.256645487230704E-19	2.0541153058602772E-18
GOTERM_BP_ALL	GO:0031325~positive regulation of cellular metabolic process	47	0.89%	2.545795729916538E-9	TNK2, CD28, CTNNB1, BCL10, GTF2H1, PRKCA, GATA4, ASF1A, CREBBP, ERCC3, TP73, FGF2, EGFR, FOXL2, NR5A1, PRKCG, SMAD4, ERCC2, NOTCH4, SMAD2, UBB, POU1F1, TP53, JUN, PPARA, FOSL1, RELA, PRKAA1, IL12A, HAND1, HAND2, EBI3, RB1, FOXH1, APP, MYOG, ZNF423, TGFB1I1, SMAD3, HIF1A, TCF3, SOX10, IL4, SMAD1, EP300, NCOA2, ADRB2,	652	416	15360	2.6616328456819254	1.3375521094927123E-5	1.8322752493027394E-7	4.870068570639319E-6
GOTERM_BP_ALL	GO:0031324~negative regulation of cellular metabolic process	43	0.81%	2.196681498354111E-8	SERPINA5, CTNNB1, PRKCA, MDM4, PER1, RBL1, TWIST1, STAT3, ORC2L, HDAC5, SMARCA4, HMGB1, FZD1, NCOR1, BMI1, RYBP, CDKN1C, SMAD4, RNF2, CBX2, CDC45L, TP53, ZMYND11, ZBTB16, JUN, VHL, ZEB2, MBD2, PRKAA1, HAND1, SIX3, RB1, DAXX, APBB1, ATR, MDM2, ZNF423, FABP4, SMAD3, HDAC4, IGFBP3, MDFI, NCOA2,	652	387	15360	2.6175869120654394	1.1540698755552192E-4	1.3265927689687373E-6	4.202217694926347E-5
GOTERM_BP_ALL	GO:0031323~regulation of cellular metabolic process	176	3.34%	1.0655790191503746E-7	HSF1, MAFK, IKBKG, MNDA, GATA4, POU2AF1, PER1, MEOX1, MEOX2, CRY1, STAT1, YBX1, HDAC5, ERCC3, TFCP2, HMGB1, RYBP, PRKCG, POU1F1, PPARA, RFXANK, IL12A, CEBPE, EIF5A, FOXH1, EBI3, SRY, POU3F3, FOS, CHAF1B, HOXD4, SRPK1, TCF3, SMAD1, IGFBP3, EYA1, GCM1, ETF1, ADRB2, GTF2H1, MAX, PHOX2A, MCM7, ASCC2, ASF1A, ITGB2, ORC2L, TP73, BMI1, FGF2, AR, FOXL2, CLIP1, ERCC2, HOXB9, UBB, RELB, ATF7IP2, E2F2, JUN,…	652	2873	15360	1.4431805320959472	5.59698556949817E-4	5.183831440325193E-6	2.0384345978952112E-4
GOTERM_BP_ALL	GO:0043285~biopolymer catabolic process	27	0.51%	0.002966225273401377	MMP13, CYLD, MDM4, GSPT2, ERCC4, ERCC3, DFFB, USP9X, PRKCG, FOXL2, SIAH1, ERCC2, AXIN1, GJA1, MMP1, ANAPC10, UBB, AKT1, RELA, DFFA, UBE2I, PARK2, MDM2, STUB1, MMP3, USP2, VCP,	652	342	15360	1.8598643848886016	0.999999833406152	0.0538427323236248	5.52432245464809
GOTERM_BP_ALL	GO:0048732~gland development	8	0.15%	0.005438281965099774	NOTCH4, SIX1, POU1F1, POU3F2, AR, NR5A1, CRKL, GATA2,	652	51	15360	3.695416817033562	0.9999999999996393	0.08882634921002885	9.906072775074758
GOTERM_BP_ALL	GO:0043283~biopolymer metabolic process	320	6.06%	3.020032995838153E-14	KIT, HSF1, PPP5C, MAFK, MNDA, GATA4, POU2AF1, CRY1, STAT1, MAP2K7, CDK3, HMGB1, TFCP2, PPEF1, FYN, PPP1R3A, PRM1, RAG1, PRKCG, ATG7, PLAT, PRKCD, ABL2, POU1F1, PRKD3, DUSP22, OTUD7B, PTPN7, RFXANK, DFFA, RCC1, BMX, ADRBK1, FOXH1, SRY, POU3F3, CHEK1, MAP3K14, SRPK1, USP2, GCM1, MMP13, GTF2H1, CYLD, MAX, PHOX2A, RHO, MCM7, PTPRG, MAP3K3, ITGB2, HIST3H3, CSNK1A1, MAP3K5, CTBP1, GSPT2, CSNK2A1, PTPN1…	652	5361	15360	1.4062022583004041	1.5866064018155157E-10	3.3054670112164786E-12	5.7764903971246895E-11
GOTERM_BP_ALL	GO:0048731~system development	166	3.15%	3.0681828743743237E-24	KIT, CAPN3, MAFK, KCNJ8, CAV3, GATA4, NFKBIA, BAI1, PLG, IRS2, HDAC5, ERCC3, MARK4, FYN, WNT1, RAG1, MAP3K7, S100A7, LAMA3, DLG4, ALK, PLCE1, WNT2, TGM2, POU1F1, PPARA, TTN, BMX, CEBPE, ADRBK1, FOXH1, POU3F3, PARK2, FOS, BRSK2, TCF3, SMAD1, IGFBP3, GCM1, ADRB2, CFTR, NLGN1, FGF7, PLP1, CSRP3, MPZ, TP73, BMI1, FGF2, PTPN11, MAP3K7IP1, AR, FOXL2, MCF2, ERCC2, FRS2, GJA1, UBB, RELB, AKT1, EPHA2, CTG…	652	1760	15360	2.2219743446737312	1.6120232821962695E-20	8.484333064190893E-22	5.869387488818186E-21
GOTERM_BP_ALL	GO:0014706~striated muscle development	22	0.42%	1.1449130836058916E-9	UBB, ACTC1, MYOD1, TTN, TWIST1, CSRP3, RB1, APP, CUGBP2, PLG, HDAC5, MYOG, MYF5, SIX1, SMAD3, HDAC4, PLN, CHAT, FOXL2, IGFBP3, EP300, ADRB2,	652	101	15360	5.1315070157322475	6.01535509292539E-6	8.472356238797829E-8	2.1902013536134746E-6
GOTERM_BP_ALL	GO:0006897~endocytosis	18	0.34%	0.004349834579338615	SYNJ1, VAV1, SH3GL2, SH3GL3, SYP, CEBPE, GATA2, SNX17, LRP1, RABEP1, CUBN, APP, LRP2, TSC2, PTX3, RAC1, ADRB2, CLTCL1,	652	197	15360	2.1525333997695495	0.999999999887028	0.07397927323852616	8.001064848279693
GOTERM_BP_ALL	GO:0006887~exocytosis	12	0.23%	0.00336311427697667	SNPH, SNAP25, EXOC2, CCL8, STX1A, TRPV6, STXBP1, LIN7A, CCL5, NLGN1, PCLO, EXOC3,	652	100	15360	2.826993865030675	0.9999999794330822	0.06001057170988244	6.2411659467159435
GOTERM_BP_ALL	GO:0048699~generation of neurons	36	0.68%	2.177623553505998E-8	GNAQ, LIMK1, DLX5, NLGN1, BAI1, PSEN1, PARD6B, TWIST1, CDK5R1, FYN, PTPN11, HOXC8, CHAT, CDKN1C, RND1, SIAH1, MCF2, FRS2, PRKG1, GJA1, WNT2, UBB, NDN, EPHA2, PTPRZ1, GATA2, APP, PICK1, APBB1, SIX1, CCR4, ATP2B2, POU3F2, BRSK2, PARD3, CFTR,	652	289	15360	2.9345957076442994	1.1440579762311831E-4	1.3303751902338234E-6	4.1657601290712165E-5
GOTERM_BP_ALL	GO:0006878~cellular copper ion homeostasis	4	0.08%	0.003616690676854533	ATOX1, APP, CP, ATP7B,	652	8	15360	11.77914110429448	0.9999999945982251	0.06396189335854363	6.696462385927693
GOTERM_BP_ALL	GO:0006875~cellular metal ion homeostasis	20	0.38%	2.3288281802794952E-6	RYR2, OPRL1, TGM2, CCL7, PRKCA, KNG1, CCR3, CCR1, CALR, CSRP3, CCL13, C5AR1, ATP2B2, CACNA1C, CCR4, CCL5, PLN, PKD2, ATP7B, PLCE1,	652	130	15360	3.624351109013686	0.012161125977267928	8.496637283861297E-5	0.004454919081220421
GOTERM_BP_ALL	GO:0006874~cellular calcium ion homeostasis	20	0.38%	7.636523707701424E-7	RYR2, OPRL1, TGM2, CCL7, PRKCA, KNG1, CCR3, CCR1, CALR, CSRP3, CCL13, C5AR1, ATP2B2, CACNA1C, CCR4, CCL5, PLN, PKD2, ATP7B, PLCE1,	652	121	15360	3.8939309435684226	0.004004192842943954	3.1102082894363114E-5	0.0014608453364539642
GOTERM_BP_ALL	GO:0006873~cellular ion homeostasis	28	0.53%	3.944794817492495E-7	CCL7, BCL2L1, PRKCA, CAV3, KNG1, CCR3, CALR, CSRP3, CCL13, ATOX1, CCL5, ATP7B, PLCE1, MYC, RYR2, CP, OPRL1, TGM2, SLC9A3R1, CCR1, IREB2, APP, C5AR1, CACNA1C, ATP2B2, CCR4, PLN, PKD2,	652	214	15360	3.0823920646751906	0.0020704492627128257	1.7271480895364455E-5	7.546305908268103E-4
GOTERM_BP_ALL	GO:0043170~macromolecule metabolic process	389	7.37%	2.7836748448349955E-11	KIT, SLC2A2, PPP5C, CAPN3, CDC37, CRY1, IRS2, CDK3, TFCP2, HMGB1, PPP1R3A, FYN, RAG1, PRKCG, ATG7, ABL2, PRKD3, DUSP22, RFXANK, DFFA, RCC1, MAP3K14, GCM1, CLTCL1, MMP13, GTF2H1, CYLD, MAX, ITGB2, MAP3K5, CSNK1A1, CTBP1, PPEF2, CLIP1, HOXB9, UBB, RELB, TUBB, E2F2, ATF7IP2, CTSB, JUN, PTPRZ1, HOXB7, PICK1, PAX3, TSC2, CAV1, STUB1, TGFBR1, MMP3, FGFR4, CDC25A, BCL10, IL27RA, SMARCA4, U2AF2, NR5A1, C…	652	7216	15360	1.2699794594153415	1.462541840968612E-7	2.358938600011129E-9	5.3251247855712336E-8
GOTERM_BP_ALL	GO:0031175~neurite development	17	0.32%	0.001978337409447673	PRKG1, GJA1, UBB, LIMK1, DLX5, BAI1, NDN, PTPRZ1, PARD6B, CDK5R1, APBB1, POU3F2, PTPN11, CHAT, SIAH1, PARD3, MCF2,	652	167	15360	2.3981484882994746	0.999969703547514	0.038218600545741555	3.7174203872475386
GOTERM_BP_ALL	GO:0048666~neuron development	23	0.44%	2.3815888935782516E-5	PRKG1, GJA1, UBB, GNAQ, LIMK1, NLGN1, DLX5, BAI1, NDN, PTPRZ1, PARD6B, CDK5R1, APP, PICK1, APBB1, POU3F2, PTPN11, CDKN1C, CHAT, RND1, SIAH1, PARD3, MCF2,	652	193	15360	2.807463682888839	0.11761796501748512	7.107142008743184E-4	0.04554960130230823
GOTERM_BP_ALL	GO:0019538~protein metabolic process	240	4.55%	9.418136020963721E-14	KIT, HSF1, PPP5C, CAPN3, TUBA3C, LLGL1, GZMB, CDC37, CRY1, STAT1, MAP2K7, CDK3, PPEF1, FYN, PRKCG, ATG7, PLAT, PRKCD, ABL2, PRKD3, SLC9A3R1, DUSP22, OTUD7B, PTPN7, BMX, ADRBK1, EBI3, CHEK1, MAP3K14, SRPK1, USP2, CASP5, CLTCL1, MMP13, CYLD, RHO, PTPRG, MAP3K3, ITGB2, MAP3K5, CSNK1A1, CTBP1, GSPT2, CSNK2A1, PTPN11, PPEF2, GJA1, UBB, APOBEC1, TUBB, CTSB, JUN, EPHA2, MBD2, PTPRZ1, PICK1, TSC2, CAV1, …	652	3691	15360	1.5318308669903413	4.946478782130725E-10	9.892975327829845E-12	1.801003790546929E-10
GOTERM_BP_ALL	GO:0012502~induction of programmed cell death	22	0.42%	3.0774064201499453E-4	BAD, TGM2, PRKCA, MAPK1, IKBKG, CASP3, TP53, TUBB, CASP6, IL12A, MAP3K5, DAXX, TNFRSF25, PLG, TRAIP, CD2, ERCC3, TP73, TRAF3, SMAD3, FOXL2, ERCC2,	652	214	15360	2.4218794793876497	0.8015301684266163	0.007257849763468216	0.5870638081191704
GOTERM_BP_ALL	GO:0048646~anatomical structure formation	17	0.32%	0.003966824240191928	NOTCH4, SMAD2, FRS2, CTNNB1, FGFR1, CTGF, FGF1, HAND1, CSPG4, HAND2, CASP8, PLG, ATP2B2, FGF2, SMAD3, MAP3K7, S100A7,	652	179	15360	2.237378757240292	0.9999999991477506	0.0685670710501427	7.3216841646314705
GOTERM_BP_ALL	GO:0012501~programmed cell death	99	1.88%	1.613424693813695E-22	HSPA5, IKBKG, GZMB, NFKBIA, STAT1, PLG, TNFRSF25, TNFRSF14, ERCC3, HMGB1, MARK4, RYBP, MAP3K7, AXIN1, TGM2, DUSP22, NOL3, DFFA, IL12A, EIF5A, TRAF3, IGFBP3, CASP5, ADRB2, SERPINB2, ITGB2, MAP3K5, ATG12, TP73, FGF2, FOXL2, CASP2, ERCC2, GJA1, AGTR2, TUBB, E2F2, CTSB, ATG5, AKT1, HDAC1, CD2, PAX3, SMAD3, GADD45G, TNFRSF1B, WRN, ACTN1, IL4, MAPK8, CRYAA, CD28, BCL10, NAIP, MAPK1, CALR, PSEN1, CDK5R1…	652	791	15360	2.948508139886608	8.4769333412971535E-19	3.853151518771433E-20	3.0864570658786224E-19
GOTERM_BP_ALL	GO:0002682~regulation of immune system process	12	0.23%	0.003633748439351117	TRAF6, BCL10, IKBKG, C1QA, FYN, MBL2, SMAD3, IL4, MAP3K7, CD46, IL12A, IL27RA,	652	101	15360	2.7990038267630446	0.9999999950628905	0.06382551035886375	6.727014261310638
GOTERM_BP_ALL	GO:0010468~regulation of gene expression	160	3.03%	1.4906838464129767E-5	HSF1, MAFK, IKBKG, MNDA, GATA4, POU2AF1, PER1, MEOX1, MEOX2, CRY1, STAT1, YBX1, HDAC5, ERCC3, TFCP2, HMGB1, RYBP, POU1F1, PPARA, RFXANK, CEBPE, EIF5A, FOXH1, EBI3, SRY, POU3F3, FOS, CHAF1B, HOXD4, TCF3, SMAD1, EYA1, ETF1, GCM1, ADRB2, GTF2H1, MAX, PHOX2A, MCM7, ASCC2, ASF1A, ORC2L, TP73, BMI1, AR, FOXL2, CLIP1, ERCC2, HOXB9, UBB, RELB, E2F2, ATF7IP2, JUN, AKT1, ZNF208, MBD2, HDAC1, HOXB7, PICK1, …	652	2760	15360	1.3656975193384902	0.07533254392362043	4.633311677185725E-4	0.028512703693839292
GOTERM_BP_ALL	GO:0043123~positive regulation of I-kappaB kinase/NF-kappaB cascade	14	0.27%	1.7961320738450244E-4	PPM1A, PPP5C, BCL10, TRAF6, GJA1, TGM2, CARD9, RELA, MAP3K3, CASP8, RHOA, TRAF3IP2, TICAM1, TRAF5,	652	95	15360	3.4717468517920573	0.6108430518850573	0.004484071402250267	0.3430384873220338
GOTERM_BP_ALL	GO:0043122~regulation of I-kappaB kinase/NF-kappaB cascade	16	0.30%	2.7840319128197133E-5	PPM1A, PPP5C, BCL10, TRAF6, GJA1, TGM2, CARD9, OTUD7B, RELA, MAP3K3, CASP8, RHOA, RHOH, TRAF3IP2, TICAM1, TRAF5,	652	103	15360	3.659538983858479	0.13607997047430054	8.123091918975645E-4	0.05324467128561272
GOTERM_BP_ALL	GO:0006816~calcium ion transport	17	0.32%	3.372990096794785E-5	RYR2, CCL8, GJA1, TRPC4, ACCN2, CAV3, TRPC5, CACNA1B, ITPR1, TRPV6, ATP2B2, CACNA1C, FYN, PLN, PKD2, TRPV1, ADRB2,	652	117	15360	3.422998269624036	0.16240441337082123	9.422148180187051E-4	0.06450506577038162
GOTERM_BP_ALL	GO:0006809~nitric oxide biosynthetic process	6	0.11%	0.004222563757477312	CAV1, PTX3, HSP90AA1, NOS1, EGFR, AKT1,	652	26	15360	5.436526663520529	0.9999999997788813	0.0725939678284876	7.77583822283352
GOTERM_BP_ALL	GO:0051726~regulation of cell cycle	65	1.23%	2.5266600401588582E-14	CD28, CDC25A, BCL10, CDK5R2, RAP1A, FGF8, CDC37, CALR, CDC14A, CDK5R1, STAT1, CDK3, HDAC5, ERCC3, EGFR, CDKN3, AXIN1, ANAPC10, CASP3, APC2, NDN, VHL, RCC1, RB1, CHEK1, SRPK1, DUSP6, NEDD9, ADCYAP1, GTF2H1, CYLD, PRKCA, CDC2, MDM4, FGF7, IGF1R, RBL1, TP73, FRK, FGF2, PTPN11, CDKN1C, ERCC2, MYC, BUB1B, CDC45L, TP53, ZMYND11, TFDP2, E2F2, STARD13, FGF1, STK11, APBB1, TSC2, ATR, MDM2, HIC1, GADD45G, …	652	529	15360	2.894684959467452	1.3299494838747705E-10	2.8296254228621365E-12	4.842792833414933E-11
GOTERM_BP_ALL	GO:0006796~phosphate metabolic process	120	2.27%	1.8021116990953618E-24	KIT, PPP5C, SRC, CDC14A, STAT1, JAK1, TNFRSF14, MAP2K7, CDK3, PPEF1, TEK, FYN, MARK4, CDKN3, PRKCG, MAP3K7, PRKCD, ALK, ABL2, AKT2, NUAK1, WNT2, MARK3, PRKD3, DUSP22, PTPN7, PTK2, BMX, TTN, IL12A, ADRBK1, SLC34A1, CHEK1, MAP3K14, SRPK1, PPP2R2A, BRSK2, CAMK4, IGFBP3, PRKACA, DUSP6, CSNK1E, CFTR, CASK, MCM7, PTPRG, MAP3K3, ITGB2, MAP3K5, CSNK1A1, CTBP1, CSNK2A1, FRK, FGF2, PTPN11, PPEF2, MAPK14, J…	652	1036	15360	2.728758556979416	9.468294867047031E-21	5.569585215910018E-22	3.447412456560355E-21
GOTERM_BP_ALL	GO:0006793~phosphorus metabolic process	120	2.27%	1.8021116990953618E-24	KIT, PPP5C, SRC, CDC14A, STAT1, JAK1, TNFRSF14, MAP2K7, CDK3, PPEF1, TEK, FYN, MARK4, CDKN3, PRKCG, MAP3K7, PRKCD, ALK, ABL2, AKT2, NUAK1, WNT2, MARK3, PRKD3, DUSP22, PTPN7, PTK2, BMX, TTN, IL12A, ADRBK1, SLC34A1, CHEK1, MAP3K14, SRPK1, PPP2R2A, BRSK2, CAMK4, IGFBP3, PRKACA, DUSP6, CSNK1E, CFTR, CASK, MCM7, PTPRG, MAP3K3, ITGB2, MAP3K5, CSNK1A1, CTBP1, CSNK2A1, FRK, FGF2, PTPN11, PPEF2, MAPK14, J…	652	1036	15360	2.728758556979416	9.468294867047031E-21	5.569585215910018E-22	3.447412456560355E-21
GOTERM_BP_ALL	GO:0043086~negative regulation of catalytic activity	12	0.23%	9.89323160212161E-4	RB1, PRKCA, FABP4, CASP3, CAV1, CAV3, TP53, GADD45G, DUSP22, GNAI2, DUSP6, GNAI3,	652	86	15360	3.2872021686403197	0.9944860651630516	0.020587039928207096	1.8756830127490742
GOTERM_BP_ALL	GO:0045944~positive regulation of transcription from RNA polymerase II promoter	27	0.51%	1.4384986379172436E-8	CTNNB1, GTF2H1, ERCC3, NR5A1, FOXL2, ERCC2, SMAD4, SMAD2, POU1F1, TP53, JUN, FOSL1, PPARA, HAND1, HAND2, RB1, FOXH1, APP, MYOG, SMAD3, HIF1A, SMAD1, IL4, SOX10, EP300, NCOA2, ADRB2,	652	171	15360	3.7197287697772032	7.557586321715881E-5	8.997462526139088E-7	2.7518258127745554E-5
GOTERM_BP_ALL	GO:0033674~positive regulation of kinase activity	25	0.47%	3.4258839829334613E-9	KIT, IKBKG, GRM1, GAB1, MAP3K5, FGF2, PTPN11, EGFR, MAP3K7IP1, MAP3K7, PLCE1, FRS2, TRAF6, PRKD3, MAP3K4, PRKAA1, DAXX, PICK1, PKN1, C5AR1, GADD45G, GNB2L1, PARD3, MDFI, ADRB2,	652	138	15360	4.267804747932782	1.7999432684989713E-5	2.399945668862813E-7	6.553664178010621E-6
GOTERM_BP_ALL	GO:0043085~positive regulation of catalytic activity	35	0.66%	5.289334692199732E-10	KIT, GNAQ, IKBKG, GRM1, PSEN1, GAB1, MAP3K5, STAT1, FGF2, PTPN11, MAP3K7IP1, EGFR, FOXL2, MAP3K7, PLCE1, FRS2, ABL2, TRAF6, MAP3K4, PRKD3, TP53, PRKAA1, DAXX, PICK1, TSC2, PKN1, C5AR1, SMAD3, GADD45G, GNB2L1, PARD3, VCP, MDFI, ADRB2, ADCYAP1,	652	239	15360	3.4499576456092615	2.7790124992321807E-6	4.086788685242482E-8	1.0118416993165624E-6
GOTERM_BP_ALL	GO:0033673~negative regulation of kinase activity	9	0.17%	0.0029384187364103415	RB1, PRKCA, FABP4, CASP3, CAV1, CAV3, GADD45G, DUSP22, DUSP6,	652	58	15360	3.6555955151258726	0.9999998071163908	0.053721632711574596	5.473905293265657
GOTERM_BP_ALL	GO:0045941~positive regulation of transcription	38	0.72%	4.846296832032792E-8	CTNNB1, BCL10, GTF2H1, GATA4, ASF1A, CREBBP, ERCC3, TP73, NR5A1, FOXL2, SMAD4, ERCC2, NOTCH4, SMAD2, UBB, POU1F1, TP53, JUN, PPARA, FOSL1, RELA, HAND1, HAND2, RB1, FOXH1, APP, MYOG, ZNF423, SMAD3, TGFB1I1, HIF1A, TCF3, SOX10, SMAD1, IL4, EP300, NCOA2, ADRB2,	652	326	15360	2.746057435356995	2.5459202759281485E-4	2.5719607494867347E-6	9.270888552403989E-5
GOTERM_BP_ALL	GO:0043069~negative regulation of programmed cell death	32	0.61%	1.5647796091164962E-8	CD28, BCL10, NAIP, HSPA5, BCL2L1, CDC2, SERPINB2, IGF1R, PSEN1, HMGB1, TP73, MIF, SFRP1, CASP2, MAP3K7, TGM2, CASP3, PIK3R1, RELA, NOL3, AKT1, VHL, PRKAA1, HDAC1, CD74, YWHAZ, PAK7, IL4, CRYAA, MAPK8, BAG4, ERC1,	652	233	15360	3.2354722346559943	8.22101416977361E-5	9.672174279273804E-7	2.993399322859247E-5
GOTERM_BP_ALL	GO:0048598~embryonic morphogenesis	15	0.28%	9.779557788685885E-4	FRS2, CTNNB1, BCL10, FGFR1, GNAQ, DLX5, ZBTB16, ZEB2, CASP8, MYF5, ATP2B2, SIX1, FOXL2, MAP3K7, GNA12,	652	127	15360	2.7824742766049946	0.9941463726945183	0.02043370016063273	1.8543219289546053
GOTERM_BP_ALL	GO:0043068~positive regulation of programmed cell death	28	0.53%	1.2441852060640138E-5	PRKCA, IKBKG, MAPK1, KNG1, CASP6, CDK5R1, MAP3K5, PLG, TNFRSF25, ERCC3, MARK4, TP73, FOXL2, ERCC2, BAD, TGM2, CASP3, TP53, TUBB, ZBTB16, IL12A, DAXX, TRAIP, CD2, TRAF3, SMAD3, IGFBP3, ADRB2,	652	256	15360	2.5766871165644174	0.06327909133147647	3.890308399462361E-4	0.02379839083723745
GOTERM_BP_ALL	GO:0051674~localization of cell	45	0.85%	3.090480150176828E-8	TXN, PRKCA, LIMK1, PSEN1, PARD6B, TWIST1, ITGB2, CDK5R1, STAT3, GAB1, PLG, FYN, CCL5, WNT1, EGFR, WASL, MAPK14, SIAH1, CRKL, IL16, LAMA3, MSN, PRKG1, LAMA1, WNT2, UBB, DOCK2, TUBB, NDN, NCK1, CTGF, ARHGDIB, ZEB2, VIM, IL12A, TLN1, CSPG4, SIX1, CCR4, RAC1, PTGS2, ACTN1, F11R, MAPK8, CFTR,	652	421	15360	2.518106174314734	1.6236064765073888E-4	1.8244233870312598E-6	5.912040182964873E-5
GOTERM_BP_ALL	GO:0043067~regulation of programmed cell death	71	1.35%	3.931006417627596E-17	CD28, BCL10, NAIP, IKBKG, HSPA5, MAPK1, CALR, PSEN1, CDK5R1, STAT1, PLG, TNFRSF25, ERCC3, HMGB1, MARK4, MAP3K7, TRAF5, SEPT4, BAD, TGM2, CASP3, PIK3R1, ZBTB16, NOL3, VHL, PRKAA1, IL12A, CD74, TRAIP, PAK7, TRAF3, IGFBP3, CASP5, BAG4, ADRB2, PRKCA, BCL2L1, CDC2, KNG1, SERPINB2, IGF1R, CASP6, CASP8, MAP3K5, TP73, FGF2, MIF, SFRP1, FOXL2, CASP2, ERCC2, TRAF6, CARD9, TP53, TUBB, CTSB, AKT1, TRAF1, REL…	652	544	15360	3.0747022735474556	2.0653507718215388E-13	6.074561093592762E-15	7.519955892717922E-14
GOTERM_BP_ALL	GO:0045935~positive regulation of nucleobase, nucleoside, nucleotide and nucleic acid metabolic process	39	0.74%	3.4932349756353035E-8	CTNNB1, BCL10, GTF2H1, GATA4, ASF1A, CREBBP, ERCC3, TP73, NR5A1, PRKCG, FOXL2, SMAD4, ERCC2, NOTCH4, SMAD2, UBB, POU1F1, TP53, JUN, PPARA, FOSL1, RELA, HAND1, HAND2, RB1, FOXH1, APP, MYOG, ZNF423, TGFB1I1, SMAD3, HIF1A, TCF3, SOX10, SMAD1, IL4, EP300, NCOA2, ADRB2,	652	336	15360	2.73444347063979	1.8351772756663998E-4	1.9949389775675286E-6	6.682503628230307E-5
GOTERM_BP_ALL	GO:0043066~negative regulation of apoptosis	32	0.61%	1.1470709568784382E-8	CD28, BCL10, NAIP, HSPA5, BCL2L1, CDC2, SERPINB2, IGF1R, PSEN1, HMGB1, TP73, MIF, SFRP1, CASP2, MAP3K7, TGM2, CASP3, PIK3R1, RELA, NOL3, AKT1, VHL, PRKAA1, HDAC1, CD74, YWHAZ, PAK7, IL4, CRYAA, MAPK8, BAG4, ERC1,	652	230	15360	3.2776740464123764	6.026529258140734E-5	7.261094786548128E-7	2.1943291905746065E-5
GOTERM_BP_ALL	GO:0045934~negative regulation of nucleobase, nucleoside, nucleotide and nucleic acid metabolic process	37	0.70%	1.7092844451792484E-7	CTNNB1, MDM4, PER1, RBL1, TWIST1, STAT3, ORC2L, HDAC5, SMARCA4, HMGB1, FZD1, NCOR1, BMI1, RYBP, CDKN1C, SMAD4, RNF2, CBX2, CDC45L, TP53, ZMYND11, ZBTB16, VHL, ZEB2, MBD2, HAND1, SIX3, RB1, DAXX, ATR, MDM2, ZNF423, FABP4, SMAD3, HDAC4, MDFI, NCOA2,	652	328	15360	2.6574891515786323	8.976549906957176E-4	7.877671814870979E-6	3.2698302555589365E-4
GOTERM_BP_ALL	GO:0002521~leukocyte differentiation	17	0.32%	1.729988243035761E-5	RAG2, CTNNB1, ZAP70, RELB, PIK3R1, CEBPE, CD74, RB1, CASP8, CD2, HDAC5, RHOH, HDAC4, TCF3, IL4, RAG1, NTRK1,	652	111	15360	3.6080252031172275	0.08688584059695958	5.28316022860631E-4	0.03308922432289085
GOTERM_BP_ALL	GO:0008632~apoptotic program	14	0.27%	3.8021306202513446E-5	BAD, CASP3, BCL2L1, TP53, GZMB, AKT1, DFFA, CASP8, STAT1, SMAD3, DFFB, FOXL2, CASP2, VCP,	652	82	15360	4.022145742929822	0.18107906686452102	0.0010564137737716361	0.07270912125023621
GOTERM_BP_ALL	GO:0043065~positive regulation of apoptosis	27	0.51%	3.0228782601467723E-5	PRKCA, IKBKG, MAPK1, KNG1, CASP6, CDK5R1, MAP3K5, PLG, TNFRSF25, ERCC3, TP73, FOXL2, ERCC2, BAD, TGM2, CASP3, TP53, TUBB, ZBTB16, IL12A, DAXX, TRAIP, CD2, TRAF3, SMAD3, IGFBP3, ADRB2,	652	254	15360	2.504226848944495	0.14685386247946264	8.722810137095083E-4	0.05781136129193731
GOTERM_BP_ALL	GO:0002520~immune system development	26	0.49%	6.062758591270935E-6	KIT, CTNNB1, NFKBIA, ETS1, IL27RA, CASP8, HDAC5, RHOH, RAG1, CRKL, NTRK1, RAG2, NOTCH4, ZAP70, RELB, PIK3R1, ZBTB16, CEBPE, CD74, RB1, CD2, SIX1, HDAC4, IL4, TCF3, LMO2,	652	218	15360	2.809703382675747	0.031351841160233374	2.0417037362063795E-4	0.01159732821320869
GOTERM_BP_ALL	GO:0048589~developmental growth	8	0.15%	9.528662878318315E-4	APP, PLG, SETDB1, UBB, SMARCA4, PTGS2, AKT1, ADRB2,	652	38	15360	4.9596383597029385	0.9933207273902511	0.019993972876250377	1.8071592600731101
GOTERM_BP_ALL	GO:0031098~stress-activated protein kinase signaling pathway	15	0.28%	1.1243962576258551E-6	CARD9, MAP3K4, SH2D3C, EDA2R, PAK1, GAB1, MAP3K5, DAXX, MAP2K7, PKN1, MAPK8, MAP3K7, CRKL, MAPK8IP3, MDFI,	652	70	15360	5.048203330411919	0.005890165812060699	4.3437154071845896E-5	0.002150931131483791
GOTERM_BP_ALL	GO:0048583~regulation of response to stimulus	7	0.13%	0.005600461806288279	TGM2, PRKCA, FABP4, TNFRSF1B, PTGS2, IL12A, ADRB2,	652	39	15360	4.228409627182633	0.9999999999998469	0.08996595111702876	10.186700351697041
GOTERM_BP_ALL	GO:0051649~establishment of cellular localization	59	1.12%	5.574021586080913E-4	KPNA2, PEX26, TUBA3C, LIN7A, HAP1, NFKBIA, CDC37, CALR, SNX17, KIF1C, STAT1, RAB6A, STXBP1, KIFC3, ATP7B, NRXN2, EXOC2, CCL8, POU1F1, HSP90AA1, CD74, SNPH, CACNA1B, PARK2, CAMK4, MDFI, CLTCL1, ADRB2, BCL2L1, RPH3A, WAS, NLGN1, SNCAIP, PEX6, TRPV6, PTPN11, CCL5, WIPF1, PCLO, EXOC3, AP2B1, STX1A, TP53, TUBB, TNNT2, AKT1, PEX19, KIF5A, SNAP25, GABARAPL2, YWHAZ, PICK1, APBB1, RHOA, TUBA4A, SMAD3, CRY…	652	881	15360	1.5776829174877962	0.9465713118613299	0.01223299569521974	1.0609311991846448
GOTERM_BP_ALL	GO:0002460~adaptive immune response based on somatic recombination of immune receptors built from immunoglobulin superfamily domains	13	0.25%	1.3021328701860998E-4	BCL10, TRAF6, RELB, C1QA, IL27RA, IL12A, CD46, CD74, EBI3, MBL2, IL4, MAP3K7, PRKCD,	652	80	15360	3.8282208588957056	0.4954988481106143	0.0033646969042010477	0.24880224307634036
GOTERM_BP_ALL	GO:0010324~membrane invagination	18	0.34%	0.004349834579338615	SYNJ1, VAV1, SH3GL2, SH3GL3, SYP, CEBPE, GATA2, SNX17, LRP1, RABEP1, CUBN, APP, LRP2, TSC2, PTX3, RAC1, ADRB2, CLTCL1,	652	197	15360	2.1525333997695495	0.999999999887028	0.07397927323852616	8.001064848279693
GOTERM_BP_ALL	GO:0002449~lymphocyte mediated immunity	12	0.23%	2.673780507508948E-4	TRAF6, BCL10, C1QA, MBL2, TUBB, IL4, MAP3K7, CD46, IL12A, IL27RA, CD74, PRKCD,	652	74	15360	3.8202619797711823	0.7546310098124764	0.00642419403866179	0.5102523322279673
GOTERM_BP_ALL	GO:0051641~cellular localization	61	1.16%	3.795991524804628E-4	KPNA2, PEX26, TUBA3C, LIN7A, HAP1, NFKBIA, CDC37, CALR, SNX17, STAT1, KIF1C, RAB6A, STXBP1, KIFC3, EGFR, ATP7B, NRXN2, EXOC2, CCL8, POU1F1, HSP90AA1, CD74, SNPH, CACNA1B, PARK2, CAMK4, MDFI, CLTCL1, ADRB2, BCL2L1, RPH3A, WAS, NLGN1, SNCAIP, PEX6, TRPV6, CCL5, PTPN11, WIPF1, PCLO, EXOC3, AP2B1, STX1A, TP53, TUBB, TNNT2, AKT1, PEX19, KIF5A, SNAP25, GABARAPL2, YWHAZ, PICK1, APBB1, RHOA, CD2, TUBA4A,…	652	906	15360	1.5861536586356804	0.8639581312102657	0.008826559979240978	0.7236740825064314
GOTERM_BP_ALL	GO:0002443~leukocyte mediated immunity	12	0.23%	5.327743700303475E-4	TRAF6, BCL10, C1QA, MBL2, TUBB, IL4, MAP3K7, CD46, IL12A, IL27RA, CD74, PRKCD,	652	80	15360	3.533742331288344	0.9391864391863186	0.01184395046281772	1.0142820279468001
GOTERM_BP_ALL	GO:0043009~chordate embryonic development	17	0.32%	2.7151678148683108E-5	BCL10, SETDB1, ZEB2, MEOX1, HAND2, MEOX2, CASP8, PLCG1, MYF5, SMARCA4, SIX1, SFRP1, MAP3K7IP1, XAB2, EP300, MAP3K7, GNA12,	652	115	15360	3.48252867431315	0.1329484566071235	8.011219285893878E-4	0.051927968041909356
GOTERM_BP_ALL	GO:0045893~positive regulation of transcription, DNA-dependent	35	0.66%	6.621199734837275E-9	CTNNB1, BCL10, GTF2H1, GATA4, ASF1A, ERCC3, TP73, NR5A1, FOXL2, SMAD4, ERCC2, NOTCH4, SMAD2, POU1F1, TP53, JUN, PPARA, FOSL1, RELA, HAND1, HAND2, RB1, FOXH1, APP, MYOG, SMAD3, TGFB1I1, HIF1A, TCF3, SOX10, SMAD1, IL4, EP300, NCOA2, ADRB2,	652	263	15360	3.1351326133103172	3.4787178249118256E-5	4.2947871436993523E-7	1.2666254245452535E-5
GOTERM_BP_ALL	GO:0045892~negative regulation of transcription, DNA-dependent	28	0.53%	4.334542524055342E-7	CTNNB1, MDM4, RBL1, TWIST1, STAT3, ORC2L, HDAC5, SMARCA4, HMGB1, NCOR1, BMI1, RYBP, CDKN1C, SMAD4, RNF2, CBX2, ZMYND11, ZBTB16, VHL, MBD2, HAND1, RB1, DAXX, MDM2, SMAD3, HDAC4, MDFI, NCOA2,	652	215	15360	3.0680553573976317	0.002274777897923075	1.8515024818976933E-5	8.291881786970379E-4
GOTERM_BP_ALL	GO:0002376~immune system process	80	1.52%	1.9631755241873898E-5	CD28, CXCL2, KIT, BCL10, OPRD1, IKBKG, MNDA, VIPR1, NFKBIA, POU2AF1, ETS1, IL27RA, TNFRSF25, TNFRSF14, HDAC5, SH2D1A, PTX3, FYN, MBL2, RHOH, CTSS, RAG1, MAP3K7, CRKL, DEFB1, S100A7, PRKCD, NOTCH4, CCL8, ZAP70, CASP3, DOCK2, ZBTB16, PIK3R1, CCR1, RFXANK, ARHGDIB, IL12A, CEBPE, CD74, RB1, EBI3, IL4R, CCR4, TCF3, LMO2, CTNNB1, CCL7, PRKCA, C1QA, WAS, VAV1, HLA-DRA, CD46, ITGB2, CASP8, CCL13, EBI2, P…	652	1165	15360	1.617736117327997	0.09800495701369649	5.960434198696296E-4	0.03754856861075684
GOTERM_BP_ALL	GO:0048534~hemopoietic or lymphoid organ development	25	0.47%	7.06698651301922E-6	KIT, CTNNB1, NFKBIA, ETS1, CASP8, HDAC5, RHOH, RAG1, CRKL, NTRK1, RAG2, NOTCH4, ZAP70, RELB, PIK3R1, ZBTB16, CEBPE, CD74, RB1, CD2, SIX1, HDAC4, IL4, TCF3, LMO2,	652	206	15360	2.8590148311394366	0.03644920988871292	2.3349524101401453E-4	0.013518172423465646
GOTERM_BP_ALL	GO:0045860~positive regulation of protein kinase activity	25	0.47%	1.854605438225052E-9	KIT, IKBKG, GRM1, GAB1, MAP3K5, FGF2, PTPN11, EGFR, MAP3K7IP1, MAP3K7, PLCE1, FRS2, TRAF6, PRKD3, MAP3K4, PRKAA1, DAXX, PICK1, PKN1, C5AR1, GADD45G, GNB2L1, PARD3, MDFI, ADRB2,	652	134	15360	4.395201904587492	9.744049670690202E-6	1.3533467335680172E-7	3.5478321835924476E-6
GOTERM_BP_ALL	GO:0045859~regulation of protein kinase activity	41	0.78%	1.9188072702458903E-14	CDC25A, KIT, GTF2H1, CDK5R2, PRKCA, IKBKG, CAV3, GRM1, CDC37, CDK5R1, GAB1, MAP3K5, PTPN11, FGF2, MAP3K7IP1, CDKN1C, EGFR, CDKN3, MAP3K7, PLCE1, FRS2, TRAF6, CASP3, MAP3K4, PRKD3, DUSP22, PRKAA1, RB1, DAXX, PICK1, PKN1, CHEK1, C5AR1, FABP4, CAV1, GADD45G, GNB2L1, PARD3, MDFI, DUSP6, ADRB2,	652	230	15360	4.199519871965857	1.009128336448839E-10	2.2425394874403537E-12	3.673727988484643E-11
GOTERM_BP_ALL	GO:0048523~negative regulation of cellular process	128	2.43%	3.2538066119893E-25	HSF1, RAP1A, HSPA5, CAV3, NFKBIA, BAI1, PER1, PLG, HDAC5, TAX1BP3, HMGB1, RYBP, CDKN3, MAP3K7, AXIN1, WNT2, TGM2, POU1F1, CLASP2, OTUD7B, NOL3, ARHGDIB, RGS19, ADRBK1, LRP1, CHEK1, SMAD1, IGFBP3, ADRB2, CFTR, CYLD, RGS2, SERPINB2, ORC2L, CTBP1, ERCC4, TP73, FRK, BMI1, FGF2, CASP2, GJA1, JUN, AKT1, MBD2, HDAC1, TSC2, ATR, FABP4, CAV1, SMAD3, ACTN1, IL4, CRYAA, MAPK8, EPHB2, PLEKHO1, CD28, BCL10, N…	652	1132	15360	2.6638340306531685	1.7095499939391783E-21	1.139699995959452E-22	6.224482894729147E-22
GOTERM_BP_ALL	GO:0048522~positive regulation of cellular process	104	1.97%	7.421858170282132E-18	KIT, PPP5C, IKBKG, GATA4, VIPR1, PLG, TNFRSF25, IRS2, ERCC3, PTX3, MARK4, PRKCG, MAP3K7, TICAM1, HTR1A, WNT2, TGM2, POU1F1, PPARA, IL12A, FOXH1, EBI3, TRAF3, SMAD1, TCF3, IGFBP3, TRAF3IP2, CFTR, ADRB2, GTF2H1, VAV1, FGF7, MAP3K3, ASF1A, MAP3K5, TP73, FGF2, BMI1, FOXL2, ERCC2, LAMA1, GJA1, UBB, TUBB, JUN, LIFR, RHOA, CD2, SMAD3, IL4, TGFBR1, CD28, TNK2, BCL10, FGFR1, MAPK1, ETS1, CREBBP, EDA2R, CD…	652	996	15360	2.4599009535072804	3.8994442826662326E-14	1.2998147608887442E-15	1.41979025605898E-14
GOTERM_BP_ALL	GO:0042981~regulation of apoptosis	69	1.31%	3.9622279594140885E-16	CD28, BCL10, NAIP, IKBKG, HSPA5, MAPK1, CALR, PSEN1, CDK5R1, STAT1, PLG, TNFRSF25, ERCC3, HMGB1, MAP3K7, TRAF5, SEPT4, BAD, TGM2, CASP3, PIK3R1, ZBTB16, NOL3, VHL, PRKAA1, IL12A, CD74, TRAIP, PAK7, TRAF3, IGFBP3, CASP5, BAG4, ADRB2, PRKCA, BCL2L1, CDC2, KNG1, SERPINB2, IGF1R, CASP6, CASP8, MAP3K5, TP73, MIF, SFRP1, FOXL2, CASP2, ERCC2, TRAF6, CARD9, TP53, TUBB, CTSB, AKT1, TRAF1, RELA, HDAC1, DAX…	652	538	15360	3.0214153761944944	2.333244708552229E-12	5.984102102729594E-14	8.548717289613705E-13
GOTERM_BP_ALL	GO:0048519~negative regulation of biological process	132	2.50%	1.4386115532962367E-25	HSF1, RAP1A, HSPA5, CAV3, NFKBIA, BAI1, PER1, PLG, HDAC5, TAX1BP3, HMGB1, RYBP, CDKN3, PRKCG, MAP3K7, AXIN1, WNT2, TGM2, POU1F1, CLASP2, OTUD7B, NOL3, ARHGDIB, RGS19, ADRBK1, LRP1, CHEK1, SMAD1, IGFBP3, ADRB2, CFTR, CYLD, RGS2, SERPINB2, ORC2L, CTBP1, ERCC4, TP73, FRK, BMI1, FGF2, CASP2, GJA1, JUN, AKT1, MBD2, HDAC1, TSC2, ATR, FABP4, CAV1, SMAD3, ACTN1, IL4, CRYAA, MAPK8, EPHB2, PLEKHO1, CD28, B…	652	1181	15360	2.6331018217897904	7.558465101018428E-22	5.398903643584592E-23	2.752042168903676E-22
GOTERM_BP_ALL	GO:0048518~positive regulation of biological process	115	2.18%	1.2311159482257676E-19	KIT, PPP5C, IKBKG, GATA4, VIPR1, PLG, TNFRSF25, IRS2, ERCC3, PTX3, FYN, MARK4, PRKCG, MAP3K7, TICAM1, HTR1A, WNT2, TGM2, POU1F1, PPARA, IL12A, FOXH1, EBI3, TRAF3, SMAD1, TCF3, IGFBP3, TRAF3IP2, CFTR, ADRB2, GTF2H1, VAV1, FGF7, MAP3K3, ASF1A, MAP3K5, TP73, FGF2, BMI1, FOXL2, ERCC2, LAMA1, GJA1, UBB, TUBB, JUN, AKT1, LIFR, RHOA, CD2, CAV1, SMAD3, IL4, STUB1, TGFBR1, TNK2, CD28, FGFR1, BCL10, MAPK1,…	652	1106	15360	2.4495501392294123	6.468283191978183E-16	2.395660441473401E-17	2.3551062109602553E-16
GOTERM_BP_ALL	GO:0048513~organ development	117	2.22%	1.7225422680633411E-15	KIT, CAPN3, KCNJ8, CAV3, GATA4, NFKBIA, PLG, IRS2, HDAC5, ERCC3, FYN, RAG1, MAP3K7, S100A7, LAMA3, ALK, PLCE1, WNT2, TGM2, POU1F1, PPARA, BMX, TTN, CEBPE, ADRBK1, FOXH1, SMAD1, TCF3, IGFBP3, ADRB2, CFTR, FGF7, CSRP3, TP73, BMI1, FGF2, MAP3K7IP1, AR, FOXL2, ERCC2, FRS2, GJA1, UBB, RELB, AKT1, CTGF, GJA8, FGF1, CD2, PAX3, SGCG, ATP2B2, SMAD3, IL4, FGFR1, GNAQ, MAPK1, DCN, ETS1, PSEN1, EDA2R, CDK5R1…	652	1282	15360	2.150014834949226	9.332978834208916E-12	2.275957200481571E-13	3.397282455352979E-12
GOTERM_BP_ALL	GO:0033238~regulation of amine metabolic process	9	0.17%	0.0023447996057203374	TNK2, PRKCA, FGF2, EGFR, JUN, IL4, IGFBP3, IL12A, ITGB2,	652	56	15360	3.7861524978089394	0.9999956006036342	0.044332994407035975	4.391488107202834
GOTERM_BP_ALL	GO:0008286~insulin receptor signaling pathway	8	0.15%	6.782879550847638E-4	GAB1, IRS2, TSC2, PRKCA, GRB10, PIK3R1, AKT1, IGF1R,	652	36	15360	5.23517382413088	0.9717011490792011	0.014623160258216972	1.2896072445029105
GOTERM_BP_ALL	GO:0008285~negative regulation of cell proliferation	29	0.55%	1.4188028384590919E-6	HSF1, BAI1, MDM4, ETS1, PLG, CTBP1, FGF2, FRK, CDKN1C, CDKN3, PMP22, SMAD4, GJA1, WNT2, CASP3, POU1F1, TP53, NDN, ZBTB16, VHL, RB1, CHEK1, MDM2, CAV1, TGFB1I1, HDAC4, PTGS2, SMAD1, CFTR,	652	242	15360	2.8230999340871064	0.007426680305098854	5.3627305898973354E-5	0.0027141134893216012
GOTERM_BP_ALL	GO:0008284~positive regulation of cell proliferation	27	0.51%	1.1172128833553339E-5	KIT, CD28, FGFR1, VIPR1, FGF7, IGF1R, BMPR1A, IRS2, MARK4, FGF2, BMI1, EGFR, MYC, TRAF5, LAMA1, HTR1A, TGM2, FOSL1, NCK1, TSHR, LIFR, IL12A, EBI3, POU3F2, IL4, TGFBR1, ADRB2,	652	240	15360	2.6503067484662575	0.0570091436965483	3.5568638184690915E-4	0.021369949373284403
GOTERM_BP_ALL	GO:0008283~cell proliferation	89	1.69%	4.3286074950656634E-17	CD28, KIT, CDC25A, HSF1, FGFR1, TXN, FGF8, VIPR1, BAI1, NFKBIA, ETS1, CDK5R1, CDC14A, GFER, IRS2, PLG, TNFRSF14, CDK3, MARK4, EGFR, CDKN3, PMP22, SMAD4, PRKCD, PLCE1, TRAF5, DBP, HTR1A, WNT2, TGM2, CASP3, POU1F1, ZBTB16, DUSP22, NDN, FOSL1, VHL, TSHR, IL12A, CD74, RB1, EBI3, LRP1, LRP2, TRAIP, CHEK1, PTGS2, RAF1, GNAI2, SMAD1, AREG, ADRB2, CFTR, FES, CTNNB1, MCM7, MDM4, FGF7, IGF1R, BMPR1A, GAB1,…	652	796	15360	2.6340290409100713	2.2742503779075E-13	6.497858222592856E-15	8.280560747450226E-14
GOTERM_BP_ALL	GO:0019233~sensory perception of pain	5	0.09%	0.004893444492199445	DLG2, GRM1, NDN, TRPV1, ADRB2,	652	17	15360	6.928906531937929	0.9999999999935907	0.08206204540727757	8.95721668249947
GOTERM_BP_ALL	GO:0048489~synaptic vesicle transport	8	0.15%	1.643854691875017E-5	SNPH, SNAP25, CTNNB1, SYNJ1, LIN7A, NLGN1, PCLO, SYP,	652	21	15360	8.974583698510079	0.08274414761045434	5.049533768958225E-4	0.03144200636144845
GOTERM_BP_ALL	GO:0008219~cell death	101	1.91%	6.530316300059352E-22	IKBKG, HSPA5, GZMB, NFKBIA, STAT1, PLG, TNFRSF25, TNFRSF14, ERCC3, HMGB1, MARK4, RYBP, PRKCG, MAP3K7, AXIN1, TGM2, DUSP22, NOL3, DFFA, IL12A, EIF5A, TRAF3, IGFBP3, CASP5, ADRB2, SERPINB2, ITGB2, MAP3K5, ATG12, TP73, FGF2, FOXL2, CASP2, ERCC2, GJA1, AGTR2, TUBB, E2F2, CTSB, ATG5, AKT1, HDAC1, PAX3, CD2, SMAD3, GADD45G, TNFRSF1B, WRN, ACTN1, IL4, MAPK8, CRYAA, CD28, BCL10, NAIP, MAPK1, CALR, PSEN1,…	652	834	15360	2.8529814185461446	3.4310281840511838E-18	1.429595076687993E-19	1.2492396431034127E-18
GOTERM_BP_ALL	GO:0030900~forebrain development	10	0.19%	4.624567968771308E-4	FRS2, PRKG1, CTNNB1, LRP2, POU1F1, SMARCA4, TP73, POU3F2, FYN, GATA2,	652	55	15360	4.283324037925265	0.911990455557172	0.01046567228216777	0.8809739722499987
GOTERM_BP_ALL	GO:0019226~transmission of nerve impulse	36	0.68%	2.0068485429515493E-6	CTNNB1, DTNA, SLC6A1, GNAQ, MAPK1, LIN7A, PHOX2A, NLGN1, SNCAIP, VIPR1, HAP1, SLC6A4, GRM1, NOS1, PLP1, MPZ, TH, CHAT, PCLO, PMP22, SNCB, NRXN2, DLG4, WNT2, UBB, DLG2, STX1A, KIF5A, SNPH, CACNA1B, GABARAPL2, SNAP25, PARK2, AKAP9, CAMK4, CFTR,	652	348	15360	2.437063676750582	0.010488599791025677	7.373149725553585E-5	0.0038390011065647656
GOTERM_BP_ALL	GO:0019222~regulation of metabolic process	183	3.47%	3.8452075805089186E-8	HSF1, MAFK, IKBKG, MNDA, GATA4, POU2AF1, PER1, MEOX1, MEOX2, CRY1, STAT1, YBX1, HDAC5, ERCC3, PTX3, TFCP2, HMGB1, RYBP, PRKCG, POU1F1, CLASP2, PPARA, RFXANK, IL12A, CEBPE, EIF5A, FOXH1, EBI3, SRY, POU3F3, FOS, CHAF1B, HOXD4, SRPK1, TCF3, SMAD1, IGFBP3, EYA1, GCM1, ETF1, ADRB2, GTF2H1, MAX, PHOX2A, MCM7, ASCC2, ASF1A, ITGB2, ORC2L, TP73, BMI1, FGF2, FOXL2, AR, CLIP1, ERCC2, HOXB9, GJA1, UBB, RELB,…	652	2975	15360	1.4491313089653037	2.0200680431281537E-4	2.104447894391015E-6	7.355821459720246E-5
GOTERM_BP_ALL	GO:0002252~immune effector process	15	0.28%	2.9797686793788187E-4	RAG2, BCL10, TRAF6, C1QA, TUBB, RELA, CD46, IL27RA, IL12A, CD74, PTX3, MBL2, IL4, MAP3K7, PRKCD,	652	113	15360	3.1272056029100384	0.7910799763856385	0.007060044855499825	0.5684881467809433
GOTERM_BP_ALL	GO:0019220~regulation of phosphate metabolic process	12	0.23%	4.269633511272504E-4	TNK2, BCL10, PRKCA, FGF2, MCM7, EGFR, JUN, IL4, IGFBP3, IL12A, PSEN1, ITGB2,	652	78	15360	3.624351109013686	0.893939381877698	0.009792720521194842	0.8136208983255511
GOTERM_BP_ALL	GO:0002250~adaptive immune response	13	0.25%	1.3021328701860998E-4	BCL10, TRAF6, RELB, C1QA, IL27RA, IL12A, CD46, CD74, EBI3, MBL2, IL4, MAP3K7, PRKCD,	652	80	15360	3.8282208588957056	0.4954988481106143	0.0033646969042010477	0.24880224307634036
GOTERM_BP_ALL	GO:0019219~regulation of nucleobase, nucleoside, nucleotide and nucleic acid metabolic process	160	3.03%	1.6197981657700135E-6	HSF1, MAFK, IKBKG, MNDA, GATA4, POU2AF1, PER1, MEOX1, MEOX2, CRY1, STAT1, YBX1, HDAC5, ERCC3, TFCP2, HMGB1, RYBP, PRKCG, POU1F1, PPARA, RFXANK, CEBPE, FOXH1, SRY, POU3F3, FOS, CHAF1B, HOXD4, SRPK1, TCF3, SMAD1, EYA1, GCM1, ADRB2, GTF2H1, MAX, PHOX2A, MCM7, ASCC2, ASF1A, ORC2L, TP73, BMI1, AR, FOXL2, CLIP1, ERCC2, HOXB9, UBB, RELB, ATF7IP2, E2F2, JUN, ZNF208, MBD2, HDAC1, HOXB7, GTF2F2, PAX3, ATR,…	652	2658	15360	1.4181057762882745	0.008474315289658474	5.9930784753414734E-5	0.0030986039234126572
GOTERM_BP_ALL	GO:0048469~cell maturation	14	0.27%	1.5431008634503873E-6	CTNNB1, FGFR1, GNAQ, ACTC1, NLGN1, PLP1, TTN, REN, GATA2, APP, PICK1, CDKN1C, SOX10, RND1,	652	62	15360	5.319612111616861	0.008074681391225469	5.7498050411219914E-5	0.0029518873492007103
GOTERM_BP_ALL	GO:0048468~cell development	146	2.77%	1.029990894258646E-30	IKBKG, HSPA5, GZMB, NFKBIA, BAI1, STAT1, PLG, TNFRSF25, TNFRSF14, ERCC3, HMGB1, MARK4, FYN, RYBP, PRM1, PRKCG, RAG1, MAP3K7, AXIN1, WNT2, TGM2, DUSP22, NOL3, DFFA, TTN, IL12A, EIF5A, TRAF3, BRSK2, IGFBP3, CASP5, GCM1, ADRB2, CFTR, SERPINB2, NLGN1, PLP1, ITGB2, MAP3K5, ATG12, TP73, FGF2, PTPN11, FOXL2, CASP2, MCF2, ERCC2, FRS2, GJA1, AGTR2, UBB, E2F2, TUBB, CTSB, AKT1, ATG5, EPHA2, REN, PTPRZ1, HD…	652	1245	15360	2.762657993938946	5.411572158434926E-27	6.764465198043658E-28	1.97035702104007E-27
GOTERM_BP_ALL	GO:0002237~response to molecule of bacterial origin	4	0.08%	0.005255204628673103	BCL10, MAPK1, NFKBIA, IL12A,	652	9	15360	10.47034764826176	0.9999999999990513	0.08676867970869917	9.58828678206337
GOTERM_BP_ALL	GO:0045786~negative regulation of progression through cell cycle	26	0.49%	2.8373216047382345E-6	BCL10, CYLD, RAP1A, RBL1, TP73, EGFR, CDKN1C, CDKN3, MYC, BUB1B, AXIN1, CASP3, TP53, ZMYND11, STARD13, VHL, STK11, RB1, TSC2, APBB1, HIC1, PKD2, EPHB2, WT1, PLEKHO1, ADCYAP1,	652	209	15360	2.930695394369918	0.014796745016149582	1.0004404801156053E-4	0.0054276137674835745
GOTERM_BP_ALL	GO:0008152~metabolic process	434	8.22%	1.7351128320170373E-4	KIT, SLC2A2, PPP5C, CAPN3, CDC37, CRY1, IRS2, CDK3, PTX3, TFCP2, HMGB1, PPP1R3A, FYN, RAG1, PRKCG, ATG7, PLCE1, ABL2, PRKD3, CHKA, DUSP22, RFXANK, DFFA, RCC1, SLC34A1, MAP3K14, GCM1, CLTCL1, MMP13, GTF2H1, CYLD, MAX, ITGB2, MAP3K5, CSNK1A1, CTBP1, PPEF2, CLIP1, HOXB9, UBB, RELB, TUBB, E2F2, ATF7IP2, CTSB, JUN, PTPRZ1, NDOR1, HOXB7, PICK1, TSC2, PAX3, ATP2B2, CAV1, STUB1, TGFBR1, MMP3, FGFR4, CDC2…	652	9181	15360	1.113636257327917	0.5981624513965103	0.004352735535092189	0.33140290754597457
GOTERM_BP_ALL	GO:0032990~cell part morphogenesis	20	0.38%	0.005467299183564665	PRKG1, GJA1, UBB, LIMK1, DLX5, BAI1, NDN, NCK1, PTPRZ1, PARD6B, CDK5R1, APBB1, RAC3, POU3F2, RAC1, PTPN11, CHAT, SIAH1, PARD3, MCF2,	652	235	15360	2.004960187965018	0.9999999999996906	0.08873007941685407	9.956343626704744
GOTERM_BP_ALL	GO:0032989~cellular structure morphogenesis	42	0.80%	3.980394864631015E-5	CTNNB1, FGFR1, LIMK1, DLX5, LLGL1, BAI1, NOV, PARD6B, ITGB2, CDK5R1, TP73, FYN, WNT1, PTPN11, CHAT, SIAH1, AR, GNA12, MCF2, SMAD4, PLCE1, PRKG1, GJA1, UBB, TP53, CLASP2, NDN, NCK1, VHL, CTGF, PTPRZ1, RB1, APBB1, RAC3, ATP2B2, POU3F2, RAC1, SMAD3, BRSK2, IGFBP3, PARD3, NEDD9,	652	499	15360	1.982861428378229	0.18871357197488603	0.0010943437445688486	0.07611688431170549
GOTERM_BP_ALL	GO:0008016~regulation of heart contraction	14	0.27%	3.533022414428472E-8	RYR2, PRKCA, ACTC1, TNNT2, CSRP3, ADRBK1, CACNA1B, SCN5A, S100A1, CUGBP2, CACNA1C, PLN, KCNJ12, ADRB2,	652	46	15360	7.169911976527073	1.8560777392229166E-4	1.9959657626689165E-6	6.758616351021374E-5
GOTERM_BP_ALL	GO:0008015~blood circulation	26	0.49%	3.7444207108004097E-8	KCNJ8, PRKCA, KNG1, CSRP3, SCN5A, MEOX2, NFE2, KCNJ12, RYR2, AGTR2, WNT2, ACTC1, TNNT2, REN, CACNA1B, ADRBK1, S100A1, CUGBP2, CACNA1C, CAV1, CHGA, PTGS2, PLN, NTS, CFTR, ADRB2,	652	167	15360	3.667756511516844	1.9671251717523486E-4	2.09289001862345E-6	7.163017815559058E-5
GOTERM_BP_ALL	GO:0051348~negative regulation of transferase activity	9	0.17%	0.003642966861650906	RB1, PRKCA, FABP4, CASP3, CAV1, CAV3, GADD45G, DUSP22, DUSP6,	652	60	15360	3.5337423312883436	0.9999999952971459	0.06355841776542659	6.743521277857489
GOTERM_BP_ALL	GO:0051347~positive regulation of transferase activity	25	0.47%	5.342307306258794E-9	KIT, IKBKG, GRM1, GAB1, MAP3K5, FGF2, PTPN11, EGFR, MAP3K7IP1, MAP3K7, PLCE1, FRS2, TRAF6, PRKD3, MAP3K4, PRKAA1, DAXX, PICK1, PKN1, C5AR1, GADD45G, GNB2L1, PARD3, MDFI, ADRB2,	652	141	15360	4.177000391593786	2.806808851985032E-5	3.508559689446855E-7	1.0219752599738285E-5
GOTERM_BP_ALL	GO:0007626~locomotory behavior	30	0.57%	5.085478729516892E-9	CXCL2, OPRD1, CCL7, PRKCA, MAPK1, CCR3, GRM1, ITGB2, CCL13, RALA, CCL5, FGF2, CCL17, CHAT, MAPK14, FER, IL16, DEFB1, CCL8, DOCK2, CCR1, FOSL1, IL8RA, TSHR, CACNA1B, PLAU, C5AR1, CCR4, TRH, IL4,	652	198	15360	3.569436698271054	2.671874823090281E-5	3.3821646405751693E-7	9.728443484124938E-6
GOTERM_BP_ALL	GO:0051338~regulation of transferase activity	42	0.80%	1.9598317033849523E-14	CDC25A, KIT, GTF2H1, CDK5R2, PRKCA, IKBKG, CAV3, GRM1, CDC37, RBL1, CDK5R1, GAB1, MAP3K5, PTPN11, FGF2, MAP3K7IP1, CDKN1C, EGFR, CDKN3, MAP3K7, PLCE1, FRS2, TRAF6, CASP3, MAP3K4, PRKD3, DUSP22, PRKAA1, RB1, DAXX, PICK1, PKN1, CHEK1, C5AR1, FABP4, CAV1, GADD45G, GNB2L1, PARD3, MDFI, DUSP6, ADRB2,	652	241	15360	4.105592750044549	1.0324607835343613E-10	2.2444268665822165E-12	3.75921516138078E-11
GOTERM_BP_ALL	GO:0002026~regulation of the force of heart contraction	4	0.08%	0.003616690676854533	ADRBK1, PRKCA, PLN, CSRP3,	652	8	15360	11.77914110429448	0.9999999945982251	0.06396189335854363	6.696462385927693
GOTERM_BP_ALL	GO:0051329~interphase of mitotic cell cycle	12	0.23%	0.0017296220713426801	RB1, KPNA2, GSPT2, APBB1, MDM2, CHEK1, ANAPC10, MARK4, CDC2, CDKN1C, CDKN3, RCC1,	652	92	15360	3.072819418511603	0.9998878083905879	0.03424770565414259	3.2573722870968713
GOTERM_BP_ALL	GO:0007610~behavior	43	0.81%	1.4478377231819753E-10	CXCL2, OPRD1, CCL7, PRKCA, MAPK1, CCR3, GRM1, ITGB2, CCL13, RALA, MPZ, FYN, CCL5, CCL17, FGF2, CHAT, MAPK14, FER, PRKCG, PMP22, IL16, DEFB1, DLG4, HTR1A, CCL8, AGTR2, DOCK2, NPHP1, CCR1, FOSL1, IL8RA, REN, TSHR, MBD2, CACNA1B, APP, PARK2, PLAU, C5AR1, CCR4, TRH, IL4, TRPV1,	652	328	15360	3.088433338321113	7.606934835369117E-7	1.1525663201616965E-8	2.7696910320784696E-7
GOTERM_BP_ALL	GO:0051325~interphase	12	0.23%	0.002870323595968929	RB1, KPNA2, GSPT2, APBB1, MDM2, CHEK1, ANAPC10, MARK4, CDC2, CDKN1C, CDKN3, RCC1,	652	98	15360	2.88468761737824	0.9999997238619441	0.05324858099475993	5.350331526372598
GOTERM_BP_ALL	GO:0045637~regulation of myeloid cell differentiation	7	0.13%	0.004911081935901474	RB1, CTNNB1, ZBTB16, NFKBIA, IL4, ETS1, LMO2,	652	38	15360	4.3396835647400716	0.9999999999941606	0.08208483602710093	8.9880807630761
GOTERM_BP_ALL	GO:0018212~peptidyl-tyrosine modification	12	0.23%	3.18448251808477E-5	TNK2, KIT, JAK1, STAT1, ABL2, TNFRSF14, PRKCA, FYN, EGFR, IL4, IL12A, ITGB2,	652	59	15360	4.791515025475721	0.15406721727701211	9.138738325510376E-4	0.060901087251274966
GOTERM_BP_ALL	GO:0042592~homeostatic process	46	0.87%	8.709598112419724E-9	CTNNB1, BCL10, TXN, CCL7, PRKCA, IKBKG, BCL2L1, CAV3, KNG1, CCR3, CALR, CREBBP, SLC9A1, CSRP3, CCL13, ATOX1, PLG, CCL5, SLC2A4, ATP7B, MYC, PLCE1, RYR2, CP, OPRL1, TGM2, CASP3, SLC9A3R1, CCR1, AKT1, IREB2, APP, CUBN, C5AR1, FABP4, CCR4, CACNA1C, CAV1, ATP2B2, HIF1A, PLN, PKD2, SMAD1, TRPV1, EP300, ADRB2,	652	418	15360	2.5925382334810814	4.575918191607187E-5	5.580514161884764E-7	1.6661328383626994E-5
GOTERM_BP_ALL	GO:0018193~peptidyl-amino acid modification	16	0.30%	2.3941391362305908E-4	TNK2, KIT, ABL2, TGM2, PRKCA, AKT1, IL12A, CREBBP, ITGB2, STAT1, JAK1, TNFRSF14, FYN, EGFR, IL4, EP300,	652	124	15360	3.039778349495349	0.7157869947004873	0.005888842642242209	0.45700258471332855
GOTERM_BP_ALL	GO:0042551~neuron maturation	6	0.11%	2.836741707257156E-4	APP, PICK1, GNAQ, NLGN1, CDKN1C, RND1,	652	15	15360	9.423312883435583	0.7747705301278593	0.0067834428059732055	0.54127120762959
GOTERM_BP_ALL	GO:0006521~regulation of amino acid metabolic process	9	0.17%	0.0023447996057203374	TNK2, PRKCA, FGF2, EGFR, JUN, IL4, IGFBP3, IL12A, ITGB2,	652	56	15360	3.7861524978089394	0.9999956006036342	0.044332994407035975	4.391488107202834
GOTERM_BP_ALL	GO:0051251~positive regulation of lymphocyte activation	9	0.17%	0.0026285428529544018	CD28, EBI3, TRAF6, BCL10, ZAP70, IL4, NCK1, MAP3K7, IL12A,	652	57	15360	3.719728769777204	0.9999990129514267	0.049216738331606	4.910328595048064
GOTERM_BP_ALL	GO:0001932~regulation of protein amino acid phosphorylation	9	0.17%	0.002085635440641895	TNK2, PRKCA, FGF2, EGFR, JUN, IL4, IGFBP3, IL12A, ITGB2,	652	55	15360	3.854991634132739	0.9999827788390183	0.03981307734298656	3.915248425084039
GOTERM_BP_ALL	GO:0051249~regulation of lymphocyte activation	12	0.23%	7.319255135908184E-4	CD28, EBI3, TRAF6, BCL10, ZAP70, CD2, CASP3, IL4, NCK1, MAP3K7, IL12A, IL27RA,	652	83	15360	3.406016704856235	0.9786551472780302	0.015706395597549827	1.3909112938654489
GOTERM_BP_ALL	GO:0007519~skeletal muscle development	16	0.30%	9.428273690546247E-7	UBB, ACTC1, MYOD1, TTN, CSRP3, APP, CUGBP2, PLG, MYOG, MYF5, SIX1, CHAT, IGFBP3, FOXL2, EP300, ADRB2,	652	79	15360	4.7712976624990295	0.004941368403786228	3.69666102424393E-5	0.0018035990992926187
GOTERM_BP_ALL	GO:0045595~regulation of cell differentiation	19	0.36%	1.403171862487949E-4	NOTCH4, CTNNB1, GNAQ, MAPK1, DLX5, NLGN1, NFKBIA, ZBTB16, VHL, ETS1, TWIST1, CDK5R1, RB1, SIX1, POU3F2, FGF2, IL4, IGFBP3, LMO2,	652	159	15360	2.8151406412779254	0.5215857185029079	0.0035553951131942485	0.2680835042861096
GOTERM_BP_ALL	GO:0051246~regulation of protein metabolic process	25	0.47%	0.0029989851489675198	CD28, TNK2, SERPINA5, BCL10, PRKCA, MDM4, ITGB2, HDAC6, EGFR, PRKCG, GJA1, CLASP2, RELA, AKT1, NCK1, REN, IL12A, PRKAA1, EIF5A, EBI3, APBB1, MDM2, IL4, STUB1, ETF1,	652	307	15360	1.918426889950241	0.9999998598205324	0.05423478415067273	5.583688016095733
GOTERM_BP_ALL	GO:0007517~muscle development	26	0.49%	1.202407666753419E-7	CAPN3, CAV3, MYOD1, TWIST1, CSRP3, PLG, HDAC5, MYF5, FGF2, CHAT, FOXL2, UBB, ACTC1, TTN, RB1, APP, CUGBP2, MYOG, SGCG, SIX1, SMAD3, HDAC4, PLN, IGFBP3, EP300, ADRB2,	652	177	15360	3.460538629510242	6.315455172263285E-4	5.795809131736718E-6	2.3001851950921193E-4
GOTERM_BP_ALL	GO:0051240~positive regulation of multicellular organismal process	13	0.25%	0.0018985507316103105	BCL10, TRAF6, IKBKG, C1QA, IL27RA, IL12A, CD46, CHRM3, CAV1, FYN, MBL2, MAP3K7, ADRB2,	652	107	15360	2.862221202912677	0.9999538893471794	0.03683986036065212	3.570065538033962
GOTERM_BP_ALL	GO:0051239~regulation of multicellular organismal process	42	0.80%	1.2975865561891524E-11	CD28, BCL10, PRKCA, IKBKG, C1QA, GRM1, CD46, IL27RA, CSRP3, SCN5A, CHRM3, FYN, MBL2, MIF, CHAT, KCNJ12, MAP3K7, PLCE1, PRKG1, RYR2, TRAF6, ZAP70, UBB, CASP3, ACTC1, TNNT2, NCK1, IL12A, CD74, ADRBK1, CACNA1B, EBI3, S100A1, CUGBP2, PARK2, CD2, CACNA1C, CAV1, SMAD3, PLN, IL4, ADRB2,	652	292	15360	3.388520043701152	6.817507480771923E-8	1.1362513152590736E-9	2.4822588429174175E-8
GOTERM_BP_ALL	GO:0018108~peptidyl-tyrosine phosphorylation	12	0.23%	2.267447135224967E-5	TNK2, KIT, JAK1, STAT1, ABL2, TNFRSF14, PRKCA, FYN, EGFR, IL4, IL12A, ITGB2,	652	57	15360	4.9596383597029385	0.11231029035523665	6.805284675603929E-4	0.04336700672695759
GOTERM_BP_ALL	GO:0032774~RNA biosynthetic process	149	2.82%	6.188366857797577E-6	HSF1, MAFK, IKBKG, MNDA, GATA4, POU2AF1, PER1, MEOX1, MEOX2, CRY1, STAT1, YBX1, PARP1, HDAC5, ERCC3, TFCP2, HMGB1, RYBP, POU1F1, PPARA, RFXANK, CEBPE, FOXH1, SRY, POU3F3, FOS, CHAF1B, HOXD4, TCF3, SMAD1, EYA1, GCM1, ADRB2, GTF2H1, MAX, PHOX2A, NMI, MCM7, ASCC2, ASF1A, ORC2L, TP73, BMI1, AR, FOXL2, ERCC2, CLIP1, HOXB9, RELB, RFXAP, E2F2, ATF7IP2, JUN, ZNF208, MBD2, HDAC1, HOXB7, GTF2F2, PAX3, DACH…	652	2490	15360	1.4097124695099417	0.03199088949854667	2.0707269809250306E-4	0.01183758824586656
GOTERM_BP_ALL	GO:0007507~heart development	21	0.40%	4.25747085979948E-7	PPP3R1, CTNNB1, GJA1, GNAQ, CASP3, GATA4, BMPR1A, PSEN1, HAND1, HAND2, CSRP3, CASP8, ADRBK1, FOXH1, HDAC5, PKP2, MAP3K7IP1, PLN, CRKL, EP300, PLCE1,	652	128	15360	3.865030674846626	0.0022343757241689577	1.83348783581172E-5	8.144446007385397E-4
GOTERM_BP_ALL	GO:0009987~cellular process	619	11.73%	9.526201783429717E-18	KIT, CXCL2, SYMPK, PPP5C, CAPN3, HSPA5, NFKBIA, HAP1, BAI1, CDC37, CRY1, SNX5, IRS2, TNFRSF25, FHOD1, CDK3, STXBP1, HMGB1, TFCP2, PTX3, FYN, PPP1R3A, RAG1, PRKCG, ATG7, DEFB1, TICAM1, PLCE1, EXOC2, ABL2, PRKD3, DUSP22, RFXANK, DFFA, RCC1, ARRB2, IL4R, SLC34A1, MAP3K14, NTS, GCM1, CLTCL1, MMP13, GTF2H1, CYLD, MAX, RGS2, VAV1, ITGB2, CSNK1A1, MAP3K5, CTBP1, MPZ, FMNL1, TRPV6, PPEF2, CLIP1, HOXB9, C…	652	12970	15360	1.1243312788833126	5.0050664170139733E-14	1.614537553875475E-15	1.8223480103030647E-14
GOTERM_BP_ALL	GO:0009968~negative regulation of signal transduction	17	0.32%	1.2146326117694493E-5	AXIN1, PRKCA, CAV3, RGS2, RGS14, NFKBIA, OTUD7B, RGS19, SIX3, ADRBK1, LRP1, TAX1BP3, CAV1, RHOH, IGFBP3, MDFI, ADRB2,	652	108	15360	3.708248125426039	0.061823503405176616	3.843669855415621E-4	0.0232331801674035
GOTERM_BP_ALL	GO:0009967~positive regulation of signal transduction	20	0.38%	2.5718683779016396E-5	PPM1A, PPP5C, BCL10, TRAF6, GJA1, TGM2, CARD9, RELA, MAP3K3, IL12A, EDA2R, CASP8, RHOA, CDKN1C, IL4, TRAF3IP2, MAP3K7, TICAM1, ADRB2, TRAF5,	652	153	15360	3.0795140141946353	0.12639565666321828	7.631420048712645E-4	0.04918798497263177
GOTERM_BP_ALL	GO:0009966~regulation of signal transduction	55	1.04%	2.968800482185963E-8	PPP5C, BCL10, IQGAP2, CAV3, NFKBIA, EDA2R, TAX1BP3, RHOH, MAP3K7, SMAD4, TICAM1, BCR, TRAF5, PLCE1, PPM1A, AXIN1, TGM2, OTUD7B, IL12A, RGS19, ADRBK1, LRP1, IGFBP3, TRAF3IP2, MAPK8IP3, MDFI, ARHGEF7, ADRB2, PRKCA, VAV1, RGS2, RASA2, GRM1, MAP3K3, CASP8, SOS1, CDKN1C, MCF2, ARHGEF9, TRAF6, GJA1, CARD9, RGS14, RELA, GIT1, REN, ARRB1, SIX3, IQGAP1, RHOA, TSC2, CAV1, SMAD3, RAC1, IL4,	652	573	15360	2.2612661805800918	1.5596861533484496E-4	1.7725072893881588E-6	5.679268947345051E-5
GOTERM_BP_ALL	GO:0006470~protein amino acid dephosphorylation	19	0.36%	1.577545093000079E-5	KIT, CDC25A, PPM1A, PPP5C, PTPRS, PTPN7, DUSP22, PTPRG, PTPRZ1, CDC14A, PPEF1, PTPRM, PTPN21, PTPN11, PPP2R2A, PPEF2, CDKN3, DUSP6, PTPRN,	652	135	15360	3.315610088616223	0.07954288937805754	4.8743923911720444E-4	0.030173884122930428
GOTERM_BP_ALL	GO:0051179~localization	183	3.47%	2.740632819780248E-6	SLC2A2, PEX26, KCNJ8, TUBA3C, CAV3, NFKBIA, HAP1, CDC37, SYP, SNX17, STAT1, DOC2B, KIF1C, SNX5, PLG, TAX1BP3, PTX3, STXBP1, KCNJ2, ERCC3, FYN, AKAP8, WNT1, ATG7, S100A7, LAMA3, ATP7B, MSN, EXOC2, CCL8, WNT2, POU1F1, CPNE1, DOCK2, CHKA, SNX19, PPARA, ARHGDIB, IL12A, GNAI3, CEBPE, KCNJ15, SNPH, CACNA1B, LRP1, SLC34A1, PARK2, CAMK4, NGB, MAPK8IP3, ADRB2, CFTR, CLTCL1, HSPG2, VAV1, NLGN1, SNCAIP, SLC…	652	3161	15360	1.3638613236861055	0.014296130386627803	9.794965545484313E-5	0.005242658934712097
GOTERM_BP_ALL	GO:0006469~negative regulation of protein kinase activity	9	0.17%	0.0029384187364103415	RB1, PRKCA, FABP4, CASP3, CAV1, CAV3, GADD45G, DUSP22, DUSP6,	652	58	15360	3.6555955151258726	0.9999998071163908	0.053721632711574596	5.473905293265657
GOTERM_BP_ALL	GO:0006468~protein amino acid phosphorylation	97	1.84%	3.7510529714650033E-25	KIT, SRC, STAT1, JAK1, MAP2K7, TNFRSF14, CDK3, TEK, FYN, MARK4, PRKCG, MAP3K7, PRKCD, ALK, ABL2, AKT2, NUAK1, WNT2, MARK3, PRKD3, PTK2, BMX, TTN, IL12A, ADRBK1, CHEK1, MAP3K14, SRPK1, BRSK2, CAMK4, IGFBP3, PRKACA, CSNK1E, CFTR, CASK, MAP3K3, ITGB2, MAP3K5, CSNK1A1, CTBP1, CSNK2A1, FGF2, FRK, MAPK14, JUN, AKT1, EPHA2, RPS6KA1, PICK1, IL4, MAPK8, TGFBR1, EPHB2, MAPK3, FGFR4, TNK2, FGFR1, GSK3A, MAP…	652	704	15360	3.24595649749024	1.9708032312077126E-21	1.2317520195048204E-22	7.175707668696456E-22
GOTERM_BP_ALL	GO:0051174~regulation of phosphorus metabolic process	12	0.23%	4.269633511272504E-4	TNK2, BCL10, PRKCA, FGF2, MCM7, EGFR, JUN, IL4, IGFBP3, IL12A, PSEN1, ITGB2,	652	78	15360	3.624351109013686	0.893939381877698	0.009792720521194842	0.8136208983255511
GOTERM_BP_ALL	GO:0009952~anterior/posterior pattern formation	14	0.27%	5.463458131402317E-6	RNF2, SMAD2, FRS2, ZEB2, BMPR1A, MEOX1, FOXH1, MEOX2, MYF5, SFRP1, HOXB6, EP300, CRKL, SMAD4,	652	69	15360	4.779941317684717	0.028297010365971764	1.8883142855308233E-4	0.010450995267152763
GOTERM_BP_ALL	GO:0006464~protein modification process	155	2.94%	1.5097548607509002E-18	KIT, PPP5C, SRC, UBE2O, CDC14A, CRY1, JAK1, STAT1, PARP1, TNFRSF14, MAP2K7, CDK3, TEK, PPEF1, MARK4, FYN, CDKN3, PRKCG, MAP3K7, ATG7, PLAT, PRKCD, ALK, AKT2, ABL2, NUAK1, WNT2, TGM2, MARK3, PRKD3, PTK2, DUSP22, OTUD7B, PTPN7, TTN, BMX, IL12A, ADRBK1, UBE2I, PARK2, CHEK1, MAP3K14, SRPK1, PPP2R2A, BRSK2, CAMK4, IGFBP3, PRKACA, USP2, CSNK1E, DUSP6, CFTR, CYLD, CASK, RHO, PTPRG, MAP3K3, ITGB2, CSNK1A…	652	1804	15360	2.024131786214683	7.93225203838523E-15	2.7352593235811136E-16	2.888138241329834E-15
