# Supplementary material for: A systems biology approach to identify effective cocktail drugs
Source: BMC Syst Biol. 2010 Sep 13;4(Suppl 2):S7. doi: 10.1186/1752-0509-4-S2-S7 (PMC2982694; doi:10.1186/1752-0509-4-S2-S7)
Supplement: Additional file 3 — In this file, enriched GO terms in subnetwork affected by Rosiglitazone were listed. [file 1752-0509-4-S2-S7-S3.txt]

Category	Term	Count	%	PValue	Genes	List Total	Pop Hits	Pop Total	Fold Enrichment	Bonferroni	Benjamini	FDR
GOTERM_BP_ALL	GO:0006461~protein complex assembly	32	4.72%	3.6222679532893385E-6	ACTN2, XPO1, SRC, WAS, NOD2, LLGL1, CREBBP, APC, PEX14, HMGA1, DLG4, PML, TGM2, PPARGC1A, TP53, SLC9A3R1, MIS12, PICALM, PTK2, TRAF1, NCK1, SYK, PICK1, PXN, AP2M1, CAV1, SMAD3, HCFC1, MAPK8IP2, ADRB2, CLTCL1, MAGI1,	657	295	15360	2.5360266233263675	0.018851476029243752	1.3890590127940694E-4	0.006929116350007369
GOTERM_BP_ALL	GO:0045449~regulation of transcription	143	21.09%	7.912279500953676E-4	HSF1, ASF1B, NOD2, POU2AF1, YY1, FHL2, NR0B1, MEOX2, STAT1, YBX1, HMGB2, HMGB1, FOXO4, EMX2, POU5F1, RYBP, HMGA1, CIITA, SATB1, ZBTB17, PPARA, KLF1, FOXH1, POU3F3, FOS, ID2, HOXD4, SP4, NOTCH1, ZNF238, HCFC1, EYA1, GCM1, ADRB2, TBR1, RFX1, CAND2, IFI16, NRIP1, IKZF2, ORC2L, DNM2, AR, CCNT1, JUN, KHDRBS2, SOX9, TFAP2B, HDAC1, HOXB7, AES, STAT5A, PAX3, SMAD3, IL4, HOXA10, IKZF1, TCF4, POU3F1, RUNX1…	657	2598	15360	1.2868346216443278	0.9843730318436983	0.016367575918996513	1.50279977831127
GOTERM_BP_ALL	GO:0001816~cytokine production	16	2.36%	1.9794710554579044E-4	CD28, LCP2, ELA2, CADM1, NOD2, RELA, SYK, IL27RA, IL12A, REL, EBI3, STAT5A, IL18, PRKCQ, CEBPB, IL4,	657	121	15360	3.0914374127325557	0.6465866839609433	0.004826070591722353	0.3779911141003067
GOTERM_BP_ALL	GO:0045445~myoblast differentiation	8	1.18%	4.0595308677657667E-4	PLG, ACTA1, MYOZ1, NOTCH1, IGFBP3, TTN, ITGB1BP3, ACTB,	657	33	15360	5.667635256676352	0.881555473549097	0.009272509309464327	0.7737309648186086
GOTERM_BP_ALL	GO:0048015~phosphoinositide-mediated signaling	14	2.06%	5.750568499504212E-4	GNA15, GNAQ, TGM2, NPR3, CA8, PICK1, ERBB2, HMGB2, C5AR1, EGFR, NDC80, GNB2L1, GNG13, HOMER1,	657	106	15360	3.0877918497458428	0.9513068904438272	0.012513619246084406	1.094359329860528
GOTERM_BP_ALL	GO:0009893~positive regulation of metabolic process	57	8.41%	3.0792792418169426E-13	CD28, POU2F1, FHL2, CREBBP, REL, NEUROD1, PTX3, PPARG, FOXO4, EGFR, HMGA1, PRKCG, NR5A1, PML, PPARGC1A, HSP90AA1, HCLS1, ELA2, PPARA, SYK, IL12A, EBI3, FOXH1, APP, GLI1, PRKCQ, NOTCH1, EP300, ADRB2, CTNNB1, PRKCA, TLX1, CITED2, MYF6, NRIP1, E2F1, NCOA1, YEATS4, TP53, RYR1, JUN, RELA, HIVEP3, NCK1, SOX9, HAND1, TFAP2B, HAND2, CRX, FOXO1, STAT5A, SMAD3, CEBPB, IL4, SOX10, NCOA2, TCF4,	657	445	15360	2.9946128982607356	1.6181052053809708E-9	4.0452641236754516E-11	5.891509502475856E-10
GOTERM_BP_ALL	GO:0009892~negative regulation of metabolic process	46	6.78%	3.935992680734382E-8	SPTA1, CTNNB1, PRKCA, POU2F1, FURIN, MYF6, TWIST1, NR0B1, NRIP1, STAT3, ORC2L, E2F1, APC, HMGB1, PEX14, FZD1, PPARG, RYBP, PAWR, PRKCG, CBX2, DNAJC1, PML, IRF8, TP53, ELA2, SET, ZBTB16, JUN, RELA, CDC6, SOX9, HAND1, SIX3, NF2, APBB1, ID2, CAV1, SMAD3, HDAC4, ZNF238, ZEB1, IGFBP3, TCF4, NCOA2, PDZD3,	657	436	15360	2.46659126136316	2.0677567824090026E-4	2.491527730796861E-6	7.529491843349945E-5
GOTERM_BP_ALL	GO:0009891~positive regulation of biosynthetic process	12	1.77%	2.230185943949429E-4	CD28, EBI3, STAT5A, PTX3, HSP90AA1, ELA2, PRKCQ, EGFR, IL4, RELA, SYK, REL,	657	72	15360	3.896499238964992	0.6902130185297612	0.0053857687673311005	0.42576980179306334
GOTERM_BP_ALL	GO:0009889~regulation of biosynthetic process	24	3.54%	2.6693252052720394E-5	CD28, APLP1, PPARGC1A, HSP90AA1, STAR, FURIN, ELA2, AKT1, RELA, SYK, REL, EBI3, STAT5A, APBB1, UPF1, HSPB1, PTX3, CAV1, PRKCQ, CEBPB, EGFR, IL4, NR5A1, PDZD3,	657	207	15360	2.7106081662365162	0.1308575283007457	8.707276414223752E-4	0.05105143379233734
GOTERM_BP_ALL	GO:0007420~brain development	18	2.65%	4.934928197926438E-4	TBR1, PRKG1, CTNNB1, FGFR1, WNT2, APLP1, SIX3, NEUROD1, E2F1, LRP2, GLI1, APAF1, FYN, POU3F2, EN1, EMX2, ASCL1, ALK,	657	160	15360	2.6301369863013697	0.9252384267510104	0.011068975114731261	0.9398330269635435
GOTERM_BP_ALL	GO:0009888~tissue development	35	5.16%	3.502241980575654E-6	CTNNB1, PROX1, WAS, FGF7, EDA2R, PLG, MMP14, NGFR, SPP1, ROR2, EGFR, NR5A1, S100A7, TIE1, ACHE, HCK, AKT1, PPARA, RELA, BMX, SOX9, HAND1, CSPG4, FOXH1, GLI1, BTK, POU3F2, SMAD3, TGM1, NOTCH1, PSEN2, KRT17, IKZF1, ADRB2, HTN1,	657	339	15360	2.413760590509287	0.018232550283041937	1.3529093256070546E-4	0.006699523305730981
GOTERM_BP_ALL	GO:0009887~organ morphogenesis	48	7.08%	9.84243681211944E-10	CTNNB1, FGFR1, APLP1, PTEN, MAPK1, IGF1, PROX1, TLX1, LHX3, DCN, CEACAM1, ANGPT1, YY1, FHL1, PLG, ERBB2, MMP14, NGFR, MYF5, PAX5, ROR2, FOXO4, CRKL, THBS1, S100A7, CCL2, TIE1, PML, TGM2, FGD1, AKT1, RELA, KLF1, FGF1, SYK, HAND1, HAND2, CSPG4, CRX, NPPB, AES, GLI1, PAX3, IL18, TGM1, NPR1, CEBPB, EP300,	657	415	15360	2.7040765802937776	5.1712029609518595E-6	8.080025193368812E-8	1.8828432923889693E-6
GOTERM_BP_ALL	GO:0051093~negative regulation of developmental process	14	2.06%	1.1084231384834227E-4	CTNNB1, MAPK1, ZBTB16, USH2A, ITGB1BP3, TWIST1, IAPP, STAT5A, NGFR, FOXO4, NOTCH1, IL4, RTN4, LMO2,	657	90	15360	3.6367326230339927	0.4414425465194629	0.0029519683311843847	0.21182675409289198
GOTERM_BP_ALL	GO:0007417~central nervous system development	35	5.16%	5.968041945403135E-9	TBR1, CTNNB1, FGFR1, APLP1, PTEN, TLX1, NEUROD1, E2F1, APAF1, NGFR, FYN, WNT1, EN1, EMX2, ALK, PRKG1, WNT2, SH3GL2, SHC3, NDN, ZBTB16, DCX, PTPRZ1, SIX3, LRP2, POU3F3, GLI1, PARK2, ACCN1, POU3F2, NHLH1, ASCL1, ZEB1, SNTG2, GCM1,	657	260	15360	3.1471724622409556	3.135560089917444E-5	4.479440781635091E-7	1.14167734710513E-5
GOTERM_BP_ALL	GO:0051092~activation of NF-kappaB transcription factor	6	0.88%	0.002480345618033856	PRKCQ, NOD2, CAMK2A, NPM1, RELA, EDA2R,	657	23	15360	6.098868374032161	0.9999978454404829	0.040829719099886086	4.639675422574941
GOTERM_BP_ALL	GO:0001775~cell activation	30	4.42%	3.642641930978881E-7	CD28, LCP2, CD5, WAS, CADM1, VAV1, IL27RA, ERBB2, RAG1, NTRK1, RAG2, ZAP70, CASP3, RYR1, F2, PIK3R1, NCK1, SYK, IL12A, LCK, EBI3, SLAMF1, STAT5A, CD2, IL18, SMAD3, PRKCQ, HDAC4, KIR3DL1, IL4,	657	238	15360	2.946932197536549	0.001912014186890909	1.8402180863796858E-5	6.968295977238803E-4
GOTERM_BP_ALL	GO:0051091~positive regulation of transcription factor activity	7	1.03%	0.0014634983114827829	PRKCQ, NOD2, CAMK2A, NPM1, RELA, EP300, EDA2R,	657	30	15360	5.455098934550989	0.9995448357451833	0.027593430641476457	2.762817147822494
GOTERM_BP_ALL	GO:0051090~regulation of transcription factor activity	9	1.33%	0.0011628662672399793	ID2, PEX14, PRKCQ, NOD2, CAMK2A, NPM1, RELA, EP300, EDA2R,	657	50	15360	4.208219178082191	0.9977866642362773	0.022976245687505892	2.201250986654668
GOTERM_BP_ALL	GO:0030239~myofibril assembly	4	0.59%	0.003696174872552823	ACTA1, MYOZ1, TTN, ACTB,	657	8	15360	11.689497716894977	0.9999999964477363	0.05742124909427648	6.838744387954765
GOTERM_BP_ALL	GO:0016525~negative regulation of angiogenesis	7	1.03%	9.983934647148943E-5	NPPB, TIE1, PLG, PML, FOXO4, NPR1, THBS1,	657	19	15360	8.613314107185772	0.4081973811305174	0.00267286088536145	0.19081840616322898
GOTERM_BP_ALL	GO:0016485~protein processing	14	2.06%	3.245972475193437E-4	TAF1, DYRK1A, WNT2, FURIN, RYR1, JUN, AKT1, TTN, SYK, MMP14, SCG5, PCSK2, EGFR, PSEN2,	657	100	15360	3.2730593607305933	0.8183567695413989	0.007552274009813287	0.6191258999931781
GOTERM_BP_ALL	GO:0016481~negative regulation of transcription	29	4.28%	8.963345970255493E-5	CTNNB1, POU2F1, TWIST1, MYF6, NRIP1, NR0B1, STAT3, ORC2L, E2F1, HMGB1, FZD1, PEX14, PPARG, RYBP, PAWR, CBX2, PML, IRF8, ZBTB16, SOX9, SIX3, HAND1, ID2, SMAD3, HDAC4, ZNF238, ZEB1, NCOA2, TCF4,	657	300	15360	2.2599695585996953	0.3755945139528559	0.0024756426574622514	0.17132820480286748
GOTERM_BP_ALL	GO:0016477~cell migration	28	4.13%	3.940583911524592E-5	PTEN, PRKCA, CEACAM1, TWIST1, ITGB2, CAP1, PLG, MMP14, NGFR, FYN, WNT1, EGFR, IL16, NFASC, PRKG1, TIE1, WNT2, ELA2, NDN, NCK1, ITGB1, SYK, IL12A, NF2, ITGB3, CCR4, ASCL1, HBEGF,	657	271	15360	2.4155419636388142	0.18701478723205667	0.0011891909609921258	0.0753558534433818
GOTERM_BP_ALL	GO:0001756~somitogenesis	6	0.88%	0.0030244878201162186	MEOX2, MYF5, ROR2, SFRP1, EP300, MYF6,	657	24	15360	5.844748858447488	0.9999998774489456	0.0486654219284669	5.629878014172773
GOTERM_BP_ALL	GO:0007399~nervous system development	74	10.91%	1.7523421961066636E-10	POU3F1, FGFR1, DYRK1A, GNAQ, PTEN, NEUROD1, MMP14, FYN, WNT1, EMX2, THBS1, DLG4, ALK, WNT2, ACHE, SHC3, EPHB1, NDN, ZBTB16, DCX, PPP1R9A, NF2, APP, LRP2, POU3F3, PARK2, FOS, GLI1, CCR4, NHLH1, ZEB1, EP300, SNTG2, GCM1, TBR1, CTNNB1, APLP1, IGF1, TLX1, NLGN1, PLP1, TWIST1, STAT3, E2F1, ERBB2, APAF1, NGFR, ERC2, PAX5, APBA2, PTPN11, EN1, CHAT, ERBB3, FGF13, NTRK1, NFASC, PRKG1, SH3GL2, TFAP2B, PTPR…	657	780	15360	2.218007259103149	9.206804388872669E-7	1.5873807823751918E-8	3.3522051801071484E-7
GOTERM_BP_ALL	GO:0007398~ectoderm development	17	2.51%	0.0012824813101727159	CTNNB1, PROX1, WAS, RELA, PPARA, AKT1, FGF7, SOX9, EDA2R, GLI1, NGFR, POU3F2, TGM1, NOTCH1, PSEN2, KRT17, S100A7,	657	159	15360	2.4996410212228253	0.9988202836862689	0.02475346757441077	2.425053300844704
GOTERM_BP_ALL	GO:0046903~secretion	30	4.42%	0.0016431804747672218	NOS1AP, LCP2, AKAP3, CADM1, KNG1, NOD2, NLGN1, SNCAIP, KRT18, NPHS1, PIGR, CCL5, DNAJC1, CCL8, ACHE, STX1A, RYR1, RAB3B, SYK, SLC22A2, ROPN1B, SNPH, NPPB, SNAP25, PICK1, RPH3AL, CA9, PARK2, SCG5, NPR1,	657	377	15360	1.8603975146251952	0.9998231787114403	0.029657155811598446	3.096994230326633
GOTERM_BP_ALL	GO:0032502~developmental process	300	44.25%	2.4058884051832186E-46	FGF8, ITCH, NOD2, LLGL1, HAP1, PTPN6, YY1, FHL3, NR0B1, CASP9, STAT1, CAP1, TNFRSF25, KRT18, MMP14, HMGB1, COL1A2, FYN, MYOZ1, POU5F1, RAG1, PRKCG, S100A7, ZBTB17, BMX, SYK, NF2, FOXH1, ADRBK1, POU3F3, ID2, BTK, NTS, WNT4, GCM1, CLTCL1, NEDD9, CD5, NLGN1, USH2A, DVL1, ITGB2, NRIP1, PRKCE, FHL1, PTPN11, ERBB3, LEP, CD38, ADAMTS1, AGTR2, TUBB, JUN, CTSB, F2, ITGB1BP3, SOX9, PTPRZ1, FGF1, DLG1, HOXB…	657	3262	15360	2.1501222042112156	1.264053768083263E-42	1.264053768083263E-42	4.602428174283696E-43
GOTERM_BP_ALL	GO:0032501~multicellular organismal process	304	44.84%	1.829209673205859E-35	RPGRIP1, FGF8, NOD2, HAP1, OPN1LW, YY1, FHL3, NR0B1, SLC5A7, MMP14, COL1A2, FYN, MYOZ1, RAG1, S100A7, TPM3, NTSR1, ZBTB17, ADRA2A, ARRB2, BMX, ACCN3, SYK, NF2, EBI3, FOXH1, ADRBK1, POU3F3, ID2, BTK, NTS, WNT4, GCM1, MMP13, CD5, RHO, NLGN1, RPGR, SLC6A4, USH2A, DVL1, ITGB2, NRIP1, FHL1, PTPN11, ERBB3, LEP, ADAMTS1, AGTR2, F2, ITGB1BP3, SOX9, PTPRZ1, FGF1, HOXB7, AES, CXCL1, PICK1, PAX3, CD2, CAV1,…	657	3759	15360	1.8907195030253114	9.610667623023582E-32	2.4026669057558956E-32	3.499250471675053E-32
GOTERM_BP_ALL	GO:0007389~pattern specification process	18	2.65%	3.957126747341216E-4	CTNNB1, CITED2, YY1, FGF1, MYF6, NEUROD1, FOXH1, MEOX2, APC, GLI1, MYF5, ROR2, EN1, EMX2, SFRP1, ASCL1, EP300, CRKL,	657	157	15360	2.680394380944071	0.8750055396234787	0.009079085941721354	0.7542830830839731
GOTERM_BP_ALL	GO:0051049~regulation of transport	15	2.21%	6.500689403635322E-4	PRKCA, CAV3, SLC9A3, RAB3B, RYR1, SYK, PTX3, SMAD3, PTPN11, RAC1, PLN, CRYAB, GSK3B, CBL, ADRB2,	657	121	15360	2.898222574436771	0.9671752618825592	0.013961590748911346	1.2362710389087872
GOTERM_BP_ALL	GO:0045321~leukocyte activation	29	4.28%	8.71675138409813E-8	CD28, LCP2, CD5, WAS, CADM1, VAV1, IL27RA, ERBB2, RAG1, NTRK1, RAG2, ZAP70, CASP3, RYR1, PIK3R1, NCK1, SYK, IL12A, LCK, EBI3, SLAMF1, STAT5A, CD2, IL18, SMAD3, PRKCQ, HDAC4, KIR3DL1, IL4,	657	210	15360	3.228527940856708	4.578732818728559E-4	4.978010847200842E-6	1.6675000547028418E-4
GOTERM_BP_ALL	GO:0016337~cell-cell adhesion	27	3.98%	2.8319240783395046E-4	DSC1, DSG3, CTNNB1, DSC3, PTEN, CADM1, NLGN1, CEACAM1, ITGB2, MMP14, APAF1, ROR2, CLSTN3, PKP2, EGFR, CD84, ITGB1, SOX9, SYK, DLG1, NF2, ROPN1B, CD2, DSG2, CDH5, CD44, ICAM5,	657	289	15360	2.1841968052329714	0.7741995491366986	0.006680753380508664	0.5403543267790578
GOTERM_BP_ALL	GO:0006366~transcription from RNA polymerase II promoter	74	10.91%	1.0769414113649878E-13	POU2F1, POU2AF1, YY1, FHL2, REL, NEUROD1, STAT1, YBX1, RUNX3, HMGB2, MYF5, HMGB1, PPARG, FOXO4, RYBP, PAWR, NR5A1, CBX2, PPARGC1A, PPARA, ABL1, KLF1, FOXH1, APP, FOS, GLI1, ID2, SP4, NOTCH1, ZNF238, ZEB1, HCFC1, EP300, ADRB2, CTNNB1, CITED1, TLX1, CITED2, TWIST1, MYF6, NRIP1, STAT3, ORC2L, E2F1, PAX5, NFE2, MYC, MLLT1, IRF8, CCNT1, COPS2, TP53, JUN, MAGED1, SOX9, TFAP2B, HAND1, HAND2, NR5A2, CRX,…	657	669	15360	2.586017432138201	5.658118418239155E-10	1.4889756094760287E-11	2.0601298444944405E-10
GOTERM_BP_ALL	GO:0006357~regulation of transcription from RNA polymerase II promoter	57	8.41%	4.926930334674191E-12	POU2F1, YY1, FHL2, NEUROD1, HMGB2, HMGB1, MYF5, PPARG, RYBP, PAWR, NR5A1, CBX2, PPARGC1A, PPARA, ABL1, FOXH1, APP, FOS, GLI1, ID2, SP4, NOTCH1, ZEB1, ZNF238, EP300, ADRB2, CTNNB1, CITED1, TLX1, CITED2, TWIST1, MYF6, NRIP1, STAT3, E2F1, ORC2L, NFE2, MYC, IRF8, TP53, JUN, MAGED1, SOX9, HAND1, TFAP2B, HAND2, CRX, FOXO1, STAT5A, POU3F2, SMAD3, HDAC4, ASCL1, IL4, SOX10, NCOA2, TCF4,	657	476	15360	2.7995855876597213	2.5886183085965797E-8	5.507698741524791E-10	9.425171754173789E-9
GOTERM_BP_ALL	GO:0030183~B cell differentiation	9	1.33%	7.178012379703285E-5	RAG2, STAT5A, HDAC4, RYR1, PIK3R1, IL4, RAG1, SYK, NTRK1,	657	34	15360	6.1885576148267525	0.31418427267180293	0.002036552091140287	0.1372249812224724
GOTERM_BP_ALL	GO:0006355~regulation of transcription, DNA-dependent	133	19.62%	0.0016625451742158534	HSF1, ASF1B, POU2AF1, YY1, FHL2, NR0B1, MEOX2, STAT1, YBX1, HMGB2, HMGB1, FOXO4, EMX2, POU5F1, RYBP, HMGA1, CIITA, SATB1, ZBTB17, PPARA, KLF1, FOXH1, POU3F3, FOS, ID2, HOXD4, SP4, NOTCH1, ZNF238, EYA1, GCM1, ADRB2, TBR1, RFX1, CAND2, IFI16, NRIP1, IKZF2, ORC2L, AR, CCNT1, JUN, KHDRBS2, SOX9, TFAP2B, HDAC1, HOXB7, AES, STAT5A, PAX3, SMAD3, IL4, HOXA10, IKZF1, TCF4, POU3F1, RUNX1T1, POU2F1, PROX1, …	657	2432	15360	1.278538812785388	0.9998403108715218	0.029899053530300645	3.132944106702218
GOTERM_BP_ALL	GO:0006351~transcription, DNA-dependent	136	20.06%	0.0014325859410010723	HSF1, ASF1B, POU2AF1, YY1, FHL2, NR0B1, MEOX2, STAT1, YBX1, HMGB2, HMGB1, FOXO4, EMX2, POU5F1, RYBP, HMGA1, CIITA, SATB1, ZBTB17, PPARA, KLF1, FOXH1, POU3F3, FOS, ID2, HOXD4, SP4, NOTCH1, ZNF238, HCFC1, EYA1, GCM1, ADRB2, TBR1, RFX1, CAND2, IFI16, NRIP1, IKZF2, ORC2L, AR, CCNT1, JUN, KHDRBS2, SOX9, TFAP2B, HDAC1, HOXB7, AES, STAT5A, PAX3, SMAD3, IL4, HOXA10, IKZF1, TCF4, POU3F1, RUNX1T1, POU2F1, …	657	2487	15360	1.27846537153013	0.999464442922933	0.027213346460717713	2.705215600068256
GOTERM_BP_ALL	GO:0006350~transcription	145	21.39%	0.0018262948695190388	HSF1, ASF1B, NOD2, POU2AF1, YY1, FHL2, NR0B1, MEOX2, STAT1, YBX1, HMGB2, HMGB1, FOXO4, EMX2, POU5F1, RYBP, HMGA1, CIITA, SATB1, ZBTB17, PPARA, KLF1, FOXH1, POU3F3, FOS, ID2, HOXD4, SP4, NOTCH1, ZNF238, HCFC1, EYA1, GCM1, ADRB2, TBR1, RFX1, CAND2, IFI16, NRIP1, IKZF2, ORC2L, DNM2, AR, CCNT1, JUN, KHDRBS2, SOX9, TFAP2B, HDAC1, HOXB7, AES, STAT5A, PAX3, SMAD3, IL4, HOXA10, IKZF1, TCF4, POU3F1, RUNX1…	657	2695	15360	1.2578680289052109	0.9999325501297697	0.03235582018914762	3.4364346549168867
GOTERM_BP_ALL	GO:0016310~phosphorylation	92	13.57%	7.257994255359606E-16	PRKCZ, FGFR1, DYRK1A, MAPK1, EPHA7, SRC, STAT1, DDR2, CDK3, TEK, FYN, ROR2, GRK1, NEK2, EGFR, PRKCG, CRKL, ALK, TAF1, WNT2, ZAP70, AURKC, HCLS1, ROS1, EPHB1, PTK2, PIK3R1, ABL1, TTN, BMX, IL12A, SYK, NF2, ERN1, ADRBK1, PAK7, TNIK, GUCY2C, MOS, BTK, SNF1LK2, PRKCQ, CAMK2A, CAMK4, IGFBP3, PRKACA, KSR1, FES, PIM1, PRKCA, CASK, CDC2, TEC, LIPE, CBLC, ABI1, PRKAR2A, ITGB2, PAK1, FGR, PRKCE, CTBP1, ERB…	657	867	15360	2.4808161244621405	4.083178239966401E-12	1.1668443988810395E-13	1.4876988529977098E-12
GOTERM_BP_ALL	GO:0030155~regulation of cell adhesion	10	1.47%	0.002317039125204232	STAT5A, MMP14, TGM2, MYF5, PTEN, IL18, KNG1, VAV1, IL12A, NF2,	657	68	15360	3.43808756379264	0.9999949080458632	0.038922120755750744	4.340582671751414
GOTERM_BP_ALL	GO:0030154~cell differentiation	186	27.43%	4.680759873118247E-31	PRKCZ, ASF1B, NOD2, PTPN6, CASP9, STAT1, TNFRSF25, PLG, MMP14, KRT18, HSPB1, HMGB1, FYN, WNT1, FOXO4, MYOZ1, EMX2, RYBP, PRKCG, RAG1, S100A7, WNT2, TGM2, TTN, KLF1, IL12A, SYK, ELMO1, NF2, MYBPC1, ID2, BTK, TRAF3, NOTCH1, GZMA, IGFBP3, GCM1, ADRB2, CD5, IGF1, NLGN1, USH2A, ANGPT1, PLP1, IFI16, ITGB2, FHL1, PRKCE, ERBB2, APAF1, PTPN11, DNM2, GSK3B, CASP2, LEP, CCL2, CD38, AGTR2, TUBB, CASC5, JUN, …	657	1835	15360	2.369751035795603	2.459271237336327E-27	3.074089046670409E-28	8.954222926834139E-28
GOTERM_BP_ALL	GO:0016265~death	97	14.31%	1.4506338951791332E-19	PRKCZ, NOD2, PTPN6, CASP9, STAT1, PLG, TNFRSF25, KRT18, HSPB1, HMGB1, RYBP, PRKCG, TGM2, IL12A, ELMO1, BTK, TRAF3, IGFBP3, GZMA, ADRB2, CD5, IFI16, ITGB2, PRKCE, APAF1, DNM2, GSK3B, CASP2, CD38, CCL2, AGTR2, TUBB, F2, CTSB, AKT1, SOX9, HDAC1, STAT5A, PAX3, CD2, SMAD3, TNFRSF1B, IL4, PSEN2, MAPK8, MMP9, CD28, MAPK1, PTEN, CALR, IAPP, RUNX3, GPX1, NPM1, PAWR, SEPT4, PML, CASP3, PIK3R1, ZBTB16, CASP…	657	834	15360	2.7191397566878	7.621630485271166E-16	2.822826105655987E-17	2.775040727308757E-16
GOTERM_BP_ALL	GO:0042330~taxis	22	3.24%	1.4345787991602316E-6	CCL2, CXCL2, CXCL3, CCL8, CCL7, PRKCA, MAPK1, ELA2, CCR3, CCR1, SERPIND1, IL8RA, SYK, ITGB2, CXCL1, CNTNAP1, C5AR1, CCR4, CCL5, IL4, MAPK14, IL16,	657	149	15360	3.4519322117005298	0.00750894833629312	6.127684133827582E-5	0.00274429188333869
GOTERM_BP_ALL	GO:0042325~regulation of phosphorylation	11	1.62%	0.0011470149571511852	PRKCE, PRKCA, HCLS1, EGFR, JUN, IL4, IGFBP3, IL12A, SYK, NF2, ITGB2,	657	74	15360	3.4752560779958035	0.997594206338302	0.02283814071868373	2.1715563647286995
GOTERM_BP_ALL	GO:0009790~embryonic development	25	3.69%	0.0023224561892445598	FGFR1, CTNNB1, GNAQ, FGF8, MYF6, EDA2R, MEOX2, APAF1, MYF5, ROR2, SFRP1, EN1, GRN, ZBTB16, HAND1, HAND2, FOXH1, NR5A2, PICK1, GLI1, PLCG1, SMAD3, CEBPB, ZEB1, EP300,	657	299	15360	1.9547655044974876	0.9999950512538432	0.03888725795141057	4.3505181622157
GOTERM_BP_ALL	GO:0030099~myeloid cell differentiation	14	2.06%	1.1084231384834227E-4	EPB42, CTNNB1, IRF8, TAL1, HCLS1, ZBTB16, KLF1, IFI16, STAT5A, ID2, IL4, MMP9, LEP, LMO2,	657	90	15360	3.6367326230339927	0.4414425465194629	0.0029519683311843847	0.21182675409289198
GOTERM_BP_ALL	GO:0030098~lymphocyte differentiation	13	1.92%	1.3989305294518115E-4	RAG2, ZAP70, RYR1, PIK3R1, SYK, LCK, STAT5A, CD2, ERBB2, HDAC4, IL4, RAG1, NTRK1,	657	80	15360	3.7990867579908674	0.5205182834056932	0.0035446666269812743	0.26727420213694675
GOTERM_BP_ALL	GO:0030097~hemopoiesis	27	3.98%	1.8436458190156865E-7	EPB42, CTNNB1, TAL1, IFI16, PRL, ERBB2, RAG1, LEP, NTRK1, RAG2, ZAP70, IRF8, HCLS1, RYR1, PIK3R1, ZBTB16, KLF1, SYK, LCK, STAT5A, CD2, ID2, HDAC4, ADD2, IL4, MMP9, LMO2,	657	192	15360	3.287671232876712	9.68182611253976E-4	9.884151179750944E-6	3.526860706926094E-4
GOTERM_BP_ALL	GO:0042312~regulation of vasodilation	4	0.59%	0.002385526023639998	NPPB, CAV1, NPR1, ADRB2,	657	7	15360	13.359425962165687	0.9999964498727326	0.03967078373009081	4.4661232106564475
GOTERM_BP_ALL	GO:0042311~vasodilation	7	1.03%	1.375034907594704E-4	NPPB, WNT2, AGTR2, CAV1, KNG1, NPR1, ADRB2,	657	20	15360	8.182648401826484	0.5144597129920171	0.0035011044329693597	0.262714486761928
GOTERM_BP_ALL	GO:0016192~vesicle-mediated transport	41	6.05%	1.5261751492693157E-4	CTNNB1, APLP1, AKAP3, WAS, VAV1, NLGN1, CAP1, KRT18, PTX3, CCL5, HGS, DNM2, STX12, EHD2, CCL8, SNAP91, STX1A, SYNJ1, SLC9A3, ELA2, SH3GL2, PICALM, RYR1, RAB3B, SYK, ELMO1, ROPN1B, SNPH, SNAP25, APP, LRP1, LRP2, PICK1, RPH3AL, AP2M1, RAC1, MAPK8IP1, RAB27A, CBL, CLTCL1, ADRB2,	657	509	15360	1.8831803787532184	0.5515300577009332	0.0038479315974282446	0.29155144239871866
GOTERM_BP_ALL	GO:0001568~blood vessel development	25	3.69%	1.6046581446023307E-6	FGFR1, CTNNB1, PTEN, ANGPT1, CEACAM1, PLG, MMP14, ERBB2, FOXO4, CRKL, THBS1, S100A7, TIE1, PML, TGM2, AKT1, HAND1, FGF1, CSPG4, HAND2, NPPB, FOXO1, CDH5, IL18, NPR1,	657	188	15360	3.1089089672593024	0.008395440448982994	6.690951269661127E-5	0.0030696421380538297
GOTERM_BP_ALL	GO:0050953~sensory perception of light stimulus	19	2.80%	0.004587748431881774	RBP4, RPGRIP1, TRPC3, RHO, RPGR, USH2A, OPN1LW, SIX3, CRX, PDE6G, PDC, BFSP2, EN1, GRK1, PAX2, BEST1, CRYAB, SAG, GJA3,	657	213	15360	2.085450296910841	0.9999999999678141	0.06801246185516052	8.420695151499347
GOTERM_BP_ALL	GO:0045165~cell fate commitment	13	1.92%	3.886222258830418E-4	CTNNB1, PROX1, TLX1, TAL1, SOX9, FGF1, NEUROD1, SALL1, WNT1, NOTCH1, PSEN2, ASCL1, GCM1,	657	89	15360	3.414909445385049	0.8702593765923047	0.008956207266805793	0.7408152769142307
GOTERM_BP_ALL	GO:0030036~actin cytoskeleton organization and biogenesis	27	3.98%	1.1782682561456937E-6	SPTA1, WAS, LLGL1, CALR, FHL3, CAP1, FMNL1, FHOD1, MYOZ1, EHD2, PRKG1, ACTA1, EPB41L3, FGD1, CNN1, ADRA2A, NCK1, PPP1R9A, ABL1, TTN, DLG1, ACTB, NF2, ELMO1, CXCL1, RAC1, NEDD9,	657	211	15360	2.991625008115302	0.006171502626058589	5.158721154330248E-5	0.0022539852997272014
GOTERM_BP_ALL	GO:0030029~actin filament-based process	29	4.28%	4.1049249421226186E-7	SPTA1, WAS, LLGL1, CALR, FHL3, CAP1, FMNL1, FHOD1, MYOZ1, MYH4, EHD2, PRKG1, ACTA1, EPB41L3, FGD1, CNN1, ADRA2A, NCK1, PPP1R9A, ABL1, TTN, DLG1, ACTB, NF2, ELMO1, CXCL1, APBB1, RAC1, NEDD9,	657	226	15360	2.999959591061543	0.002154403940528238	2.0156133379134467E-5	7.852630182547671E-4
GOTERM_BP_ALL	GO:0001525~angiogenesis	20	2.95%	1.0816376781680222E-5	TIE1, CTNNB1, FGFR1, PML, PTEN, CEACAM1, ANGPT1, FGF1, HAND1, CSPG4, HAND2, NPPB, PLG, ERBB2, MMP14, IL18, FOXO4, NPR1, THBS1, S100A7,	657	143	15360	3.2697895711594342	0.055244911755443216	3.8916775427877415E-4	0.02068953670930629
GOTERM_BP_ALL	GO:0030005~cellular di-, tri-valent inorganic cation homeostasis	22	3.24%	4.583512651796287E-6	CCL2, TRPC6, GNA15, RYR2, OPRL1, TGM2, CCL7, PRKCA, ELA2, KNG1, RYR1, CCR3, CCR1, CALR, LCK, APP, CNTNAP1, C5AR1, CCR4, CCL5, PLN, MYC,	657	160	15360	3.2146118721461185	0.023794177079439205	1.7077854094738054E-4	0.00876782615971683
GOTERM_BP_ALL	GO:0030003~cellular cation homeostasis	22	3.24%	3.112460611832343E-5	CCL2, TRPC6, GNA15, RYR2, OPRL1, TGM2, CCL7, PRKCA, ELA2, KNG1, RYR1, CCR3, CCR1, CALR, LCK, APP, CNTNAP1, C5AR1, CCR4, CCL5, PLN, MYC,	657	181	15360	2.841645853830823	0.15086001621709344	9.966446382849714E-4	0.05952410530091212
GOTERM_BP_ALL	GO:0030001~metal ion transport	32	4.72%	0.004894045811728672	SLC8A2, TRPC6, TRPC3, TRPC4, CAV3, KCNJ16, KCNJ6, SLC17A1, KCNA5, SLC8A1, TRPM2, SCN5A, ITPR1, SLC5A7, KCNB1, FYN, EN1, KCNK3, RYR2, CCL8, SCN3A, SLC9A3, RYR1, ACCN3, SLC22A2, KCNJ9, KCNJ15, ACCN1, PLN, KCNA3, ATP1B2, ADRB2,	657	443	15360	1.688776193862931	0.999999999993611	0.07199144724648898	8.958269105690054
GOTERM_BP_ALL	GO:0001505~regulation of neurotransmitter levels	11	1.62%	0.0020916364809201128	SNPH, SNAP25, NOS1AP, PARK2, ACHE, SLC5A7, NLGN1, SNCAIP, SLC6A4, CHAT, SNCB,	657	80	15360	3.2146118721461185	0.9999833144435788	0.03588824575206173	3.9263013089091303
GOTERM_BP_ALL	GO:0042221~response to chemical stimulus	56	8.26%	1.0075635016359628E-7	HSF1, CXCL2, ASIP, ABCB4, MAPK1, NOD2, MMP14, HSPB1, PDZK1, MBL2, PPARG, GPX1, PRKCG, S100A7, CXCL3, CCL8, WNT2, HSP90AA1, ELA2, HCLS1, CCR1, IL8RA, TTN, SYK, MVP, ERN1, GUCY2C, CCR4, TRH, GNAI2, PDZD3, CCL7, PRKCA, LIPE, CCR3, SERPIND1, ITGB2, CCL5, MAPK14, IL16, RAG2, CCL2, ABCB1, RYR1, RELA, AKT1, REN, ACTB, LCK, CXCL1, CNTNAP1, C5AR1, HSPA8, IL4, IRS1, HTN1,	657	606	15360	2.1604352216043523	5.29233796731643E-4	5.692176169080909E-6	1.9274519971190784E-4
GOTERM_BP_ALL	GO:0001501~skeletal development	22	3.24%	7.874488300130616E-4	CTNNB1, FGFR1, ACHE, GNAQ, IGF1, NPR3, ZBTB16, HOXD10, SOX9, TWIST1, MMP14, GLI1, MYF5, COL1A2, SPP1, ROR2, EN1, HDAC4, EGFR, MMP9, ADRB2, HTN1,	657	228	15360	2.2558679804534165	0.9840593997149095	0.016354376433554974	1.4956731391516986
GOTERM_BP_ALL	GO:0022610~biological adhesion	76	11.21%	1.8587918897659348E-11	DSC1, DSG3, PKP3, DSC3, PTEN, INPPL1, DDR2, MMP14, MYF5, NPHS1, SPP1, ROR2, LY9, EGFR, THBS1, ACHE, TGM2, PPFIA1, CCR1, ABL1, ERBB2IP, TTN, IL12A, SYK, ITGB3, NF2, APP, PXN, MYBPC1, IL18, KIRREL, CD44, ICAM5, NEDD9, MAGI1, HSPG2, ACTN2, ZYX, CTNNB1, APLP1, CNTN1, CASK, VAV1, KNG1, CADM1, NLGN1, CCR3, USH2A, CEACAM1, ACTN3, ITGB2, APC, APAF1, CCL5, CLSTN3, PKP2, NFASC, CCL2, CD84, ITGB1, PSTPIP1, …	657	774	15360	2.295611954739065	9.766086905838023E-8	1.8426580261632353E-9	3.555838956614821E-8
GOTERM_BP_ALL	GO:0006261~DNA-dependent DNA replication	13	1.92%	0.0025577800353302127	TP53, CDC6, ABL1, NF2, RPA4, ORC2L, GLI1, HMGB2, HMGB1, CDC7, RPA1, PRKCG, HMGA1,	657	110	15360	2.762972187629722	0.9999985670741129	0.04168775575096628	4.781185137704447
GOTERM_BP_ALL	GO:0022607~cellular component assembly	47	6.93%	9.441834368059115E-5	ACTN2, ASF1B, XPO1, WAS, SRC, NOD2, LLGL1, CREBBP, HIST3H3, APC, HSPB1, HMGB2, HMGB1, PEX14, MYOZ1, NPM1, HMGA1, DLG4, TAF1, ACTA1, PML, SNAP91, TGM2, PPARGC1A, TP53, MIS12, SLC9A3R1, PICALM, SET, PTK2, TRAF1, NCK1, TTN, ACTB, SYK, ITGB3, PICK1, PXN, AP2M1, CAV1, SMAD3, HCFC1, SFRS9, MAPK8IP2, ADRB2, MAGI1, CLTCL1,	657	602	15360	1.8252704076214747	0.39109766793672196	0.002580505373769859	0.18046635590908133
GOTERM_BP_ALL	GO:0007275~multicellular organismal development	220	32.45%	1.79568403105954E-32	FGF8, HAP1, YY1, FHL3, NR0B1, MMP14, COL1A2, FYN, MYOZ1, RAG1, S100A7, ZBTB17, BMX, SYK, NF2, FOXH1, ADRBK1, POU3F3, ID2, BTK, NTS, WNT4, GCM1, NLGN1, USH2A, DVL1, NRIP1, ITGB2, FHL1, PTPN11, ERBB3, LEP, ADAMTS1, AGTR2, F2, ITGB1BP3, SOX9, FGF1, PTPRZ1, HOXB7, AES, CXCL1, PICK1, CD2, PAX3, CAV1, ACCN1, IL4, HOXA10, MMP9, POU3F1, MAPK1, PROX1, LMO1, DCN, IL27RA, EDA2R, ROR2, NR5A1, CRKL, THBS1, SH…	657	2349	15360	2.1896036591885015	9.434523899186823E-29	1.8869047798373644E-29	3.4351164247081396E-29
GOTERM_BP_ALL	GO:0050896~response to stimulus	190	28.02%	1.8462682649256037E-8	CXCL2, HSF1, RPGRIP1, TRPC3, XPO1, DARC, ITCH, NOD2, POU2AF1, OPN1LW, PTPN6, STAT1, TNFRSF25, PLG, UPF1, MMP14, PDC, HSPB1, HMGB2, HMGB1, PTX3, FYN, GRK1, FOXO4, PRKCG, RAG1, S100A7, DLG4, CIITA, CCL8, WNT2, TGM2, NTSR1, CD48, ADRA2A, PPARA, TTN, ARRB2, IL12A, SYK, ITGB3, EBI3, IL4R, PARK2, TNIK, FOS, NOTCH1, GNAI2, GZMA, PDZD3, ADRB2, IL18R1, RFX1, RHO, VAV1, HLA-DRA, RPGR, USH2A, FGF7, IFI16, C…	657	3066	15360	1.4487961945271008	9.699823066933178E-5	1.3108496178526607E-6	3.531882700746891E-5
GOTERM_BP_ALL	GO:0007268~synaptic transmission	30	4.42%	4.588578028665844E-5	CTNNB1, NOS1AP, DLGAP2, MAPK1, NLGN1, SNCAIP, HAP1, SLC6A4, NOS1, PLP1, SLC5A7, KCNK3, CHAT, PNOC, SNCB, DLG4, ACHE, WNT2, STX1A, NTSR1, SHC3, KIF5A, BSN, SNPH, SNAP25, PARK2, ACCN1, CAMK4, AKAP5, HOMER1,	657	304	15360	2.3071377072819033	0.2142286411797134	0.0013688884716981375	0.08774230238084435
GOTERM_BP_ALL	GO:0007267~cell-cell signaling	74	10.91%	5.887159597751466E-14	POU3F1, ASIP, GNAQ, FGF8, MAPK1, NOS1, HAP1, IAPP, GRAP, SLC5A7, SH2D1A, TEK, FZD1, PCSK2, KCNK3, NR5A1, GJA3, FGFBP1, SNCB, DLG4, CCL8, WNT2, ACHE, NTSR1, SHC3, CCR1, BSN, TSHR, SYK, SNPH, PARK2, GLI1, MME, SCG5, IL18, TRH, CAMK4, AREG, WNT4, HOMER1, ADCYAP1, ZYX, CTNNB1, NOS1AP, VIPR2, DLGAP2, CCL7, C1QA, FURIN, NLGN1, SNCAIP, SLC6A4, FGF7, PLP1, ITGB2, GRAP2, PCSK1, SALL1, ERBB2, CCL5, CHAT, P…	657	661	15360	2.6173156764000853	3.0915492388317034E-10	8.355538483328928E-12	1.1256551246674462E-10
GOTERM_BP_ALL	GO:0022414~reproductive process	27	3.98%	6.508728537929357E-4	CD28, AKAP3, LIPE, ITCH, CEACAM1, CD46, NRIP1, NR0B1, PRL, CTBP1, MMP14, ROR2, AR, NR5A1, CRHBP, GRN, CCL2, DDO, ADAMTS1, WNT2, SOX9, ROPN1B, STAT5A, SMAD3, NOS3, HCFC1, ADCYAP1,	657	305	15360	2.06961598922075	0.9673137032109906	0.013921851548985176	1.2377908777851832
GOTERM_BP_ALL	GO:0050880~regulation of blood vessel size	8	1.18%	0.0018378905345538292	NPPB, WNT2, AGTR2, CAV1, KNG1, NPR1, NTS, ADRB2,	657	42	15360	4.4531419873885625	0.999936543843918	0.032448764403634534	3.4578916368744217
GOTERM_BP_ALL	GO:0050878~regulation of body fluid levels	14	2.06%	0.0022940028139476214	GNAQ, KNG1, WAS, F2, SERPIND1, ITGB3, SLC22A2, NPPB, PLG, NFE2, APOH, NPR1, RAB27A, THBS1,	657	123	15360	2.6610238705126776	0.9999942512977049	0.03879004130151942	4.298320621897622
GOTERM_BP_ALL	GO:0007260~tyrosine phosphorylation of STAT protein	6	0.88%	0.0016098037801608104	STAT1, HCLS1, F2, IL4, IL12A, NF2,	657	21	15360	6.679712981082844	0.9997892260156729	0.029778766507645438	3.0350019023808072
GOTERM_BP_ALL	GO:0050877~neurological system process	71	10.47%	0.003312630247936747	POU3F1, RBP4, RPGRIP1, TRPC3, OPRD1, GNAQ, MAPK1, HAP1, NOS1, OPN1LW, IAPP, SLC5A7, PDE6G, PDC, BFSP2, COL1A2, GRK1, KCNK3, GJA3, SNCB, DLG4, WNT2, ACHE, NTSR1, SHC3, NDN, BSN, ARRB2, ACCN3, NF2, SNPH, APP, PARK2, CAMK4, CRYAB, SAG, EYA1, HOMER1, ADRB2, CTNNB1, NOS1AP, DLGAP2, IGF1, RHO, NLGN1, SNCAIP, RPGR, SLC6A4, USH2A, PLP1, ERBB2, PTPN11, EN1, CHAT, PNOC, BEST1, OPRL1, AGTR2, STX1A, KIF5A, A…	657	1185	15360	1.4007668150203263	0.9999999731620949	0.052384970503703276	6.150270899340427
GOTERM_BP_ALL	GO:0007259~JAK-STAT cascade	10	1.47%	6.845843565506175E-5	CCL2, STAT3, STAT1, STAT5A, HCLS1, HGS, F2, IL4, IL12A, NF2,	657	43	15360	5.436975682276733	0.30210940771296646	0.0019529434167026016	0.13087871510202298
GOTERM_BP_ALL	GO:0050870~positive regulation of T cell activation	12	1.77%	2.1348075755437485E-6	CD28, EBI3, LCK, STAT5A, ZAP70, CD5, IL18, PRKCQ, IL4, NCK1, IL12A, SYK,	657	45	15360	6.2343987823439875	0.011153622902296156	8.627543939832005E-5	0.004083775612939711
GOTERM_BP_ALL	GO:0007254~JNK cascade	11	1.62%	5.173555120676312E-4	MAPK10, TNIK, ROR2, MAPK8IP1, MAPK8, CRKL, MAPK8IP2, SYK, SH2D3C, PAK1, EDA2R,	657	67	15360	3.8383425339058133	0.9340520336959152	0.011551942731621523	0.9850655094310601
GOTERM_BP_ALL	GO:0022402~cell cycle process	63	9.29%	4.076706774558337E-7	CD28, INCENP, RAP1A, PTEN, FGF8, CALR, STAT1, RUNX3, CDK3, FOXO4, EGFR, NEK2, NPM1, CDKN3, TAF1, PML, CASP3, ZBTB17, NDN, ABL1, TTN, NF2, ACPP, ERN1, UBE2I, MOS, C13orf15, HCFC1, NEDD9, ADCYAP1, PRKCA, CCNA1, CDC2, CADM1, CITED2, FGF7, E2F1, APC, RPA1, PTPN11, DNM2, AXL, NDC80, SHC1, MYC, YEATS4, CCNT1, TP53, MIS12, RYR1, F2, STARD13, CDC6, FGF1, DLG1, LCK, STAT5A, APBB1, CDC7, NME1, COPS5, EPHB2…	657	749	15360	1.9664575598514915	0.0021396099402630764	2.0206420148105586E-5	7.7986496541671E-4
GOTERM_BP_ALL	GO:0050865~regulation of cell activation	16	2.36%	4.276170135951222E-6	CD28, CD5, ZAP70, CASP3, NCK1, SYK, IL27RA, IL12A, LCK, EBI3, STAT5A, CD2, ERBB2, IL18, PRKCQ, IL4,	657	88	15360	4.250726442507265	0.02221654139397966	1.6162036198563712E-4	0.008179931787133388
GOTERM_BP_ALL	GO:0050863~regulation of T cell activation	14	2.06%	2.4557290455367003E-6	CD28, CD5, ZAP70, NCK1, SYK, IL12A, LCK, EBI3, STAT5A, CD2, ERBB2, IL18, PRKCQ, IL4,	657	64	15360	5.114155251141552	0.012819536906119033	9.77408006914704E-5	0.004697667990760657
GOTERM_BP_ALL	GO:0007243~protein kinase cascade	52	7.67%	1.140121110220438E-12	FGFR1, MAPK1, PTEN, CAV3, SRC, NOD2, REL, EDA2R, STAT1, PDE6G, FYN, ROR2, HGS, CRKL, ZAP70, TGM2, HCLS1, ADRA2A, CASP1, SYK, IL12A, NF2, SH2D3C, RGS4, TNIK, SNF1LK2, ADRB2, PRKCA, TEC, PAK1, STAT3, PTPN11, MAPK14, SHC1, FGF13, BLK, CCL2, MAPK10, MAPKAPK2, DAPK1, F2, RELA, AKT1, REN, STAT5A, C5AR1, CAV1, MAPK8IP1, IL4, MAPK8, MAPK8IP2, IRS1,	657	393	15360	3.0934039759722074	5.99002247803071E-9	1.42619582810255E-10	2.1809665184946425E-9
GOTERM_BP_ALL	GO:0007242~intracellular signaling cascade	152	22.42%	6.140256764354717E-25	PRKCZ, RAP1A, CAV3, SRC, NOD2, PTPN6, FHL2, CASP9, GRAP, PLCD1, STAT1, CAP1, HMGB2, FYN, PRKCG, YWHAE, TGM2, NPR3, ADRA2A, BMX, IL12A, RGS19, SYK, ELMO1, CA8, NF2, RGS4, S100A1, TNIK, BTK, SNF1LK2, GNAI2, GZMA, GNB2L1, KSR1, HOMER1, PDZD3, ADRB2, IGF1, VAV1, DVL1, NRIP1, GRAP2, PRKCE, DOK3, ERBB2, APAF1, SOS1, PTPN11, MAPK14, GSK3B, NDC80, CASP2, CCL2, MAPK10, TYROBP, RAB3B, F2, AKT1, REN, TXK, C…	657	1496	15360	2.3754059531658243	3.2260909039919683E-21	2.0163068149949802E-22	1.1746218431710705E-21
GOTERM_BP_ALL	GO:0009653~anatomical structure morphogenesis	114	16.81%	4.0564362957031055E-18	FGF8, ITCH, LLGL1, YY1, CAP1, PLG, MMP14, KRT18, FYN, WNT1, POU5F1, FOXO4, S100A7, WNT2, TGM2, KLF1, SYK, NOTCH1, IGFBP3, NTS, EYA1, GCM1, CLTCL1, NEDD9, ADRB2, IGF1, ANGPT1, DVL1, ITGB2, FHL1, ERBB2, APAF1, PTPN11, AR, CCL2, AGTR2, JUN, CASC5, AKT1, FGF1, PTPRZ1, DLG1, AES, STAT5A, PAX3, CAV1, SMAD3, NPR1, TGM1, SPTA1, FGFR1, GNAQ, PTEN, MAPK1, PROX1, LHX3, DCN, IGFBP5, MYF5, FZD1, PPARG, ROR2, …	657	1133	15360	2.3523437594457675	2.1312516297624116E-14	6.660161343007536E-16	7.759901354655393E-15
GOTERM_BP_ALL	GO:0022008~neurogenesis	28	4.13%	4.101606212752689E-4	GNAQ, PTEN, TLX1, NLGN1, TWIST1, MMP14, NGFR, FYN, PTPN11, EN1, EMX2, CHAT, NFASC, PRKG1, WNT2, NDN, PTPRZ1, NF2, APP, PICK1, APBB1, CCR4, POU3F2, CEBPB, ASCL1, PAX2, RTN4, GCM1,	657	312	15360	2.0981149748273036	0.8841461701358755	0.009327642380350998	0.7817205762065016
GOTERM_BP_ALL	GO:0000902~cell morphogenesis	43	6.34%	2.1789221238019005E-5	ACTN2, SPTA1, EPB42, CTNNB1, FGFR1, PTEN, ITCH, LLGL1, ITGB2, FHL1, IGFBP5, CAP1, NGFR, FYN, WNT1, PTPN11, CHAT, AR, SHC1, NFASC, PRKG1, YEATS4, PML, FGD1, TP53, NDN, NCK1, ERBB2IP, DLG1, AKAP2, PTPRZ1, NPPB, IGFBP1, APBB1, POU3F2, RAC1, SMAD3, PRKCQ, NPR1, PAX2, RTN4, IGFBP3, NEDD9,	657	499	15360	2.01462285301196	0.10817184439046867	7.335885846867507E-4	0.04167421907149693
GOTERM_BP_ALL	GO:0007229~integrin-mediated signaling pathway	10	1.47%	0.0034421594224623058	ADAMTS1, VAV1, PTK2, CEACAM1, ITGB1, ERBB2IP, SYK, ITGB3, NEDD9, ITGB2,	657	72	15360	3.2470826991374935	0.9999999864421907	0.054217329151831306	6.383316899710378
GOTERM_BP_ALL	GO:0046651~lymphocyte proliferation	13	1.92%	3.6464512657869886E-5	CD28, CASP3, CADM1, RYR1, NCK1, SYK, IL12A, EBI3, STAT5A, ERBB2, IL18, PRKCQ, IL4,	657	70	15360	4.341813437703848	0.17435307020236146	0.0011263536729020363	0.06973300892875178
GOTERM_BP_ALL	GO:0016055~Wnt receptor signaling pathway	17	2.51%	9.188750377149216E-5	CTNNB1, WNT2, CXXC4, SLC9A3R1, PORCN, SIX3, DVL1, LRP1, AES, APC, CSNK2A1, FZD1, ROR2, WNT1, SFRP1, GSK3B, WNT4,	657	126	15360	3.154308907733565	0.38294623948574413	0.0025245520641219432	0.1756330673643336
GOTERM_BP_ALL	GO:0046649~lymphocyte activation	28	4.13%	2.1812100239596017E-8	CD28, CD5, WAS, CADM1, VAV1, IL27RA, ERBB2, RAG1, NTRK1, RAG2, ZAP70, CASP3, RYR1, PIK3R1, NCK1, SYK, IL12A, LCK, EBI3, SLAMF1, STAT5A, CD2, IL18, SMAD3, PRKCQ, HDAC4, KIR3DL1, IL4,	657	185	15360	3.538442552141182	1.1459420947756982E-4	1.507903809150335E-6	4.172620999831622E-5
GOTERM_BP_ALL	GO:0042129~regulation of T cell proliferation	10	1.47%	1.4934880268622296E-5	CD28, EBI3, STAT5A, ERBB2, IL18, PRKCQ, IL4, NCK1, IL12A, SYK,	657	36	15360	6.494165398274987	0.07546876869407271	5.195235895439909E-4	0.02856633273269349
GOTERM_BP_ALL	GO:0042127~regulation of cell proliferation	69	10.18%	8.46761802816014E-18	CD28, HSF1, FGFR1, PTEN, PROX1, PTPN6, PRL, PLG, RUNX3, DDR2, BTC, HGS, FOXO4, EGFR, GPX1, NPM1, CDKN3, PAWR, FGFBP1, WNT2, TGM2, CASP3, HCLS1, ELA2, NDN, ADRA2A, ZBTB16, TSHR, SYK, IL12A, NF2, EBI3, SLAMF1, GLI1, IL18, PRKCQ, NOTCH1, HBEGF, ADRB2, CTNNB1, IGF1, TLX1, ABI1, FGF7, APC, CTBP1, ERBB2, PRTN3, SHC1, MYC, GRN, ADAMTS1, TP53, MAGED1, NCK1, CDC6, SOX9, FOXO1, CXCL1, STAT5A, CAV1, CDC7, P…	657	499	15360	3.2327669036703544	4.448886511995338E-14	1.3084960329398051E-15	1.6198425370818034E-14
GOTERM_BP_ALL	GO:0016049~cell growth	19	2.80%	0.0014889444313388393	FGFR1, YEATS4, PML, TP53, ITCH, NDN, ERBB2IP, NPPB, FHL1, IGFBP5, IGFBP1, APBB1, SMAD3, PRKCQ, NPR1, IGFBP3, AR, SHC1, NEDD9,	657	192	15360	2.313546423135464	0.9996018746975234	0.027866961395012768	2.8102087302713574
GOTERM_BP_ALL	GO:0006182~cGMP biosynthetic process	5	0.74%	0.0012399214644084893	GUCY1B3, GUCY1A2, GUCY2C, NPR1, PDZD3,	657	12	15360	9.74124809741248	0.9985242507900077	0.02429837447908889	2.345478599782802
GOTERM_BP_ALL	GO:0016044~membrane organization and biogenesis	30	4.42%	2.6457730948590176E-5	APLP1, BCL2L1, CAV3, VAV1, NLGN1, CAP1, PTX3, DNM2, EGFR, EHD2, TIE1, SNAP91, SYNJ1, SLC9A3, TP53, ELA2, SH3GL2, RYR1, PICALM, ELMO1, ROPN1B, APP, LRP1, PICK1, LRP2, CD2, RAC1, CBL, CLTCL1, ADRB2,	657	295	15360	2.3775249593684697	0.12978133285319204	8.684399211273952E-4	0.05060110250709737
GOTERM_BP_ALL	GO:0016043~cellular component organization and biogenesis	189	27.88%	1.254009912372701E-12	PRKCZ, ASF1B, KIF17, XPO1, CAV3, ITCH, SRC, NOD2, LLGL1, HAP1, ACTL6B, FHL3, STAT1, CAP1, KRT18, FHOD1, UPF1, HSPB1, HMGB2, HMGB1, PTX3, FYN, WNT1, MYOZ1, NEK2, HMGA1, DLG4, CCL8, WNT2, TGM2, SATB1, SLC9A3R1, PTK2, ADRA2A, TTN, KLF1, SYK, ELMO1, ITGB3, NF2, SNPH, LRP1, PARK2, PXN, CAMK4, GZMA, IGFBP3, HCFC1, SFRS9, ADRB2, NEDD9, CLTCL1, NOS1AP, AKAP3, VAV1, NLGN1, SNCAIP, RPGR, DOT1L, HIST3H3, IT…	657	2723	15360	1.6227066239391483	6.588499745774357E-9	1.532208804277957E-10	2.3988810937680682E-9
GOTERM_BP_ALL	GO:0042113~B cell activation	11	1.62%	6.571226582084646E-4	RAG2, STAT5A, CASP3, HDAC4, RYR1, PIK3R1, IL4, RAG1, IL27RA, SYK, NTRK1,	657	69	15360	3.72708622857521	0.9683702551618624	0.013885118268344154	1.2496056922181698
GOTERM_BP_ALL	GO:0042110~T cell activation	19	2.80%	2.247035336770724E-6	CD28, RAG2, CD5, ZAP70, VAV1, CADM1, WAS, NCK1, IL12A, SYK, LCK, EBI3, STAT5A, ERBB2, CD2, IL18, SMAD3, PRKCQ, IL4,	657	117	15360	3.796589002068454	0.01173652029506611	9.011759507193684E-5	0.004298457097384745
GOTERM_BP_ALL	GO:0042108~positive regulation of cytokine biosynthetic process	8	1.18%	0.0021158470677404466	CD28, EBI3, STAT5A, ELA2, PRKCQ, RELA, SYK, REL,	657	43	15360	4.349580545821387	0.9999853113825329	0.03617846522421497	3.970880809030053
GOTERM_BP_ALL	GO:0009628~response to abiotic stimulus	17	2.51%	0.002411883057392422	PML, TRPC3, RHO, ELA2, AKT1, RELA, OPN1LW, IL12A, MMP14, PDC, NGFR, IL18, GRK1, GPX1, MAPK8, SAG, ADRB2,	657	169	15360	2.3517332684877466	0.999996910001435	0.03997437795465186	4.514395592153453
GOTERM_BP_ALL	GO:0042107~cytokine metabolic process	11	1.62%	0.0014121027320912066	CD28, EBI3, STAT5A, IL18, ELA2, PRKCQ, CEBPB, IL4, RELA, SYK, REL,	657	76	15360	3.383801970680125	0.9994034998223801	0.026926541057585074	2.6670297500844042
GOTERM_BP_ALL	GO:0007204~elevation of cytosolic calcium ion concentration	11	1.62%	5.837893735235572E-4	GNA15, LCK, TRPC6, CNTNAP1, OPRL1, TGM2, C5AR1, CCR4, KNG1, CCR1, CCR3,	657	68	15360	3.7818963201719042	0.9534917249914686	0.012598172741019265	1.1108898982029713
GOTERM_BP_ALL	GO:0042102~positive regulation of T cell proliferation	9	1.33%	1.1439151730093679E-5	CD28, EBI3, STAT5A, IL18, PRKCQ, IL4, NCK1, IL12A, SYK,	657	27	15360	7.792998477929984	0.05833118903977774	4.087711714220177E-4	0.02188065545010165
GOTERM_BP_ALL	GO:0042098~T cell proliferation	11	1.62%	4.1159751236739005E-5	CD28, EBI3, STAT5A, ERBB2, IL18, CADM1, PRKCQ, IL4, NCK1, IL12A, SYK,	657	50	15360	5.14337899543379	0.1944723766933677	0.0012349955279160607	0.07870861130319096
GOTERM_BP_ALL	GO:0009611~response to wounding	52	7.67%	3.7496180483965816E-11	CXCL2, GNAQ, ITCH, PTPN6, PLG, PTX3, MBL2, THBS1, CXCL3, CCL8, ACHE, TGM2, CASP3, ELA2, CCR1, IL8RA, ITGB3, FOS, CCR4, HBEGF, ADRB2, CCL7, PRKCA, C1QA, KNG1, WAS, CCR3, FGF7, SERPIND1, CD46, ITGB2, STAT3, NGFR, PLA2G7, CCL5, CCL2, ITIH4, CTSB, F2, RELA, AKT1, CXCL1, STAT5A, SELE, RAC1, TNFRSF1B, HDAC4, APOH, CEBPB, RAB27A, F11R, CR2,	657	431	15360	2.8206676625454237	1.9700516429299597E-7	3.648244151222002E-9	7.172972216196172E-8
GOTERM_BP_ALL	GO:0042089~cytokine biosynthetic process	11	1.62%	0.001273952231271368	CD28, EBI3, STAT5A, IL18, ELA2, PRKCQ, CEBPB, IL4, RELA, SYK, REL,	657	75	15360	3.428919330289193	0.9987661453504384	0.02468139802526126	2.409111295574584
GOTERM_BP_ALL	GO:0065009~regulation of a molecular function	57	8.41%	1.7037388651808107E-9	GNA15, GNAQ, PTEN, CAV3, NOD2, EDA2R, CASP9, STAT1, CAP1, PDE6G, EGFR, GPX1, CDKN3, NPM1, CASP3, ELA2, SLC9A3R1, ADRA2A, ABL1, SYK, ERN1, RGS4, ID2, PRKCQ, CAMK2A, C13orf15, GNAI2, GNB2L1, EP300, ADCYAP1, ADRB2, NOS1AP, PRKCA, CCNA1, VAV1, CBLC, APC, ERBB2, APAF1, PEX14, PTPN11, SHC1, BCL2L10, CCNT1, FGD1, TP53, CTSB, F2, RELA, CDC6, LCK, PICK1, C5AR1, CAV1, SMAD3, PSEN2, IRS1,	657	554	15360	2.405420107808714	8.95140368650793E-6	1.3562792644528088E-7	3.2592265664099784E-6
GOTERM_BP_ALL	GO:0065008~regulation of biological quality	87	12.83%	3.359696778457713E-13	SPTA1, POU3F1, GNA15, FGFR1, GNAQ, PTEN, CAV3, ITCH, CALR, CREBBP, IAPP, IGFBP5, PLG, GRK1, GPX1, THBS1, WNT2, PML, TGM2, PPARGC1A, CASP3, ELA2, SLC9A3R1, NPR3, NDN, CCR1, ERBB2IP, SLC22A2, ITGB3, NPPB, APP, CCR4, PRKCQ, IGFBP3, NTS, EP300, ADRB2, NEDD9, TRPC6, CTNNB1, CCL7, PRKCA, BCL2L1, KNG1, WAS, CCR3, USH2A, SERPIND1, PLP1, KCNA5, FHL1, ERBB2, CCL5, NFE2, STX12, SLC2A4, AR, SHC1, LEP, MYC, C…	657	881	15360	2.3087089701926513	1.7650996220197612E-9	4.305122924819216E-11	6.426748022647644E-10
GOTERM_BP_ALL	GO:0050801~ion homeostasis	30	4.42%	3.0433078161581995E-7	TRPC6, GNA15, CCL7, BCL2L1, PRKCA, CAV3, KNG1, CCR3, CALR, KCNA5, CCL5, GRK1, MYC, CCL2, RYR2, OPRL1, TGM2, SLC9A3, SLC9A3R1, ELA2, RYR1, CCR1, LCK, NPPB, APP, CNTNAP1, C5AR1, CCR4, NPR1, PLN,	657	236	15360	2.9719061992105873	0.001597676523540481	1.583110408975852E-5	5.821785816650937E-4
GOTERM_BP_ALL	GO:0065007~biological regulation	366	53.98%	4.027663287737767E-31	HSF1, FGF8, ITCH, NOD2, POU2AF1, PTPN6, YY1, NR0B1, CASP9, STAT1, CAP1, TNFRSF25, KRT18, SLC5A7, MMP14, UPF1, CDK3, PTX3, HMGB1, FYN, POU5F1, PRKCG, TPM3, ZBTB17, SLC9A3R1, ADRA2A, SYK, NF2, EBI3, FOXH1, ADRBK1, POU3F3, ID2, BTK, C13orf15, NTS, GNB2L1, GCM1, NEDD9, TRPC6, CD5, RGS2, VAV1, ABI1, NLGN1, SLC6A4, USH2A, NRIP1, ITGB2, FHL1, PRKCE, CTBP1, DNMT3A, SOS1, PTPN11, LEP, CD38, AGTR2, ADAMTS1…	657	5238	15360	1.6335838733805121	2.1161342913774228E-27	3.0230489876820326E-28	7.7048590250804785E-28
GOTERM_BP_ALL	GO:0009605~response to external stimulus	73	10.77%	4.749640520276806E-14	CXCL2, TRPC3, GNAQ, MAPK1, ITCH, NOD2, PTPN6, OPN1LW, PLG, MMP14, PDC, PTX3, PPARG, MBL2, GRK1, THBS1, CXCL3, CCL8, ACHE, TGM2, PPARGC1A, CASP3, ELA2, CCR1, IL8RA, SYK, ITGB3, PARK2, FOS, CCR4, GNAI2, HBEGF, SAG, ADRB2, CCL7, PRKCA, RHO, C1QA, WAS, KNG1, CCR3, SERPIND1, FGF7, CD46, ITGB2, STAT3, NGFR, PLA2G7, CCL5, MAPK14, IL16, LEP, CCL2, ITIH4, TP53, CTSB, F2, AKT1, RELA, CXCL1, CNTNAP1, STAT5A…	657	644	15360	2.650103519668737	2.496571838150885E-10	6.934897101018578E-12	9.090506125630782E-11
GOTERM_BP_ALL	GO:0007188~G-protein signaling, coupled to cAMP nucleotide second messenger	11	1.62%	0.00328727754325422	CAP1, OPRL1, OPRD1, GNAQ, ADRA2A, CCR3, NPR3, GNAI2, TSHR, ADRB2, ADCYAP1,	657	85	15360	3.0255170561375233	0.9999999693246504	0.05230836292222374	6.104592586866586
GOTERM_BP_ALL	GO:0065003~macromolecular complex assembly	41	6.05%	0.001027990096038568	ACTN2, ASF1B, XPO1, SRC, WAS, NOD2, LLGL1, CREBBP, HIST3H3, APC, HSPB1, HMGB2, HMGB1, PEX14, NPM1, HMGA1, DLG4, TAF1, PML, TGM2, PPARGC1A, TP53, MIS12, SLC9A3R1, PICALM, SET, PTK2, TRAF1, NCK1, SYK, PICK1, PXN, AP2M1, CAV1, SMAD3, HCFC1, SFRS9, MAPK8IP2, ADRB2, CLTCL1, MAGI1,	657	560	15360	1.7116764514024787	0.9955007204124553	0.020569493705065667	1.9483112402915226
GOTERM_BP_ALL	GO:0007187~G-protein signaling, coupled to cyclic nucleotide second messenger	13	1.92%	0.0042580461666184115	CCL2, OPRL1, GNAQ, OPRD1, NPR3, CCR3, ADRA2A, CCR1, TSHR, CAP1, GNAI2, ADCYAP1, ADRB2,	657	117	15360	2.597666159309995	0.9999999998166346	0.06399488422229505	7.8386826540597365
GOTERM_BP_ALL	GO:0050794~regulation of cellular process	302	44.54%	9.725596107206364E-22	HSF1, FGF8, ITCH, NOD2, POU2AF1, PTPN6, YY1, NR0B1, CASP9, STAT1, TNFRSF25, KRT18, MMP14, UPF1, CDK3, PTX3, HMGB1, POU5F1, PRKCG, ZBTB17, ADRA2A, SYK, NF2, EBI3, FOXH1, ADRBK1, POU3F3, ID2, BTK, C13orf15, GCM1, NEDD9, CD5, RGS2, VAV1, ABI1, NLGN1, USH2A, ITGB2, NRIP1, PRKCE, CTBP1, SOS1, PTPN11, LEP, CD38, ADAMTS1, RAB3B, TUBB, JUN, CTSB, F2, ITGB1BP3, KHDRBS2, SOX9, FGF1, DLG1, HOXB7, AES, CXCL1…	657	4422	15360	1.596665902533823	5.1098281947262235E-18	2.554914097363112E-19	1.860491843224193E-18
GOTERM_BP_ALL	GO:0050793~regulation of developmental process	31	4.57%	6.876910053609306E-7	SPTA1, EPB42, CTNNB1, GNAQ, MAPK1, NLGN1, USH2A, TWIST1, IAPP, ITGB2, NGFR, FYN, PPARG, FOXO4, LEP, FGD1, ZBTB16, ITGB1BP3, AKAP2, DLG1, CRX, STAT5A, ID2, POU3F2, NOTCH1, ASCL1, IL4, IGFBP3, RTN4, LMO2, ADRB2,	657	259	15360	2.798258140723894	0.00360661028541287	3.197408868105267E-5	0.001315534303691912
GOTERM_BP_ALL	GO:0050790~regulation of catalytic activity	47	6.93%	4.0515594655986884E-7	GNA15, NOS1AP, GNAQ, PRKCA, PTEN, CCNA1, CAV3, VAV1, CASP9, STAT1, CAP1, APC, ERBB2, PDE6G, APAF1, PTPN11, GPX1, EGFR, CDKN3, SHC1, BCL2L10, CCNT1, CASP3, FGD1, TP53, ELA2, SLC9A3R1, ADRA2A, F2, CTSB, ABL1, CDC6, SYK, ERN1, RGS4, LCK, PICK1, C5AR1, CAV1, SMAD3, PSEN2, GNAI2, C13orf15, GNB2L1, IRS1, ADRB2, ADCYAP1,	657	488	15360	2.251665543828131	0.0021264257212009197	2.0273030447048868E-5	7.750543587037306E-4
GOTERM_BP_ALL	GO:0050789~regulation of biological process	337	49.71%	1.4367116150111065E-28	HSF1, FGF8, ITCH, NOD2, POU2AF1, PTPN6, YY1, NR0B1, CASP9, STAT1, TNFRSF25, KRT18, SLC5A7, MMP14, UPF1, CDK3, PTX3, HMGB1, FYN, POU5F1, PRKCG, TPM3, ZBTB17, ADRA2A, SYK, NF2, EBI3, FOXH1, ADRBK1, POU3F3, ID2, BTK, C13orf15, GCM1, NEDD9, CD5, RGS2, VAV1, ABI1, NLGN1, SLC6A4, USH2A, ITGB2, NRIP1, PRKCE, CTBP1, DNMT3A, SOS1, PTPN11, LEP, CD38, ADAMTS1, RAB3B, TUBB, JUN, CTSB, F2, ITGB1BP3, KHDRBS2, …	657	4759	15360	1.6555413870954434	7.548482825268354E-25	6.862257113880321E-26	2.74840761566586E-25
GOTERM_BP_ALL	GO:0044268~multicellular organismal protein metabolic process	6	0.88%	0.0016098037801608104	MMP13, MMP1, MMP8, PRTN3, MMP7, MMP9,	657	21	15360	6.679712981082844	0.9997892260156729	0.029778766507645438	3.0350019023808072
GOTERM_BP_ALL	GO:0044267~cellular protein metabolic process	204	30.09%	3.5932422970382605E-7	HSF1, PPIB, XPO1, ITCH, PTPN6, ACTL6B, OPN1LW, PORCN, CASP9, STAT1, MMP14, UPF1, CDK3, FYN, PRKCG, AURKC, PTPN7, BMX, SYK, NF2, EBI3, ADRBK1, TNIK, BTK, KSR1, MMP13, RHO, ABI1, ITGB2, PRKCE, CTBP1, CSNK2A1, PTPN11, ERBB3, PTPRT, ADAMTS1, MAPK10, TUBB, F2, CTSB, JUN, PTPRZ1, TXK, PICK1, IL4, MMP12, MMP9, SPTA1, GNA15, MAPK1, REL, ROR2, CRKL, HSP90AA1, ELA2, EPHB1, ZBTB16, PAK7, MOS, GUCY2C, SCG5, …	657	3482	15360	1.3697056486195147	0.0018861088989369224	1.8328859617056104E-5	6.873795842854413E-4
GOTERM_BP_ALL	GO:0044266~multicellular organismal macromolecule catabolic process	6	0.88%	0.0016098037801608104	MMP13, MMP1, MMP8, PRTN3, MMP7, MMP9,	657	21	15360	6.679712981082844	0.9997892260156729	0.029778766507645438	3.0350019023808072
GOTERM_BP_ALL	GO:0007173~epidermal growth factor receptor signaling pathway	8	1.18%	2.691338926904946E-4	PDE6G, CBLC, SHC3, EGFR, HBEGF, ERBB2IP, SHC1, CBL,	657	31	15360	6.0332891442038585	0.756884779108223	0.006378753383622815	0.5135949330074108
GOTERM_BP_ALL	GO:0050776~regulation of immune response	12	1.77%	0.00329550366337962	LCK, C1QA, FYN, MBL2, SMAD3, NOD2, IL4, CR2, CD46, IL12A, IL27RA, SYK,	657	99	15360	2.8338176283381764	0.9999999706263907	0.05227795606199248	6.119416007930978
GOTERM_BP_ALL	GO:0007172~signal complex assembly	6	0.88%	5.21629967687484E-5	PICK1, PXN, SRC, PTK2, NCK1, MAPK8IP2,	657	11	15360	12.752179327521793	0.23972231184236004	0.0015130615326394148	0.09973985420679288
GOTERM_BP_ALL	GO:0009581~detection of external stimulus	8	1.18%	0.0040227856747268404	TRPC3, PDC, NGFR, RHO, GRK1, NOD2, OPN1LW, SAG,	657	48	15360	3.896499238964992	0.9999999993656007	0.060735181877707656	7.42124385423526
GOTERM_BP_ALL	GO:0007169~transmembrane receptor protein tyrosine kinase signaling pathway	46	6.78%	3.529188174097436E-21	FGFR1, LCP2, PRKCA, PTEN, IGF1, EPHA7, RGS2, SRC, CBLC, ABI1, DDR2, ERBB2, PDE6G, TEK, COL1A2, PTPN11, FOXO4, EGFR, HMGA1, SHC1, ERBB3, NTRK1, PTPRT, ALK, ROS1, EPHB1, SHC3, PTK2, PIK3R1, NDN, AKT1, NCK1, ERBB2IP, CSF1R, FOXO1, PICK1, PXN, SNF1LK2, FRS3, CRYAB, HBEGF, EPHB2, MAPK8IP2, IRS1, CBL, ADRB2,	657	194	15360	5.543473144094524	1.854235466670793E-17	8.428343030321786E-19	6.751283662958555E-18
GOTERM_BP_ALL	GO:0044260~cellular macromolecule metabolic process	205	30.24%	6.849269427651025E-7	HSF1, PPIB, XPO1, ITCH, PTPN6, ACTL6B, OPN1LW, PORCN, CASP9, STAT1, MMP14, UPF1, CDK3, PPP1R3A, FYN, PRKCG, AURKC, PTPN7, BMX, SYK, NF2, EBI3, ADRBK1, TNIK, BTK, KSR1, MMP13, RHO, ABI1, ITGB2, PRKCE, CTBP1, CSNK2A1, PTPN11, ERBB3, PTPRT, ADAMTS1, MAPK10, TUBB, CTSB, JUN, F2, PTPRZ1, TXK, PICK1, IL4, MMP12, MMP9, SPTA1, GNA15, MAPK1, REL, ROR2, CRKL, HSP90AA1, ELA2, EPHB1, ZBTB16, PAK7, MOS, GUCY2…	657	3534	15360	1.3561669677212622	0.003592140161856383	3.212990694345663E-5	0.0013102467594006129
GOTERM_BP_ALL	GO:0007167~enzyme linked receptor protein signaling pathway	54	7.96%	4.6908959238319284E-20	FGFR1, PTEN, EPHA7, SRC, PDE6G, DDR2, COL1A2, TEK, FOXO4, EGFR, HMGA1, ALK, ROS1, SHC3, EPHB1, NDN, PIK3R1, PTK2, ERBB2IP, SYK, FOXH1, PXN, GUCY2C, FRS3, SNF1LK2, HBEGF, CRYAB, ADRB2, PDZD3, LCP2, PRKCA, AKAP3, IGF1, RGS2, CBLC, ABI1, CITED2, ERBB2, PTPN11, ERBB3, SHC1, PTPRT, NTRK1, AKT1, NCK1, CSF1R, SMAD7, FOXO1, PICK1, SMAD3, EPHB2, MAPK8IP2, IRS1, CBL,	657	285	15360	4.429704397981254	2.464596718381295E-16	9.479218147620366E-18	8.973613038727988E-17
GOTERM_BP_ALL	GO:0044259~multicellular organismal macromolecule metabolic process	6	0.88%	0.0016098037801608104	MMP13, MMP1, MMP8, PRTN3, MMP7, MMP9,	657	21	15360	6.679712981082844	0.9997892260156729	0.029778766507645438	3.0350019023808072
GOTERM_BP_ALL	GO:0007166~cell surface receptor linked signal transduction	143	21.09%	1.911936248321747E-12	CXCL2, DARC, EPHA7, SRC, PTPN6, OPN1LW, PORCN, CAP1, CD247, TNFRSF25, PDC, TEK, COL1A2, FYN, WNT1, GRK1, FOXO4, HMGA1, ALK, WNT2, TGM2, NTSR1, SLC9A3R1, PTK2, NPR3, ADRA2A, RGS19, SYK, ITGB3, RGS4, FOXH1, ADRBK1, LRP1, PXN, SNF1LK2, FRS3, NOTCH1, GNAI2, GNB2L1, WNT4, HOMER1, PDZD3, ADRB2, NEDD9, UCN, AKAP3, IGF1, RHO, RGS2, VAV1, ABI1, DVL1, ITGB2, ERBB2, CSNK2A1, PTPN11, PNOC, MAPK14, GSK3B, ERB…	657	1868	15360	1.7897196718586528	1.0045201781494484E-8	2.283000455349793E-10	3.6574632211738844E-9
GOTERM_BP_ALL	GO:0007165~signal transduction	296	43.66%	5.246189077448278E-32	CXCL2, DARC, FGF8, NOD2, PTPN6, OPN1LW, PORCN, ANGPT4, CASP9, PLCD1, STAT1, CAP1, TNFRSF25, HMGB1, COL1A2, FYN, PRKCG, MAPKBP1, NTSR1, SLC9A3R1, ADRA2A, ARRB2, BMX, ACCN3, SYK, CA8, NF2, FOXH1, ADRBK1, IL4R, TNIK, BTK, FRS3, NTS, GNB2L1, KSR1, WNT4, NEDD9, MS4A3, RHO, RGS2, VAV1, ABI1, DVL1, NRIP1, ITGB2, PRKCE, CSNK2A1, SOS1, PTPN11, NDC80, CRHBP, ERBB3, RASIP1, PTPRT, LEP, CD38, FCGR2B, ADAMTS1…	657	3758	15360	1.8414536052160262	2.7563477412913253E-28	4.593912902152208E-29	1.0035880452995734E-28
GOTERM_BP_ALL	GO:0044256~protein digestion	6	0.88%	0.0016098037801608104	MMP13, MMP1, MMP8, PRTN3, MMP7, MMP9,	657	21	15360	6.679712981082844	0.9997892260156729	0.029778766507645438	3.0350019023808072
GOTERM_BP_ALL	GO:0044254~multicellular organismal protein catabolic process	6	0.88%	0.0016098037801608104	MMP13, MMP1, MMP8, PRTN3, MMP7, MMP9,	657	21	15360	6.679712981082844	0.9997892260156729	0.029778766507645438	3.0350019023808072
GOTERM_BP_ALL	GO:0007160~cell-matrix adhesion	14	2.06%	9.861217346875066E-5	ACTN2, PTEN, PPFIA1, ITGB1, ACTN3, NF2, ITGB3, ITGB2, MMP14, PXN, MYF5, SPP1, NID1, CD44,	657	89	15360	3.6775947873377453	0.404368985590405	0.0026535700012617625	0.1884750623047382
GOTERM_BP_ALL	GO:0044243~multicellular organismal catabolic process	6	0.88%	0.0020109110481224633	MMP13, MMP1, MMP8, PRTN3, MMP7, MMP9,	657	22	15360	6.376089663760896	0.9999744778505163	0.034752869493891336	3.777517980199796
GOTERM_BP_ALL	GO:0007155~cell adhesion	76	11.21%	1.8587918897659348E-11	DSC1, DSG3, PKP3, DSC3, PTEN, INPPL1, DDR2, MMP14, MYF5, NPHS1, SPP1, ROR2, LY9, EGFR, THBS1, ACHE, TGM2, PPFIA1, CCR1, ABL1, ERBB2IP, TTN, IL12A, SYK, ITGB3, NF2, APP, PXN, MYBPC1, IL18, KIRREL, CD44, ICAM5, NEDD9, MAGI1, HSPG2, ACTN2, ZYX, CTNNB1, APLP1, CNTN1, CASK, VAV1, KNG1, CADM1, NLGN1, CCR3, USH2A, CEACAM1, ACTN3, ITGB2, APC, APAF1, CCL5, CLSTN3, PKP2, NFASC, CCL2, CD84, ITGB1, PSTPIP1, …	657	774	15360	2.295611954739065	9.766086905838023E-8	1.8426580261632353E-9	3.555838956614821E-8
GOTERM_BP_ALL	GO:0007154~cell communication	329	48.53%	2.3155788313153405E-38	CXCL2, DARC, FGF8, NOD2, HAP1, PTPN6, OPN1LW, PORCN, ANGPT4, CASP9, PLCD1, STAT1, CAP1, TNFRSF25, SLC5A7, HMGB1, COL1A2, FYN, PRKCG, MAPKBP1, NTSR1, SLC9A3R1, ADRA2A, ARRB2, BMX, SYK, ACCN3, CA8, NF2, FOXH1, ADRBK1, IL4R, TNIK, BTK, FRS3, NTS, GNB2L1, KSR1, WNT4, NEDD9, MS4A3, RHO, RGS2, VAV1, ABI1, NLGN1, SLC6A4, DVL1, NRIP1, ITGB2, PRKCE, CSNK2A1, SOS1, PTPN11, NDC80, CRHBP, ERBB3, RASIP1, PTPR…	657	4123	15360	1.8655565116946144	1.2166051179730798E-34	6.083025589865399E-35	4.4296673237464813E-35
GOTERM_BP_ALL	GO:0044236~multicellular organismal metabolic process	7	1.03%	5.234774166995019E-4	MMP13, MMP1, MMP8, PRTN3, MMP7, MMP9, ADRB2,	657	25	15360	6.546118721461187	0.936140535151862	0.011638426259414136	0.9966666164790028
GOTERM_BP_ALL	GO:0050730~regulation of peptidyl-tyrosine phosphorylation	9	1.33%	2.0142140838478738E-4	PRKCE, PRKCA, HCLS1, EGFR, IL4, IL12A, SYK, NF2, ITGB2,	657	39	15360	5.395152792413066	0.6529806277870924	0.004887897902172478	0.38461338285790125
GOTERM_BP_ALL	GO:0043687~post-translational protein modification	138	20.35%	4.503780734942613E-18	PRKCZ, DYRK1A, EPHA7, SRC, ITCH, PTPN6, OPN1LW, STAT1, MMP14, PTPRO, CDK3, TEK, FYN, PCSK2, GRK1, NEK2, CDKN3, PRKCG, ALK, WNT2, TGM2, AURKC, SATB1, PTK2, PTPN7, TTN, BMX, IL12A, SYK, NF2, ADRBK1, UBE2I, PARK2, TNIK, BTK, SNF1LK2, CAMK4, IGFBP3, PRKACA, KSR1, PTPRH, CASK, RHO, FURIN, ABI1, CAND2, ITGB2, PRKCE, CTBP1, ERBB2, CSNK2A1, PTPN11, AXL, MAPK14, GSK3B, ERBB3, PTPRT, CCL2, MAPK10, CCNT1, J…	657	1522	15360	2.119777509765449	2.366286398138849E-14	7.170564842844997E-16	8.615664509059997E-15
GOTERM_BP_ALL	GO:0009416~response to light stimulus	11	1.62%	0.0019011698241182193	TRPC3, PDC, RHO, ELA2, GRK1, GPX1, RELA, OPN1LW, MAPK8, SAG, IL12A,	657	79	15360	3.2553031616669554	0.9999545207081226	0.03321377985227936	3.574906026989866
GOTERM_BP_ALL	GO:0021700~developmental maturation	18	2.65%	8.040122741381344E-9	EPB42, CTNNB1, FGFR1, ACTA1, GNAQ, NLGN1, AKT1, PLP1, KLF1, TTN, REN, ACTB, APP, PICK1, CDH5, MYOZ1, PSEN2, SOX10,	657	73	15360	5.7646838055920435	4.2241913092544436E-5	5.867054571062624E-7	1.5380632312211873E-5
GOTERM_BP_ALL	GO:0040018~positive regulation of multicellular organism growth	5	0.74%	0.0030867255251772266	STAT5A, POU3F2, AKT1, TSHR, DLG1,	657	15	15360	7.792998477929984	0.9999999117186763	0.049341548474610364	5.742511983752008
GOTERM_BP_ALL	GO:0040014~regulation of multicellular organism growth	7	1.03%	0.0014634983114827829	APP, STAT5A, POU3F2, AKT1, TSHR, DLG1, ADRB2,	657	30	15360	5.455098934550989	0.9995448357451833	0.027593430641476457	2.762817147822494
GOTERM_BP_ALL	GO:0060047~heart contraction	11	1.62%	4.9264432571728133E-5	SCN5A, ADRBK1, S100A1, RYR2, PRKCA, SP4, PLN, GPX1, HBEGF, SLC8A1, ADRB2,	657	51	15360	5.042528426895872	0.22805479127396922	0.0014531100915911033	0.0942000406379595
GOTERM_BP_ALL	GO:0040008~regulation of growth	22	3.24%	1.5368640398486834E-4	YEATS4, PML, TP53, ITCH, NDN, AKT1, TSHR, DLG1, NPPB, APP, IGFBP5, IGFBP1, STAT5A, APBB1, POU3F2, SMAD3, PRKCQ, NPR1, IGFBP3, SHC1, ADRB2, NEDD9,	657	202	15360	2.546227225462272	0.5540419641223189	0.0038563271192993964	0.29359054091127046
GOTERM_BP_ALL	GO:0040007~growth	28	4.13%	1.3267406921308724E-4	FGFR1, ITCH, FHL1, IGFBP5, PLG, AR, SHC1, PML, YEATS4, TP53, NDN, AKT1, TSHR, ERBB2IP, DLG1, NPPB, APP, IGFBP1, STAT5A, APBB1, POU3F2, SMAD3, PRKCQ, NPR1, PSEN2, IGFBP3, NEDD9, ADRB2,	657	291	15360	2.2495253338354595	0.5019803800600433	0.0033947895312577137	0.2534984767794235
GOTERM_BP_ALL	GO:0043623~cellular protein complex assembly	10	1.47%	9.403718448731987E-4	PICK1, PXN, XPO1, MIS12, SMAD3, SRC, PTK2, NCK1, MAPK8IP2, ADRB2,	657	60	15360	3.896499238964992	0.9928671056295145	0.018976694413534334	1.783664472549995
GOTERM_BP_ALL	GO:0009314~response to radiation	12	1.77%	0.0035639674214419706	TRPC3, PML, PDC, RHO, ELA2, GRK1, GPX1, RELA, OPN1LW, MAPK8, SAG, IL12A,	657	100	15360	2.805479452054794	0.999999992866987	0.055917298900479806	6.6019706658507875
GOTERM_BP_ALL	GO:0050678~regulation of epithelial cell proliferation	10	1.47%	1.4934880268622296E-5	PRL, RUNX3, ERBB2, SMAD3, NME1, EGFR, GPX1, NOTCH1, MAGED1, GRN,	657	36	15360	6.494165398274987	0.07546876869407271	5.195235895439909E-4	0.02856633273269349
GOTERM_BP_ALL	GO:0050673~epithelial cell proliferation	10	1.47%	3.722434457584621E-5	PRL, RUNX3, ERBB2, SMAD3, NME1, EGFR, GPX1, NOTCH1, MAGED1, GRN,	657	40	15360	5.844748858447488	0.17764273270013176	0.0011430908902603232	0.07118558526982843
GOTERM_BP_ALL	GO:0050671~positive regulation of lymphocyte proliferation	9	1.33%	7.178012379703285E-5	CD28, EBI3, STAT5A, IL18, PRKCQ, IL4, NCK1, IL12A, SYK,	657	34	15360	6.1885576148267525	0.31418427267180293	0.002036552091140287	0.1372249812224724
GOTERM_BP_ALL	GO:0050670~regulation of lymphocyte proliferation	11	1.62%	2.3290950348140595E-5	CD28, EBI3, STAT5A, ERBB2, CASP3, IL18, PRKCQ, IL4, NCK1, IL12A, SYK,	657	47	15360	5.471679782376372	0.11518091465958602	7.791363041933508E-4	0.04454583044102289
GOTERM_BP_ALL	GO:0000278~mitotic cell cycle	26	3.83%	0.0025085521260684064	CD28, INCENP, CCNA1, CDC2, E2F1, CDK3, FOXO4, DNM2, NEK2, CDKN3, NDC80, SHC1, TAF1, PML, YEATS4, MIS12, TP53, CDC6, ABL1, TTN, DLG1, UBE2I, STAT5A, APBB1, CDC7, NEDD9,	657	318	15360	1.9114901926998076	0.9999981428952021	0.04102821413239799	4.691245265231059
GOTERM_BP_ALL	GO:0035295~tube development	18	2.65%	1.800944846329868E-4	CTNNB1, FGFR1, AGTR2, WNT2, KNG1, FGF1, NPPB, FOXH1, MMP14, GLI1, APAF1, CAV1, NOTCH1, NPR1, NTS, EP300, CD44, ADRB2,	657	147	15360	2.86273413474979	0.6118260195625802	0.00441220774946427	0.34395616597815426
GOTERM_BP_ALL	GO:0000270~peptidoglycan metabolic process	7	1.03%	9.98467353878217E-4	MMP13, MMP1, MMP14, MMP8, MMP7, MMP12, MMP9,	657	28	15360	5.844748858447488	0.9947449626939429	0.02006079209383349	1.8928631820174235
GOTERM_BP_ALL	GO:0043549~regulation of kinase activity	26	3.83%	2.732843846403054E-5	CCNA1, PTEN, PRKCA, CAV3, APC, PDE6G, ERBB2, PTPN11, EGFR, CDKN3, SHC1, CASP3, CCNT1, ELA2, ADRA2A, CDC6, SYK, RGS4, ERN1, PICK1, CAV1, C5AR1, C13orf15, GNB2L1, IRS1, ADRB2,	657	236	15360	2.5756520393158424	0.13375333436782788	8.859380513849269E-4	0.05226594090063097
GOTERM_BP_ALL	GO:0055082~cellular chemical homeostasis	27	3.98%	1.5431583899618612E-6	GNA15, TRPC6, CCL7, BCL2L1, PRKCA, CAV3, KNG1, CCR3, CALR, KCNA5, CCL5, GRK1, MYC, CCL2, RYR2, OPRL1, TGM2, SLC9A3R1, ELA2, RYR1, CCR1, LCK, APP, CNTNAP1, C5AR1, CCR4, PLN,	657	214	15360	2.949686339777237	0.008074981195551723	6.538302724823364E-5	0.002951997393529915
GOTERM_BP_ALL	GO:0055080~cation homeostasis	22	3.24%	3.380610962182329E-5	CCL2, TRPC6, GNA15, RYR2, OPRL1, TGM2, CCL7, PRKCA, ELA2, KNG1, RYR1, CCR3, CCR1, CALR, LCK, APP, CNTNAP1, C5AR1, CCR4, CCL5, PLN, MYC,	657	182	15360	2.8260324150735108	0.16273973105542483	0.0010567049977868725	0.0646507625482351
GOTERM_BP_ALL	GO:0007049~cell cycle	74	10.91%	6.160850858194932E-8	CD28, RAP1A, INCENP, PTEN, FGF8, MAPK1, CALR, STAT1, RUNX3, KRT18, UPF1, CDK3, FOXO4, EGFR, NEK2, NPM1, CDKN3, TAF1, SEPT4, PML, CASP3, AURKC, ZBTB17, NDN, ABL1, ERBB2IP, TTN, ACPP, NF2, ERN1, UBE2I, MOS, C13orf15, HCFC1, EP300, NEDD9, ADCYAP1, SIAH2, PRKCA, CCNA1, CDC2, RGS2, CADM1, CITED2, FGF7, E2F1, APC, PPP1CA, RPA1, PTPN11, DNM2, AXL, NDC80, SHC1, MYC, YEATS4, CCNT1, TP53, MIS12, RYR1, F2, …	657	894	15360	1.9351741186806002	3.236387319860423E-4	3.636972198628463E-6	1.178560804948603E-4
GOTERM_BP_ALL	GO:0055074~calcium ion homeostasis	20	2.95%	8.566054754646166E-7	CCL2, TRPC6, GNA15, RYR2, OPRL1, TGM2, CCL7, PRKCA, ELA2, KNG1, RYR1, CCR3, CCR1, CALR, LCK, CNTNAP1, C5AR1, CCR4, CCL5, PLN,	657	121	15360	3.864296765915695	0.004490494540043577	3.8140010749532216E-5	0.0016386606097706924
GOTERM_BP_ALL	GO:0031589~cell-substrate adhesion	14	2.06%	1.5570479984606788E-4	ACTN2, PTEN, PPFIA1, ITGB1, ACTN3, NF2, ITGB3, ITGB2, MMP14, PXN, MYF5, SPP1, NID1, CD44,	657	93	15360	3.5194186674522507	0.5587469303084864	0.0038883099837355717	0.2974408869969136
GOTERM_BP_ALL	GO:0055066~di-, tri-valent inorganic cation homeostasis	22	3.24%	5.06417471304534E-6	CCL2, TRPC6, GNA15, RYR2, OPRL1, TGM2, CCL7, PRKCA, ELA2, KNG1, RYR1, CCR3, CCR1, CALR, LCK, APP, CNTNAP1, C5AR1, CCR4, CCL5, PLN, MYC,	657	161	15360	3.1946453387787517	0.026256387308680185	1.8735738524444656E-4	0.009687245009737389
GOTERM_BP_ALL	GO:0055065~metal ion homeostasis	20	2.95%	2.604914511679369E-6	CCL2, TRPC6, GNA15, RYR2, OPRL1, TGM2, CCL7, PRKCA, ELA2, KNG1, RYR1, CCR3, CCR1, CALR, LCK, CNTNAP1, C5AR1, CCR4, CCL5, PLN,	657	130	15360	3.5967685282753776	0.013593007916258726	1.0213089376243101E-4	0.004983044441930762
GOTERM_BP_ALL	GO:0035264~multicellular organism growth	7	1.03%	0.0024488638004373925	APP, STAT5A, POU3F2, AKT1, TSHR, DLG1, ADRB2,	657	33	15360	4.9591808495918075	0.9999974568577106	0.040448042581666566	4.582086115929118
GOTERM_BP_ALL	GO:0000165~MAPKKK cascade	26	3.83%	2.6516121946810576E-8	FGFR1, MAPK1, PRKCA, CAV3, PAK1, EDA2R, PDE6G, ROR2, PTPN11, SHC1, CRKL, FGF13, MAPK10, MAPKAPK2, ADRA2A, REN, SYK, SH2D3C, RGS4, TNIK, CAV1, C5AR1, MAPK8IP1, MAPK8, MAPK8IP2, ADRB2,	657	163	15360	3.7291649158192564	1.393060026677606E-4	1.786097208134052E-6	5.072492855751065E-5
GOTERM_BP_ALL	GO:0035239~tube morphogenesis	14	2.06%	6.884521461153083E-4	CTNNB1, FGFR1, AGTR2, WNT2, KNG1, NPPB, MMP14, APAF1, CAV1, NOTCH1, NPR1, NTS, CD44, ADRB2,	657	108	15360	3.030610519194994	0.973173719521162	0.014484293327557518	1.3088116945232153
GOTERM_BP_ALL	GO:0000122~negative regulation of transcription from RNA polymerase II promoter	20	2.95%	2.1563343008388572E-5	CBX2, CTNNB1, IRF8, HAND1, TWIST1, NRIP1, STAT3, ORC2L, E2F1, ID2, HMGB1, PPARG, SMAD3, HDAC4, RYBP, ZNF238, ZEB1, PAWR, TCF4, NCOA2,	657	150	15360	3.1171993911719937	0.10711280339891749	7.354114372951637E-4	0.04124228720970846
GOTERM_BP_ALL	GO:0048878~chemical homeostasis	34	5.01%	8.248738841109306E-8	TRPC6, GNA15, CCL7, PRKCA, BCL2L1, CAV3, KNG1, CCR3, CALR, KCNA5, CCL5, GRK1, SLC2A4, MYC, CCL2, RYR2, OPRL1, TGM2, PPARGC1A, SLC9A3, ELA2, SLC9A3R1, RYR1, CCR1, NR5A2, NPPB, LCK, APP, CNTNAP1, C5AR1, CAV1, CCR4, NPR1, PLN,	657	275	15360	2.8904939809049397	4.332948569987227E-4	4.762502465172069E-6	1.5779700984763778E-4
GOTERM_BP_ALL	GO:0007010~cytoskeleton organization and biogenesis	49	7.23%	5.784494418307491E-7	PRKCZ, SPTA1, KIF17, LLGL1, HAP1, CALR, FHL3, CAP1, FHOD1, BFSP2, MYOZ1, WNT2, EPB41L3, ADRA2A, PPP1R9A, ABL1, TTN, ERBB2IP, VIM, NF2, ELMO1, NEDD9, WAS, NLGN1, KISS1, PAK1, APC, FMNL1, MYH4, SYNPO, NDC80, EHD2, PRKG1, ACTA1, FGD1, CNN1, TUBB, NCK1, KIF5A, TUBA1A, DLG1, ACTB, SHANK1, CXCL1, TUBA8, APBB1, SGCG, RAC1, CBL,	657	526	15360	2.1778912096116114	0.0030345606311654727	2.7628475110064166E-5	0.0011065592413705971
GOTERM_BP_ALL	GO:0019935~cyclic-nucleotide-mediated signaling	15	2.21%	8.998409113430409E-4	CCL2, OPRL1, OPRD1, GNAQ, TGM2, NPR3, CCR3, ADRA2A, CCR1, TSHR, CAP1, GNAI2, ADCYAP1, ADRB2, PDZD3,	657	125	15360	2.805479452054794	0.9911725804423551	0.018306505176243992	1.707412657459484
GOTERM_BP_ALL	GO:0048869~cellular developmental process	186	27.43%	4.680759873118247E-31	PRKCZ, ASF1B, NOD2, PTPN6, CASP9, STAT1, TNFRSF25, PLG, MMP14, KRT18, HSPB1, HMGB1, FYN, WNT1, FOXO4, MYOZ1, EMX2, RYBP, PRKCG, RAG1, S100A7, WNT2, TGM2, TTN, KLF1, IL12A, SYK, ELMO1, NF2, MYBPC1, ID2, BTK, TRAF3, NOTCH1, GZMA, IGFBP3, GCM1, ADRB2, CD5, IGF1, NLGN1, USH2A, ANGPT1, PLP1, IFI16, ITGB2, FHL1, PRKCE, ERBB2, APAF1, PTPN11, DNM2, GSK3B, CASP2, LEP, CCL2, CD38, AGTR2, TUBB, CASC5, JUN, …	657	1835	15360	2.369751035795603	2.459271237336327E-27	3.074089046670409E-28	8.954222926834139E-28
GOTERM_BP_ALL	GO:0055002~striated muscle cell development	4	0.59%	0.003696174872552823	ACTA1, MYOZ1, TTN, ACTB,	657	8	15360	11.689497716894977	0.9999999964477363	0.05742124909427648	6.838744387954765
GOTERM_BP_ALL	GO:0019933~cAMP-mediated signaling	12	1.77%	0.0016807446880965993	CAP1, OPRL1, OPRD1, TGM2, GNAQ, ADRA2A, CCR3, NPR3, GNAI2, TSHR, ADRB2, ADCYAP1,	657	91	15360	3.0829444528074665	0.9998548963054629	0.0301186447991848	3.166719335312762
GOTERM_BP_ALL	GO:0055001~muscle cell development	4	0.59%	0.003696174872552823	ACTA1, MYOZ1, TTN, ACTB,	657	8	15360	11.689497716894977	0.9999999964477363	0.05742124909427648	6.838744387954765
GOTERM_BP_ALL	GO:0019932~second-messenger-mediated signaling	29	4.28%	2.6771014291517194E-6	GNA15, OPRD1, GNAQ, CCR3, CAP1, ERBB2, HMGB2, EGFR, NDC80, CCL2, OPRL1, TGM2, RYR1, NPR3, ADRA2A, CCR1, TSHR, SYK, CA8, PICK1, C5AR1, BTK, GNAI2, GNB2L1, GNG13, HOMER1, ADCYAP1, ADRB2, PDZD3,	657	248	15360	2.7338341434673734	0.013967052611490338	1.0418353352947829E-4	0.005121130312846223
GOTERM_BP_ALL	GO:0003018~vascular process in circulatory system	8	1.18%	0.0021158470677404466	NPPB, WNT2, AGTR2, CAV1, KNG1, NPR1, NTS, ADRB2,	657	43	15360	4.349580545821387	0.9999853113825329	0.03617846522421497	3.970880809030053
GOTERM_BP_ALL	GO:0006996~organelle organization and biogenesis	83	12.24%	1.1687403012022265E-5	SPTA1, PRKCZ, ASF1B, KIF17, LLGL1, HAP1, ACTL6B, CALR, CREBBP, FHL3, CAP1, FHOD1, HMGB2, BFSP2, CBX5, HMGB1, MYOZ1, NEK2, GPX1, NPM1, HMGA1, CBX2, WNT2, PML, EPB41L3, PPARGC1A, CASP3, HSP90AA1, SATB1, SET, ADRA2A, ABL1, PPP1R9A, ERBB2IP, TTN, KLF1, VIM, ELMO1, NF2, EP300, NEDD9, HMGA2, BCL2L1, WAS, NLGN1, KISS1, DOT1L, PAK1, HIST3H3, APC, FMNL1, PEX14, MYH4, EXOSC4, SYNPO, NDC80, EHD2, EXOSC1, PR…	657	1195	15360	1.623813071970348	0.05955863272604911	4.148191702421089E-4	0.02235545685368434
GOTERM_BP_ALL	GO:0048856~anatomical structure development	217	32.01%	9.316525294322142E-37	FGF8, ITCH, LLGL1, YY1, FHL3, NR0B1, CAP1, KRT18, MMP14, COL1A2, FYN, MYOZ1, POU5F1, RAG1, S100A7, BMX, SYK, NF2, FOXH1, ADRBK1, POU3F3, ID2, BTK, NTS, GCM1, CLTCL1, NEDD9, NLGN1, USH2A, DVL1, ITGB2, NRIP1, FHL1, PTPN11, ERBB3, LEP, ADAMTS1, AGTR2, JUN, ITGB1BP3, SOX9, FGF1, PTPRZ1, DLG1, AES, CXCL1, PICK1, CD2, PAX3, CAV1, ACCN1, IL4, MMP9, SPTA1, POU3F1, MAPK1, PROX1, DCN, IL27RA, EDA2R, IGFBP5…	657	2153	15360	2.3563595026160797	4.894902389636853E-33	1.631634129878951E-33	1.782237214687002E-33
GOTERM_BP_ALL	GO:0003015~heart process	11	1.62%	4.9264432571728133E-5	SCN5A, ADRBK1, S100A1, RYR2, PRKCA, SP4, PLN, GPX1, HBEGF, SLC8A1, ADRB2,	657	51	15360	5.042528426895872	0.22805479127396922	0.0014531100915911033	0.0942000406379595
GOTERM_BP_ALL	GO:0003014~renal system process	4	0.59%	0.003696174872552823	NPPB, AGTR2, KNG1, NPR1,	657	8	15360	11.689497716894977	0.9999999964477363	0.05742124909427648	6.838744387954765
GOTERM_BP_ALL	GO:0003013~circulatory system process	24	3.54%	6.920105120643202E-7	RYR2, WNT2, AGTR2, PRKCA, KNG1, NPR3, REN, SLC8A1, MEOX2, NPPB, ADRBK1, SCN5A, S100A1, GUCY1B3, SP4, CAV1, HOXB2, NFE2, PLN, NPR1, GPX1, HBEGF, NTS, ADRB2,	657	167	15360	3.3598556312033465	0.003629222881997962	3.1615365342685386E-5	0.0013237973515045631
GOTERM_BP_ALL	GO:0003012~muscle system process	25	3.69%	1.7762326329853925E-7	ACTN2, TRDN, PRKCA, KNG1, NOS1, CASQ2, ACTN3, SLC8A1, SCN5A, MYH4, MYL3, PRKG1, DYSF, TPM3, RYR2, ACTA1, ANKRD2, CNN1, RYR1, KBTBD10, TTN, MYBPC1, PLN, CRYAB, ADRB2,	657	167	15360	3.4998496158368195	9.327973821516844E-4	9.721126794981494E-6	3.3979007233453373E-4
GOTERM_BP_ALL	GO:0000080~G1 phase of mitotic cell cycle	6	0.88%	0.0012707063163168175	TAF1, E2F1, CDC2, CDC7, FOXO4, CDC6,	657	20	15360	7.013698630136986	0.9987448954276774	0.024710311325551793	2.4030435918287907
GOTERM_BP_ALL	GO:0003008~system process	110	16.22%	3.788042656625862E-9	RPGRIP1, TRPC3, HAP1, NOS1, OPN1LW, SLC8A1, MEOX2, SLC5A7, PDC, COL1A2, GRK1, KCNK3, DLG4, TPM3, WNT2, NTSR1, NPR3, BSN, ARRB2, TTN, ACCN3, NF2, ADRBK1, SNPH, S100A1, MYBPC1, PARK2, SP4, CAMK4, NTS, EYA1, HOMER1, ADRB2, NOS1AP, RHO, IGF1, NLGN1, RPGR, SLC6A4, SNCAIP, USH2A, PLP1, CASQ2, ERBB2, PTPN11, PNOC, LEP, AGTR2, REN, ACTB, SNAP25, PAX3, CAV1, ACCN1, NPR1, POU3F1, RBP4, TRDN, GNAQ, OPRD1, M…	657	1461	15360	1.7602255288958897	1.9902178108321955E-5	2.926819595572283E-7	7.246468125554628E-6
GOTERM_BP_ALL	GO:0003002~regionalization	16	2.36%	7.387385942739754E-5	CTNNB1, YY1, FGF1, MYF6, NEUROD1, FOXH1, MEOX2, APC, GLI1, MYF5, ROR2, EN1, EMX2, SFRP1, EP300, CRKL,	657	111	15360	3.3699452877535068	0.3216877793374535	0.002062485013587745	0.14122498080464396
GOTERM_BP_ALL	GO:0000074~regulation of progression through cell cycle	52	7.67%	3.7310945394400445E-8	CD28, RAP1A, FGF8, PTEN, CALR, STAT1, RUNX3, CDK3, FOXO4, EGFR, NEK2, CDKN3, PML, CASP3, ZBTB17, NDN, ABL1, NF2, ACPP, ERN1, MOS, C13orf15, HCFC1, NEDD9, ADCYAP1, CCNA1, PRKCA, CDC2, CADM1, CITED2, FGF7, APC, PTPN11, AXL, SHC1, MYC, CCNT1, TP53, RYR1, STARD13, F2, CDC6, FGF1, DLG1, LCK, STAT5A, APBB1, CDC7, NME1, COPS5, EPHB2, WT1,	657	526	15360	2.311231487751098	1.9601249806122656E-4	2.3906277646368324E-6	7.13752508540999E-5
GOTERM_BP_ALL	GO:0043412~biopolymer modification	141	20.80%	1.170248851991968E-11	PRKCZ, DYRK1A, EPHA7, SRC, ITCH, PTPN6, OPN1LW, STAT1, MMP14, PTPRO, CDK3, TEK, FYN, PCSK2, GRK1, NEK2, CDKN3, PRKCG, ALK, WNT2, TGM2, AURKC, SATB1, PTK2, PTPN7, TTN, BMX, IL12A, SYK, NF2, ADRBK1, UBE2I, PARK2, FOS, TNIK, BTK, SNF1LK2, CAMK4, IGFBP3, PRKACA, KSR1, PTPRH, CASK, RHO, FURIN, ABI1, CAND2, ITGB2, PRKCE, CTBP1, ERBB2, CSNK2A1, DNMT3A, PTPN11, AXL, MAPK14, GSK3B, ERBB3, PTPRT, CCL2, MAP…	657	1877	15360	1.7562271476634967	6.148507936121206E-8	1.254797599159474E-9	2.238675911314658E-8
GOTERM_BP_ALL	GO:0006968~cellular defense response	10	1.47%	0.0045376777407389445	NCF2, SH2D1A, C5AR1, CCL5, TYROBP, CCR3, IL4, RELA, ITGB1, CD244,	657	75	15360	3.1171993911719937	0.9999999999580782	0.06767512091930428	8.332531914297391
GOTERM_BP_ALL	GO:0046209~nitric oxide metabolic process	7	1.03%	6.561932442752676E-4	CAV1, PTX3, HSP90AA1, NOS1, EGFR, AKT1, NOS3,	657	26	15360	6.29434492448191	0.9682153229568964	0.013978003850689258	1.2478487855234977
GOTERM_BP_ALL	GO:0043406~positive regulation of MAP kinase activity	10	1.47%	0.002317039125204232	ERBB2, PDE6G, C5AR1, PTPN11, ELA2, ADRA2A, EGFR, SHC1, SYK, ADRB2,	657	68	15360	3.43808756379264	0.9999949080458632	0.038922120755750744	4.340582671751414
GOTERM_BP_ALL	GO:0043405~regulation of MAP kinase activity	13	1.92%	9.385746532838428E-4	PRKCA, ELA2, ADRA2A, SYK, RGS4, PDE6G, ERBB2, CAV1, C5AR1, PTPN11, EGFR, SHC1, ADRB2,	657	98	15360	3.101295312645606	0.9927993707467013	0.019013750204176505	1.7802845611434082
GOTERM_BP_ALL	GO:0006959~humoral immune response	10	1.47%	0.0037812855239873723	CD28, CCL2, EBI3, SH2D1A, PAX5, C1QA, MBL2, POU2AF1, CR2, CD46,	657	73	15360	3.202602114217802	0.9999999977323693	0.05785341110808695	6.990870131447258
GOTERM_BP_ALL	GO:0006955~immune response	65	9.59%	1.3059951183902837E-4	CD28, CXCL2, OPRD1, INPPL1, NOD2, POU2AF1, IL27RA, FCGR3A, TNFRSF25, SH2D1A, PTX3, FYN, MBL2, LY9, RAG1, S100A7, CIITA, CXCL3, CCL8, ZAP70, CCR1, SYK, IL12A, EBI3, IL4R, INPP5D, CCR4, IL18, NOTCH1, ZEB1, GZMA, IL18R1, LCP2, CCL7, RFX1, C1QA, WAS, CADM1, VAV1, HLA-DRA, CD46, PSMB9, IFI16, CD244, PAX5, CCL5, IL16, CCL2, RAG2, FCGR2B, CTSG, IRF8, C1QBP, RYR1, TUBB, RELA, LCK, CXCL1, STAT5A, C5AR1, S…	657	938	15360	1.620079640934272	0.4965216898108259	0.003358146055685296	0.24953934046646475
GOTERM_BP_ALL	GO:0006954~inflammatory response	38	5.60%	7.016715112697274E-9	CXCL2, CCL7, PRKCA, C1QA, KNG1, ITCH, CCR3, CD46, ITGB2, STAT3, PLA2G7, PTX3, CCL5, MBL2, THBS1, CCL2, CXCL3, CCL8, TGM2, ITIH4, ELA2, F2, CCR1, AKT1, RELA, IL8RA, CXCL1, STAT5A, FOS, CCR4, RAC1, SELE, HDAC4, TNFRSF1B, CEBPB, F11R, CR2, ADRB2,	657	301	15360	2.951501084664512	3.68651417173016E-5	5.192367842354884E-7	1.3422869127310832E-5
GOTERM_BP_ALL	GO:0006952~defense response	61	9.00%	1.4206011480049988E-10	CXCL2, DARC, ITCH, NOD2, IL27RA, SH2D1A, PTX3, MBL2, THBS1, S100A7, CIITA, CXCL3, CCL8, TGM2, ELA2, CD48, CCR1, IL8RA, IL12A, NCF2, FOS, CCR4, ADRB2, IL18R1, CCL7, PRKCA, C1QA, WAS, CADM1, KNG1, CCR3, CD46, CD244, ITGB2, STAT3, PLA2G7, CCL5, CCL2, CD84, ITIH4, TYROBP, TUBB, F2, AKT1, RELA, ITGB1, CAMP, MX1, CXCL1, STAT5A, C5AR1, SELE, RAC1, TNFRSF1B, HDAC4, APOH, CEBPB, IL4, F11R, CR2, HTN1,	657	577	15360	2.4716095692568234	7.463837046195465E-7	1.332828536426689E-8	2.717589042688928E-7
GOTERM_BP_ALL	GO:0006950~response to stress	90	13.27%	1.2145818951360555E-9	CXCL2, HSF1, GNAQ, MAPK1, ITCH, PTPN6, CREBBP, PLG, UPF1, MMP14, HSPB1, HMGB2, PTX3, HMGB1, MBL2, FOXO4, GPX1, EGFR, NPM1, PRKCG, S100A7, THBS1, CXCL3, CCL8, ACHE, PML, TGM2, PPARGC1A, CASP3, HSP90AA1, ELA2, CCR1, ADRA2A, PPARA, ABL1, IL8RA, TTN, ITGB3, ERN1, TNIK, FOS, CCR4, IL18, HBEGF, EP300, ADRB2, CCL7, PRKCA, C1QA, CDC2, WAS, KNG1, CITED2, CCR3, SERPIND1, FGF7, CD46, IFI16, ITGB2, STAT3, AP…	657	1081	15360	1.9464473534145197	6.3813928377065565E-6	9.817558288549577E-8	2.3234767665414324E-6
GOTERM_BP_ALL	GO:0019725~cellular homeostasis	31	4.57%	3.1224799395695985E-5	TRPC6, GNA15, CCL7, PRKCA, BCL2L1, CAV3, KNG1, CCR3, USH2A, CALR, KCNA5, PLG, CCL5, GRK1, GPX1, MYC, CCL2, RYR2, OPRL1, TGM2, PPARGC1A, ELA2, SLC9A3R1, RYR1, CCR1, LCK, APP, CNTNAP1, C5AR1, CCR4, PLN,	657	313	15360	2.315491560535107	0.1513069129433986	9.937946912019768E-4	0.0597156652263342
GOTERM_BP_ALL	GO:0000003~reproduction	41	6.05%	5.718079118303214E-4	CD28, HSF1, ASF1B, AKAP3, CCNA1, CADM1, LIPE, ITCH, CEACAM1, CD46, NRIP1, NR0B1, PRL, CTBP1, MMP14, PAX5, ROR2, WNT1, NR5A1, CRHBP, AR, GRN, CCL2, BCL2L10, DDO, WNT2, ADAMTS1, RBMY1A1, CASC5, AKT1, SOX9, ROPN1B, STAT5A, PICK1, GLI1, CDC7, SMAD3, HOXA10, HCFC1, NOS3, ADCYAP1,	657	543	15360	1.7652648485918747	0.9504680831088285	0.012495079362308426	1.088208458354556
GOTERM_BP_ALL	GO:0006936~muscle contraction	25	3.69%	1.7762326329853925E-7	ACTN2, TRDN, PRKCA, KNG1, NOS1, CASQ2, ACTN3, SLC8A1, SCN5A, MYH4, MYL3, PRKG1, DYSF, TPM3, RYR2, ACTA1, ANKRD2, CNN1, RYR1, KBTBD10, TTN, MYBPC1, PLN, CRYAB, ADRB2,	657	167	15360	3.4998496158368195	9.327973821516844E-4	9.721126794981494E-6	3.3979007233453373E-4
GOTERM_BP_ALL	GO:0006935~chemotaxis	22	3.24%	1.4345787991602316E-6	CCL2, CXCL2, CXCL3, CCL8, CCL7, PRKCA, MAPK1, ELA2, CCR3, CCR1, SERPIND1, IL8RA, SYK, ITGB2, CXCL1, CNTNAP1, C5AR1, CCR4, CCL5, IL4, MAPK14, IL16,	657	149	15360	3.4519322117005298	0.00750894833629312	6.127684133827582E-5	0.00274429188333869
GOTERM_BP_ALL	GO:0035150~regulation of tube size	8	1.18%	0.0018378905345538292	NPPB, WNT2, AGTR2, CAV1, KNG1, NPR1, NTS, ADRB2,	657	42	15360	4.4531419873885625	0.999936543843918	0.032448764403634534	3.4578916368744217
GOTERM_BP_ALL	GO:0006928~cell motility	52	7.67%	1.5660181037172193E-11	PTEN, CAP1, PLG, MMP14, HSPB1, FYN, WNT1, EGFR, CRKL, THBS1, MSN, TPM3, WNT2, ELA2, NDN, ADRA2A, SYK, IL12A, VIM, NF2, ITGB3, ELMO1, CSPG4, PXN, CCR4, HBEGF, AKAP3, PRKCA, IGF1, CEACAM1, TWIST1, ITGB2, STAT3, NGFR, CCL5, MAPK14, IL16, NFASC, TIE1, PRKG1, TUBB, RYR1, NCK1, ITGB1, ACTB, ROPN1B, RAC1, ASCL1, MAPK8, F11R, NOS3, MMP12,	657	421	15360	2.887666894434864	8.227837144936245E-8	1.6455674600734937E-9	2.995761416713094E-8
GOTERM_BP_ALL	GO:0048747~muscle fiber development	10	1.47%	2.329413142154333E-4	APP, PLG, ACTA1, MYOZ1, NOTCH1, CHAT, IGFBP3, TTN, ITGB1BP3, ACTB,	657	50	15360	4.675799086757991	0.7059531681723844	0.005599020091892837	0.44467351068910865
GOTERM_BP_ALL	GO:0006919~caspase activation	8	1.18%	8.435942045615495E-4	CASP9, LCK, BCL2L10, STAT1, APAF1, TP53, SMAD3, F2,	657	37	15360	5.05491793163026	0.9881344319067732	0.01723837367904002	1.601501423492746
GOTERM_BP_ALL	GO:0006917~induction of apoptosis	30	4.42%	3.212394317205344E-8	CD5, PRKCA, MAPK1, PTEN, CADM1, IFI16, PRKCE, PLG, TNFRSF25, RUNX3, NGFR, GPX1, CD38, PML, TGM2, CASP3, TP53, TUBB, DAPK1, ABL1, IL12A, ERN1, LCK, MX1, CD2, BTK, TRAF3, IL18, SMAD3, CEBPB,	657	213	15360	3.292816258280275	1.687649577297723E-4	2.1097377762568925E-6	6.145260010859133E-5
GOTERM_BP_ALL	GO:0048741~skeletal muscle fiber development	10	1.47%	2.329413142154333E-4	APP, PLG, ACTA1, MYOZ1, NOTCH1, CHAT, IGFBP3, TTN, ITGB1BP3, ACTB,	657	50	15360	4.675799086757991	0.7059531681723844	0.005599020091892837	0.44467351068910865
GOTERM_BP_ALL	GO:0006916~anti-apoptosis	24	3.54%	8.564300353243061E-7	CD28, CCL2, PRKCZ, BCL2L10, TGM2, BCL2L1, CDC2, DAPK1, AKT1, RELA, HDAC1, FOXO1, STAT5A, PAK7, HSPB1, HMGB1, SFRP1, CEBPB, GPX1, NPM1, CRYAB, RTN4, CASP2, MAPK8IP2,	657	169	15360	3.320094026100348	0.004489576915681748	3.878963845971306E-5	0.0016383250007079297
GOTERM_BP_ALL	GO:0031328~positive regulation of cellular biosynthetic process	9	1.33%	0.004681073223871502	CD28, EBI3, STAT5A, ELA2, PRKCQ, IL4, RELA, SYK, REL,	657	62	15360	3.3937251436146703	0.9999999999803335	0.06915554628614673	8.584804708804384
GOTERM_BP_ALL	GO:0006915~apoptosis	96	14.16%	6.505952327037993E-21	CD28, PRKCZ, PTEN, MAPK1, NOD2, PTPN6, CALR, IAPP, CASP9, STAT1, RUNX3, TNFRSF25, PLG, KRT18, HSPB1, HMGB1, RYBP, GPX1, NPM1, PAWR, SEPT4, PML, TGM2, CASP3, ZBTB16, PIK3R1, CASP1, ABL1, IL12A, ELMO1, ERN1, APP, INPP5D, PAK7, BTK, TRAF3, IL18, CRYAB, GZMA, IGFBP3, EP300, ADRB2, ACTN2, SIAH2, CD5, APLP1, PIM1, PRKCA, BCL2L1, CDC2, CADM1, KNG1, ACTN3, IFI16, ITGB2, PAK1, PRKCE, E2F1, APAF1, NGFR, DN…	657	784	15360	2.86273413474979	3.418227352625762E-17	1.4242613969274005E-18	1.2445788518701444E-17
GOTERM_BP_ALL	GO:0031326~regulation of cellular biosynthetic process	19	2.80%	0.00124540010028036	CD28, APLP1, PPARGC1A, STAR, FURIN, ELA2, AKT1, RELA, SYK, REL, EBI3, STAT5A, APBB1, UPF1, HSPB1, PRKCQ, CEBPB, IL4, NR5A1,	657	189	15360	2.3502693822328524	0.998566175667754	0.024313861294654293	2.355725524915231
GOTERM_BP_ALL	GO:0031325~positive regulation of cellular metabolic process	53	7.82%	2.9381164210392055E-12	CD28, POU2F1, FHL2, REL, CREBBP, NEUROD1, PPARG, FOXO4, EGFR, PRKCG, NR5A1, HMGA1, PPARGC1A, ELA2, HCLS1, PPARA, SYK, IL12A, EBI3, FOXH1, APP, GLI1, PRKCQ, NOTCH1, EP300, ADRB2, CTNNB1, PRKCA, TLX1, CITED2, MYF6, NRIP1, E2F1, NCOA1, YEATS4, TP53, RYR1, JUN, RELA, HIVEP3, SOX9, HAND1, TFAP2B, HAND2, CRX, FOXO1, STAT5A, SMAD3, CEBPB, IL4, SOX10, NCOA2, TCF4,	657	416	15360	2.9785739374780467	1.5436746880759245E-8	3.355814515160205E-10	5.6205262666253475E-9
GOTERM_BP_ALL	GO:0031324~negative regulation of cellular metabolic process	41	6.05%	2.1907225903721636E-7	CTNNB1, PRKCA, POU2F1, FURIN, MYF6, TWIST1, NR0B1, NRIP1, STAT3, ORC2L, E2F1, HMGB1, PEX14, FZD1, PPARG, RYBP, PAWR, CBX2, DNAJC1, PML, IRF8, TP53, ELA2, SET, ZBTB16, JUN, CDC6, SOX9, SIX3, HAND1, NF2, APBB1, ID2, SMAD3, HDAC4, ZNF238, ZEB1, IGFBP3, TCF4, NCOA2, PDZD3,	657	387	15360	2.476844477481623	0.001150343621788008	1.1626253372809536E-5	4.1908108978638836E-4
GOTERM_BP_ALL	GO:0031323~regulation of cellular metabolic process	167	24.63%	1.1798134763545681E-5	HSF1, ASF1B, NOD2, POU2AF1, YY1, FHL2, NR0B1, MEOX2, STAT1, YBX1, UPF1, HMGB2, HSPB1, HMGB1, FOXO4, EMX2, POU5F1, RYBP, HMGA1, PRKCG, CIITA, SATB1, ZBTB17, PPARA, KLF1, IL12A, SYK, NF2, EBI3, FOXH1, POU3F3, FOS, ID2, HOXD4, SP4, NOTCH1, ZNF238, IGFBP3, HCFC1, EYA1, GCM1, PDZD3, ADRB2, TBR1, RFX1, FURIN, CAND2, IFI16, ITGB2, NRIP1, PRKCE, IKZF2, ORC2L, DNM2, AR, CCNT1, JUN, AKT1, CDC6, KHDRBS2, SO…	657	2873	15360	1.358960054800878	0.060105614346909086	4.159387467650433E-4	0.02256723992907217
GOTERM_BP_ALL	GO:0048731~system development	180	26.55%	2.0597774642716814E-30	DYRK1A, CAV3, YY1, FHL3, NR0B1, PLG, MMP14, COL1A2, SPP1, FYN, WNT1, FOXO4, EMX2, MYOZ1, RAG1, S100A7, DLG4, ALK, WNT2, TGM2, NPR3, PPARA, TTN, KLF1, BMX, SYK, NF2, FOXH1, ADRBK1, POU3F3, PARK2, FOS, ID2, BTK, NOTCH1, IGFBP3, KRT17, GCM1, ADRB2, TBR1, IGF1, NLGN1, USH2A, FGF7, ANGPT1, PLP1, DVL1, CASQ2, IFI16, NRIP1, FHL1, ERBB2, APAF1, PTPN11, AR, ERBB3, LEP, CCL2, ADAMTS1, AKT1, SOX9, ITGB1BP3,…	657	1760	15360	2.391033623910336	1.0822070797283414E-26	1.0822070797283414E-27	3.9403231728849346E-27
GOTERM_BP_ALL	GO:0043283~biopolymer metabolic process	290	42.77%	4.563472397124092E-7	HSF1, ITCH, POU2AF1, PTPN6, ACTL6B, OPN1LW, YY1, ORC6L, NR0B1, STAT1, MMP14, UPF1, CDK3, HMGB1, PPP1R3A, FYN, POU5F1, RAG1, PRKCG, AURKC, ZBTB17, PTPN7, BMX, SYK, NF2, FOXH1, ADRBK1, POU3F3, TNIK, ID2, BTK, KSR1, SFRS9, GCM1, MMP13, BFSP1, RHO, ABI1, YTHDC1, DOT1L, ITGB2, NRIP1, HIST3H3, PRKCE, CTBP1, CSNK2A1, DNMT3A, RPA1, PTPN11, EXOSC4, ERBB3, PTPRT, MAPK10, JUN, F2, KHDRBS2, SOX9, PTPRZ1, TXK…	657	5361	15360	1.2646723886959685	0.002394776879901528	2.2200206759470653E-5	8.729817642993964E-4
GOTERM_BP_ALL	GO:0014706~striated muscle development	20	2.95%	4.491314816466427E-8	ACTA1, PTEN, TTN, ITGB1BP3, ACTB, TWIST1, MYF6, APP, PLG, MYF5, SMAD3, FOXO4, MYOZ1, HDAC4, CHAT, NOTCH1, PLN, IGFBP3, EP300, ADRB2,	657	101	15360	4.6295040462950405	2.3594584634445415E-4	2.776157157602377E-6	8.591813903668921E-5
GOTERM_BP_ALL	GO:0043281~regulation of caspase activity	9	1.33%	0.0019405741299841506	CASP9, LCK, BCL2L10, STAT1, APAF1, TP53, SMAD3, GPX1, F2,	657	54	15360	3.896499238964992	0.9999630402888394	0.03377887788296419	3.6477035042141615
GOTERM_BP_ALL	GO:0043280~positive regulation of caspase activity	8	1.18%	0.0018378905345538292	CASP9, LCK, BCL2L10, STAT1, APAF1, TP53, SMAD3, F2,	657	42	15360	4.4531419873885625	0.999936543843918	0.032448764403634534	3.4578916368744217
GOTERM_BP_ALL	GO:0006898~receptor-mediated endocytosis	8	1.18%	0.002768199674819786	CAP1, LRP2, SLC9A3, RAC1, PICALM, CBL, ADRB2, CLTCL1,	657	45	15360	4.156265854895992	0.9999995270559934	0.04476667638755061	5.164717953940268
GOTERM_BP_ALL	GO:0006897~endocytosis	20	2.95%	7.930253378359816E-4	APLP1, SYNJ1, SLC9A3, VAV1, ELA2, SH3GL2, PICALM, RYR1, ELMO1, CAP1, APP, LRP1, LRP2, PTX3, RAC1, DNM2, EHD2, CBL, CLTCL1, ADRB2,	657	197	15360	2.373502074496442	0.9845200260066281	0.01634015807409195	1.5061891085153212
GOTERM_BP_ALL	GO:0006887~exocytosis	12	1.77%	0.0035639674214419706	ROPN1B, SNPH, SNAP25, CCL8, RPH3AL, STX1A, AKAP3, CCL5, NLGN1, RYR1, RAB3B, SYK,	657	100	15360	2.805479452054794	0.999999992866987	0.055917298900479806	6.6019706658507875
GOTERM_BP_ALL	GO:0048699~generation of neurons	25	3.69%	0.0014629664825904051	GNAQ, PTEN, TLX1, NLGN1, TWIST1, NGFR, FYN, PTPN11, EMX2, EN1, CHAT, NFASC, PRKG1, WNT2, NDN, PTPRZ1, APP, PICK1, APBB1, CCR4, POU3F2, CEBPB, PAX2, ASCL1, RTN4,	657	289	15360	2.0224044492897884	0.9995435602645365	0.027682799063616814	2.76182642084869
GOTERM_BP_ALL	GO:0046068~cGMP metabolic process	5	0.74%	0.002341985765689827	GUCY1B3, GUCY1A2, GUCY2C, NPR1, PDZD3,	657	14	15360	8.349641226353555	0.9999955349251258	0.03908376737508279	4.3863294325831585
GOTERM_BP_ALL	GO:0006875~cellular metal ion homeostasis	20	2.95%	2.604914511679369E-6	CCL2, TRPC6, GNA15, RYR2, OPRL1, TGM2, CCL7, PRKCA, ELA2, KNG1, RYR1, CCR3, CCR1, CALR, LCK, CNTNAP1, C5AR1, CCR4, CCL5, PLN,	657	130	15360	3.5967685282753776	0.013593007916258726	1.0213089376243101E-4	0.004983044441930762
GOTERM_BP_ALL	GO:0006874~cellular calcium ion homeostasis	20	2.95%	8.566054754646166E-7	CCL2, TRPC6, GNA15, RYR2, OPRL1, TGM2, CCL7, PRKCA, ELA2, KNG1, RYR1, CCR3, CCR1, CALR, LCK, CNTNAP1, C5AR1, CCR4, CCL5, PLN,	657	121	15360	3.864296765915695	0.004490494540043577	3.8140010749532216E-5	0.0016386606097706924
GOTERM_BP_ALL	GO:0006873~cellular ion homeostasis	27	3.98%	1.5431583899618612E-6	GNA15, TRPC6, CCL7, BCL2L1, PRKCA, CAV3, KNG1, CCR3, CALR, KCNA5, CCL5, GRK1, MYC, CCL2, RYR2, OPRL1, TGM2, SLC9A3R1, ELA2, RYR1, CCR1, LCK, APP, CNTNAP1, C5AR1, CCR4, PLN,	657	214	15360	2.949686339777237	0.008074981195551723	6.538302724823364E-5	0.002951997393529915
GOTERM_BP_ALL	GO:0043170~macromolecule metabolic process	351	51.77%	4.833740052614232E-4	HSF1, SLC2A2, PPIB, XPO1, ITCH, NOD2, LLGL1, POU2AF1, PTPN6, ACTL6B, OPN1LW, YY1, PORCN, ORC6L, NR0B1, CASP9, STAT1, MMP14, UPF1, CDK3, HMGB1, PPP1R3A, FYN, POU5F1, RAG1, PRKCG, AURKC, ZBTB17, SLC9A3R1, PTPN7, BMX, SYK, NF2, EBI3, FOXH1, ADRBK1, POU3F3, TNIK, ID2, BTK, KSR1, SFRS9, GCM1, CLTCL1, MMP13, BFSP1, RHO, ABI1, YTHDC1, DOT1L, NRIP1, ITGB2, HIST3H3, PRKCE, CTBP1, CSNK2A1, DNMT3A, RPA1, PT…	657	7216	15360	1.1371989186890625	0.92115418332432	0.010889674451346365	0.9206465842018563
GOTERM_BP_ALL	GO:0048666~neuron development	18	2.65%	0.0038140525224349834	PRKG1, GNAQ, PTEN, NLGN1, NDN, PTPRZ1, APP, PICK1, APBB1, NGFR, POU3F2, PTPN11, EN1, CHAT, ASCL1, PAX2, RTN4, NFASC,	657	193	15360	2.180424444602172	0.9999999980922558	0.05817177388236605	7.0493746760652565
GOTERM_BP_ALL	GO:0019538~protein metabolic process	218	32.15%	5.160785288924518E-8	HSF1, PPIB, XPO1, ITCH, NOD2, LLGL1, PTPN6, ACTL6B, OPN1LW, PORCN, CASP9, STAT1, MMP14, UPF1, CDK3, FYN, PRKCG, AURKC, SLC9A3R1, PTPN7, BMX, SYK, NF2, EBI3, ADRBK1, TNIK, BTK, KSR1, CLTCL1, MMP13, RHO, ABI1, ITGB2, PRKCE, CTBP1, CSNK2A1, PTPN11, ERBB3, PTPRT, ADAMTS1, MAPK10, TUBB, JUN, CTSB, F2, PTPRZ1, TXK, PICK1, CAV1, IL4, MMP12, MMP9, SPTA1, GNA15, MAPK1, REL, ROR2, CRKL, HSP90AA1, ELA2, EPH…	657	3691	15360	1.3808238972002735	2.7111090882236955E-4	3.1528748671849627E-6	9.872499675545043E-5
GOTERM_BP_ALL	GO:0012502~induction of programmed cell death	30	4.42%	3.5689791093956435E-8	CD5, PRKCA, MAPK1, PTEN, CADM1, IFI16, PRKCE, PLG, TNFRSF25, RUNX3, NGFR, GPX1, CD38, PML, TGM2, CASP3, TP53, TUBB, DAPK1, ABL1, IL12A, ERN1, LCK, MX1, CD2, BTK, TRAF3, IL18, SMAD3, CEBPB,	657	214	15360	3.277429266419152	1.8749658622119192E-4	2.314987022966619E-6	6.827400917952531E-5
GOTERM_BP_ALL	GO:0048646~anatomical structure formation	23	3.39%	8.07749436899904E-6	TIE1, CTNNB1, FGFR1, PML, PTEN, TLX1, CASC5, CEACAM1, ANGPT1, FGF1, HAND1, HAND2, CSPG4, NPPB, PLG, ERBB2, MMP14, IL18, SMAD3, FOXO4, NPR1, THBS1, S100A7,	657	179	15360	3.004004999872452	0.041551384114775436	2.9467412238926016E-4	0.015450993322985163
GOTERM_BP_ALL	GO:0012501~programmed cell death	96	14.16%	1.2148503112590477E-20	CD28, PRKCZ, PTEN, MAPK1, NOD2, PTPN6, CALR, IAPP, CASP9, STAT1, RUNX3, TNFRSF25, PLG, KRT18, HSPB1, HMGB1, RYBP, GPX1, NPM1, PAWR, SEPT4, PML, TGM2, CASP3, ZBTB16, PIK3R1, CASP1, ABL1, IL12A, ELMO1, ERN1, APP, INPP5D, PAK7, BTK, TRAF3, IL18, CRYAB, GZMA, IGFBP3, EP300, ADRB2, ACTN2, SIAH2, CD5, APLP1, PIM1, PRKCA, BCL2L1, CDC2, CADM1, KNG1, ACTN3, IFI16, ITGB2, PAK1, PRKCE, E2F1, APAF1, NGFR, DN…	657	791	15360	2.8374002043537745	6.382823535355037E-17	2.5531294141420147E-18	2.3239902931616482E-17
GOTERM_BP_ALL	GO:0002682~regulation of immune system process	12	1.77%	0.003849652423811441	LCK, C1QA, FYN, MBL2, SMAD3, NOD2, IL4, CR2, CD46, IL12A, IL27RA, SYK,	657	101	15360	2.777702427777024	0.9999999984188378	0.05853001807050329	7.112897757629987
GOTERM_BP_ALL	GO:0010468~regulation of gene expression	155	22.86%	1.6451570526610887E-4	HSF1, ASF1B, NOD2, POU2AF1, YY1, FHL2, NR0B1, MEOX2, STAT1, YBX1, UPF1, HMGB2, HSPB1, HMGB1, FOXO4, EMX2, POU5F1, RYBP, HMGA1, CIITA, SATB1, ZBTB17, PPARA, KLF1, SYK, EBI3, FOXH1, POU3F3, FOS, ID2, HOXD4, SP4, NOTCH1, ZNF238, HCFC1, EYA1, GCM1, ADRB2, TBR1, RFX1, FURIN, CAND2, IFI16, NRIP1, IKZF2, ORC2L, DNMT3A, DNM2, AR, CCNT1, JUN, AKT1, KHDRBS2, SOX9, TFAP2B, HDAC1, HOXB7, AES, STAT5A, PICK1, …	657	2760	15360	1.3129508305208126	0.5787111702511817	0.004069229402818841	0.3142471563745475
GOTERM_BP_ALL	GO:0006816~calcium ion transport	15	2.21%	4.617111221425692E-4	TRPC6, SLC8A2, RYR2, CCL8, TRPC3, TRPC4, SCN3A, CAV3, RYR1, SLC8A1, TRPM2, ITPR1, FYN, PLN, ADRB2,	657	117	15360	2.997307106896148	0.9116448176220051	0.010448881814486333	0.8795594107930294
GOTERM_BP_ALL	GO:0006809~nitric oxide biosynthetic process	7	1.03%	6.561932442752676E-4	CAV1, PTX3, HSP90AA1, NOS1, EGFR, AKT1, NOS3,	657	26	15360	6.29434492448191	0.9682153229568964	0.013978003850689258	1.2478487855234977
GOTERM_BP_ALL	GO:0051726~regulation of cell cycle	52	7.67%	4.4616221560510965E-8	CD28, RAP1A, FGF8, PTEN, CALR, STAT1, RUNX3, CDK3, FOXO4, EGFR, NEK2, CDKN3, PML, CASP3, ZBTB17, NDN, ABL1, NF2, ACPP, ERN1, MOS, C13orf15, HCFC1, NEDD9, ADCYAP1, CCNA1, PRKCA, CDC2, CADM1, CITED2, FGF7, APC, PTPN11, AXL, SHC1, MYC, CCNT1, TP53, RYR1, STARD13, F2, CDC6, FGF1, DLG1, LCK, STAT5A, APBB1, CDC7, NME1, COPS5, EPHB2, WT1,	657	529	15360	2.2981243148526986	2.3438616081883357E-4	2.7906346007355864E-6	8.535012341326365E-5
GOTERM_BP_ALL	GO:0006796~phosphate metabolic process	108	15.93%	2.976491702592071E-18	PRKCZ, DYRK1A, EPHA7, SRC, PTPN6, STAT1, PTPRO, CDK3, TEK, FYN, GRK1, NEK2, CDKN3, PRKCG, ALK, WNT2, AURKC, PTPN7, PTK2, BMX, TTN, SYK, IL12A, NF2, ADRBK1, TNIK, BTK, SNF1LK2, CAMK4, IGFBP3, KSR1, PRKACA, PTPRH, CASK, ABI1, ITGB2, PRKCE, CTBP1, CSNK2A1, ERBB2, PTPN11, AXL, GSK3B, MAPK14, ERBB3, PTPRT, CCL2, MAPK10, CCNT1, JUN, F2, AKT1, PTPRZ1, TXK, PICK1, NPR1, IL4, MAPK8, EPHB2, FGFR1, MAPK1, P…	657	1036	15360	2.4371925741788756	1.563848740541874E-14	5.21282913513958E-16	5.693983662342041E-15
GOTERM_BP_ALL	GO:0006793~phosphorus metabolic process	108	15.93%	2.976491702592071E-18	PRKCZ, DYRK1A, EPHA7, SRC, PTPN6, STAT1, PTPRO, CDK3, TEK, FYN, GRK1, NEK2, CDKN3, PRKCG, ALK, WNT2, AURKC, PTPN7, PTK2, BMX, TTN, SYK, IL12A, NF2, ADRBK1, TNIK, BTK, SNF1LK2, CAMK4, IGFBP3, KSR1, PRKACA, PTPRH, CASK, ABI1, ITGB2, PRKCE, CTBP1, CSNK2A1, ERBB2, PTPN11, AXL, GSK3B, MAPK14, ERBB3, PTPRT, CCL2, MAPK10, CCNT1, JUN, F2, AKT1, PTPRZ1, TXK, PICK1, NPR1, IL4, MAPK8, EPHB2, FGFR1, MAPK1, P…	657	1036	15360	2.4371925741788756	1.563848740541874E-14	5.21282913513958E-16	5.693983662342041E-15
GOTERM_BP_ALL	GO:0045944~positive regulation of transcription from RNA polymerase II promoter	29	4.28%	8.467722040356951E-10	CTNNB1, POU2F1, TLX1, NEUROD1, NRIP1, E2F1, PPARG, NR5A1, PPARGC1A, TP53, JUN, PPARA, SOX9, HAND1, TFAP2B, HAND2, FOXH1, CRX, FOXO1, APP, STAT5A, GLI1, SMAD3, NOTCH1, IL4, SOX10, EP300, NCOA2, ADRB2,	657	171	15360	3.964858874736308	4.448931285705449E-6	7.061811146957808E-8	1.6198624330776568E-6
GOTERM_BP_ALL	GO:0051704~multi-organism process	26	3.83%	0.0027369208500816608	XPO1, MAPK1, LIPE, ITCH, NOD2, CEACAM1, IL27RA, IFI16, FGR, STAT1, PRL, PTX3, CCL5, CRHBP, S100A7, GRN, CCL8, RELA, IL12A, CAMP, MX1, APP, STAT5A, SMAD3, ADCYAP1, HTN1,	657	320	15360	1.8995433789954337	0.9999994423287958	0.04440804132167908	5.107798690107823
GOTERM_BP_ALL	GO:0043085~positive regulation of catalytic activity	28	4.13%	3.9765910689851116E-6	GNA15, GNAQ, CASP9, STAT1, CAP1, PDE6G, ERBB2, APAF1, PTPN11, EGFR, SHC1, BCL2L10, TP53, ELA2, F2, ADRA2A, ABL1, SYK, LCK, ERN1, PICK1, C5AR1, SMAD3, PSEN2, GNB2L1, IRS1, ADCYAP1, ADRB2,	657	239	15360	2.738961808142756	0.020676303358780568	1.5138746018250604E-4	0.007606884429334215
GOTERM_BP_ALL	GO:0045941~positive regulation of transcription	43	6.34%	1.5118072965655072E-10	CTNNB1, POU2F1, TLX1, CITED2, FHL2, CREBBP, MYF6, REL, NRIP1, NEUROD1, E2F1, PPARG, FOXO4, HMGA1, NR5A1, NCOA1, YEATS4, PPARGC1A, TP53, RYR1, JUN, PPARA, RELA, HIVEP3, SOX9, TFAP2B, HAND1, HAND2, CRX, FOXH1, FOXO1, APP, STAT5A, GLI1, SMAD3, NOTCH1, CEBPB, SOX10, IL4, EP300, NCOA2, TCF4, ADRB2,	657	326	15360	3.0837325265428466	7.943032641621883E-7	1.3935150477983882E-8	2.89206458781166E-7
GOTERM_BP_ALL	GO:0043069~negative regulation of programmed cell death	32	4.72%	1.8667621449791866E-8	CD28, PRKCZ, PIM1, PTEN, BCL2L1, CDC2, KRT18, HSPB1, HMGB1, SFRP1, GPX1, NPM1, GSK3B, CASP2, CCL2, BCL2L10, TGM2, CASP3, PIK3R1, DAPK1, AKT1, RELA, HDAC1, FOXO1, STAT5A, PAK7, CEBPB, IL4, CRYAB, RTN4, MAPK8, MAPK8IP2,	657	233	15360	3.210849158288749	9.807487435165019E-5	1.3077282650097999E-6	3.571087178189103E-5
GOTERM_BP_ALL	GO:0043068~positive regulation of programmed cell death	37	5.46%	2.8058547284736344E-10	CD5, PRKCA, PTEN, MAPK1, CADM1, KNG1, IFI16, PRKCE, PLG, TNFRSF25, RUNX3, NGFR, DNM2, GPX1, PAWR, CD38, PML, TGM2, CASP3, TP53, TUBB, DAPK1, ZBTB16, ABL1, IL12A, ERN1, LCK, MX1, CD2, BTK, TRAF3, IL18, SMAD3, CEBPB, IGFBP3, MMP9, ADRB2,	657	256	15360	3.3789954337899544	1.4741948350938117E-6	2.4569931755813457E-8	5.3675571765055E-7
GOTERM_BP_ALL	GO:0051674~localization of cell	52	7.67%	1.5660181037172193E-11	PTEN, CAP1, PLG, MMP14, HSPB1, FYN, WNT1, EGFR, CRKL, THBS1, MSN, TPM3, WNT2, ELA2, NDN, ADRA2A, SYK, IL12A, VIM, NF2, ITGB3, ELMO1, CSPG4, PXN, CCR4, HBEGF, AKAP3, PRKCA, IGF1, CEACAM1, TWIST1, ITGB2, STAT3, NGFR, CCL5, MAPK14, IL16, NFASC, TIE1, PRKG1, TUBB, RYR1, NCK1, ITGB1, ACTB, ROPN1B, RAC1, ASCL1, MAPK8, F11R, NOS3, MMP12,	657	421	15360	2.887666894434864	8.227837144936245E-8	1.6455674600734937E-9	2.995761416713094E-8
GOTERM_BP_ALL	GO:0043067~regulation of programmed cell death	78	11.50%	4.8213933341990204E-21	CD28, PRKCZ, PTEN, MAPK1, NOD2, CALR, CASP9, STAT1, PLG, TNFRSF25, RUNX3, KRT18, HSPB1, HMGB1, GPX1, NPM1, PAWR, SEPT4, PML, TGM2, CASP3, ZBTB16, PIK3R1, CASP1, ABL1, IL12A, ERN1, PAK7, BTK, TRAF3, IL18, CRYAB, IGFBP3, ADRB2, ACTN2, CD5, PIM1, PRKCA, BCL2L1, CDC2, CADM1, KNG1, ACTN3, IFI16, PRKCE, APAF1, NGFR, DNM2, SFRP1, GSK3B, CASP2, CCL2, BCL2L10, CD38, TP53, TUBB, CTSB, F2, DAPK1, MAGED1, AK…	657	544	15360	3.3521353746978244	2.5331600577881654E-17	1.1013739381687675E-18	9.223252613385993E-18
GOTERM_BP_ALL	GO:0045935~positive regulation of nucleobase, nucleoside, nucleotide and nucleic acid metabolic process	44	6.49%	1.1280901465614518E-10	CTNNB1, POU2F1, TLX1, CITED2, FHL2, CREBBP, MYF6, REL, NRIP1, NEUROD1, E2F1, PPARG, FOXO4, HMGA1, NR5A1, PRKCG, NCOA1, YEATS4, PPARGC1A, TP53, RYR1, JUN, PPARA, RELA, HIVEP3, SOX9, TFAP2B, HAND1, HAND2, CRX, FOXH1, APP, FOXO1, STAT5A, GLI1, SMAD3, NOTCH1, CEBPB, SOX10, IL4, EP300, NCOA2, TCF4, ADRB2,	657	336	15360	3.0615351163296367	5.926982282744575E-7	1.077633460244698E-8	2.1580188747094553E-7
GOTERM_BP_ALL	GO:0043066~negative regulation of apoptosis	32	4.72%	1.3708148521379534E-8	CD28, PRKCZ, PIM1, PTEN, BCL2L1, CDC2, KRT18, HSPB1, HMGB1, SFRP1, GPX1, NPM1, GSK3B, CASP2, CCL2, BCL2L10, TGM2, CASP3, PIK3R1, DAPK1, AKT1, RELA, HDAC1, FOXO1, STAT5A, PAK7, CEBPB, IL4, CRYAB, RTN4, MAPK8, MAPK8IP2,	657	230	15360	3.2527297994838196	7.202001917394618E-5	9.86610646735997E-7	2.6223477744835577E-5
GOTERM_BP_ALL	GO:0045934~negative regulation of nucleobase, nucleoside, nucleotide and nucleic acid metabolic process	34	5.01%	4.557125365703172E-6	CTNNB1, POU2F1, MYF6, TWIST1, NRIP1, NR0B1, STAT3, ORC2L, E2F1, HMGB1, PEX14, FZD1, PPARG, RYBP, PAWR, CBX2, PML, IRF8, TP53, SET, ZBTB16, CDC6, SOX9, SIX3, HAND1, NF2, ID2, SMAD3, HDAC4, ZNF238, ZEB1, NCOA2, TCF4, PDZD3,	657	328	15360	2.423432453502617	0.02365882707409328	1.7100817091886267E-4	0.00871735186261935
GOTERM_BP_ALL	GO:0002521~leukocyte differentiation	17	2.51%	1.9004024126328237E-5	RAG2, CTNNB1, ZAP70, RYR1, PIK3R1, SYK, IFI16, LCK, STAT5A, ERBB2, CD2, ID2, HDAC4, IL4, RAG1, MMP9, NTRK1,	657	111	15360	3.5805668682381007	0.09502511904718358	6.523890070554428E-4	0.03634814897079952
GOTERM_BP_ALL	GO:0008632~apoptotic program	15	2.21%	8.723825408360257E-6	BCL2L10, CASP3, BCL2L1, TP53, F2, AKT1, LCK, CASP9, STAT1, APAF1, SMAD3, GPX1, PSEN2, GZMA, CASP2,	657	82	15360	4.276645506181089	0.04480061350685749	3.160547243522549E-4	0.016687226540623712
GOTERM_BP_ALL	GO:0043065~positive regulation of apoptosis	37	5.46%	2.2436333404525375E-10	CD5, PRKCA, PTEN, MAPK1, CADM1, KNG1, IFI16, PRKCE, PLG, TNFRSF25, RUNX3, NGFR, DNM2, GPX1, PAWR, CD38, PML, TGM2, CASP3, TP53, TUBB, DAPK1, ZBTB16, ABL1, IL12A, ERN1, LCK, MX1, CD2, BTK, TRAF3, IL18, SMAD3, CEBPB, IGFBP3, MMP9, ADRB2,	657	254	15360	3.4056016970481426	1.1788041135440963E-6	1.997974230505406E-8	4.292036170916447E-7
GOTERM_BP_ALL	GO:0002520~immune system development	30	4.42%	5.398506889947535E-8	EPB42, CTNNB1, TAL1, TLX1, IL27RA, IFI16, PRL, ERBB2, RAG1, CRKL, LEP, NTRK1, RAG2, ZAP70, IRF8, HCLS1, RYR1, PIK3R1, ZBTB16, KLF1, SYK, LCK, STAT5A, CD2, ID2, HDAC4, ADD2, IL4, MMP9, LMO2,	657	218	15360	3.217292949604122	2.835973381151158E-4	3.260196518195535E-6	1.0327257066178319E-4
GOTERM_BP_ALL	GO:0031098~stress-activated protein kinase signaling pathway	11	1.62%	7.378931014319075E-4	MAPK10, TNIK, ROR2, MAPK8IP1, MAPK8, CRKL, MAPK8IP2, SYK, SH2D3C, PAK1, EDA2R,	657	70	15360	3.6738421395955636	0.9793144817350911	0.015393574517893915	1.4021760497128333
GOTERM_BP_ALL	GO:0008624~induction of apoptosis by extracellular signals	8	1.18%	7.097808608516732E-4	CD38, TNFRSF25, CD5, PRKCA, CASP3, BTK, IL18, DAPK1,	657	36	15360	5.19533231861999	0.9760194626853808	0.014870307344223344	1.3490991348015346
GOTERM_BP_ALL	GO:0045927~positive regulation of growth	6	0.88%	0.003649740420906231	STAT5A, POU3F2, AKT1, TSHR, DLG1, ADRB2,	657	25	15360	5.610958904109588	0.9999999954621603	0.05688736220635926	6.755648622874322
GOTERM_BP_ALL	GO:0048583~regulation of response to stimulus	8	1.18%	0.001170475034977267	STAT5A, TGM2, PRKCA, ELA2, TNFRSF1B, IL12A, LEP, ADRB2,	657	39	15360	4.795691371033836	0.9978734996222528	0.02303833966479385	2.215501630896355
GOTERM_BP_ALL	GO:0051649~establishment of cellular localization	62	9.14%	1.265483526651501E-4	XPO1, KIF17, NOD2, HAP1, CALR, STAT1, KRT18, UPF1, NXF3, HGS, NPM1, DNAJC1, CCL8, ACHE, HSP90AA1, SET, SYK, MVP, SNPH, RPH3AL, PARK2, SCG5, CRYAB, CAMK4, CLTCL1, ADRB2, NOS1AP, LCP2, AKAP3, BCL2L1, WAS, CADM1, NLGN1, RPGR, SNCAIP, PIGR, PEX14, YWHAB, CCL5, PTPN11, MYH4, STX12, GSK3B, MYRIP, STX1A, TP53, RYR1, RAB3B, TUBB, F2, AKT1, KIF5A, TUBA1A, ROPN1B, SNAP25, PICK1, APBB1, TUBA8, AP2M1, SMAD3,…	657	881	15360	1.6452868523211999	0.4856889899043363	0.003270144439030065	0.2418075792842922
GOTERM_BP_ALL	GO:0002460~adaptive immune response based on somatic recombination of immune receptors built from immunoglobulin superfamily domains	12	1.77%	5.679032263806668E-4	EBI3, C1QA, IL18, MBL2, CADM1, LY9, RYR1, IL4, CR2, CD46, IL12A, IL27RA,	657	80	15360	3.506849315068493	0.9494408386641017	0.012514332119982763	1.0808156500051957
GOTERM_BP_ALL	GO:0010324~membrane invagination	20	2.95%	7.930253378359816E-4	APLP1, SYNJ1, SLC9A3, VAV1, ELA2, SH3GL2, PICALM, RYR1, ELMO1, CAP1, APP, LRP1, LRP2, PTX3, RAC1, DNM2, EHD2, CBL, CLTCL1, ADRB2,	657	197	15360	2.373502074496442	0.9845200260066281	0.01634015807409195	1.5061891085153212
GOTERM_BP_ALL	GO:0002449~lymphocyte mediated immunity	11	1.62%	0.0011470149571511852	C1QA, MBL2, CADM1, LY9, RYR1, TUBB, IL4, CR2, CD46, IL12A, IL27RA,	657	74	15360	3.4752560779958035	0.997594206338302	0.02283814071868373	2.1715563647286995
GOTERM_BP_ALL	GO:0051641~cellular localization	64	9.44%	8.668035240986418E-5	XPO1, KIF17, NOD2, HAP1, CALR, STAT1, KRT18, UPF1, NXF3, HGS, EGFR, NPM1, DNAJC1, CCL8, ACHE, HSP90AA1, SET, SYK, MVP, SNPH, RPH3AL, PARK2, SCG5, CRYAB, CAMK4, CLTCL1, ADRB2, NOS1AP, LCP2, AKAP3, BCL2L1, WAS, CADM1, NLGN1, RPGR, SNCAIP, PIGR, PEX14, YWHAB, CCL5, PTPN11, MYH4, STX12, GSK3B, MYRIP, STX1A, TP53, RYR1, RAB3B, TUBB, F2, AKT1, KIF5A, TUBA1A, ROPN1B, SNAP25, PICK1, APBB1, CD2, TUBA8, AP…	657	906	15360	1.6514963661838378	0.3658300564011161	0.002406825451026884	0.16568797738261143
GOTERM_BP_ALL	GO:0002443~leukocyte mediated immunity	12	1.77%	5.679032263806668E-4	C1QA, MBL2, CADM1, LY9, RYR1, TUBB, IL4, CR2, CD46, IL12A, IL27RA, SYK,	657	80	15360	3.506849315068493	0.9494408386641017	0.012514332119982763	1.0808156500051957
GOTERM_BP_ALL	GO:0008544~epidermis development	15	2.21%	0.0044178545483097836	WAS, RELA, PPARA, AKT1, FGF7, SOX9, EDA2R, GLI1, NGFR, POU3F2, NOTCH1, TGM1, PSEN2, KRT17, S100A7,	657	148	15360	2.3694927804516843	0.9999999999210993	0.06613192028057502	8.121223505898323
GOTERM_BP_ALL	GO:0031032~actomyosin structure organization and biogenesis	5	0.74%	0.0030867255251772266	ACTA1, CNN1, MYOZ1, TTN, ACTB,	657	15	15360	7.792998477929984	0.9999999117186763	0.049341548474610364	5.742511983752008
GOTERM_BP_ALL	GO:0045893~positive regulation of transcription, DNA-dependent	37	5.46%	5.980353980719983E-10	CTNNB1, POU2F1, TLX1, CITED2, FHL2, REL, NEUROD1, NRIP1, E2F1, PPARG, HMGA1, NR5A1, NCOA1, YEATS4, PPARGC1A, TP53, JUN, PPARA, RELA, SOX9, TFAP2B, HAND1, HAND2, CRX, FOXH1, FOXO1, APP, STAT5A, GLI1, SMAD3, NOTCH1, SOX10, IL4, EP300, NCOA2, TCF4, ADRB2,	657	263	15360	3.2890601941073316	3.142073050854677E-6	5.067867592245534E-8	1.1440326797007572E-6
GOTERM_BP_ALL	GO:0045892~negative regulation of transcription, DNA-dependent	24	3.54%	4.8672256847649124E-5	CBX2, CTNNB1, IRF8, ZBTB16, SOX9, HAND1, TWIST1, NR0B1, NRIP1, STAT3, ORC2L, E2F1, ID2, HMGB1, PEX14, PPARG, SMAD3, HDAC4, RYBP, ZNF238, ZEB1, PAWR, TCF4, NCOA2,	657	215	15360	2.6097483274928317	0.2256491867715702	0.0014437605080989124	0.09306822270963577
GOTERM_BP_ALL	GO:0008361~regulation of cell size	19	2.80%	0.0019842856879896354	FGFR1, YEATS4, PML, TP53, ITCH, NDN, ERBB2IP, NPPB, FHL1, IGFBP5, IGFBP1, APBB1, SMAD3, PRKCQ, NPR1, IGFBP3, AR, SHC1, NEDD9,	657	197	15360	2.25482697077162	0.9999706375593954	0.0344133585285592	3.728397474679779
GOTERM_BP_ALL	GO:0002376~immune system process	93	13.72%	5.101106630123429E-9	CD28, CXCL2, OPRD1, INPPL1, TAL1, NOD2, POU2AF1, IL27RA, PRL, FCGR3A, TNFRSF25, SH2D1A, PTX3, FYN, MBL2, LY9, RAG1, CRKL, S100A7, CIITA, CXCL3, CCL8, ZAP70, CASP3, HCLS1, ELA2, ZBTB16, CCR1, PIK3R1, KLF1, IL12A, SYK, SLAMF1, EBI3, IL4R, INPP5D, ID2, CCR4, IL18, PRKCQ, NOTCH1, ADD2, ZEB1, GZMA, LMO2, IL18R1, EPB42, CTNNB1, LCP2, CD5, CCL7, PRKCA, RFX1, C1QA, TLX1, WAS, CADM1, VAV1, HLA-DRA, CD46, …	657	1165	15360	1.8663060732553352	2.6800855248643174E-5	3.8842332161781457E-7	9.758339503118663E-6
GOTERM_BP_ALL	GO:0048534~hemopoietic or lymphoid organ development	29	4.28%	5.75313804460882E-8	EPB42, CTNNB1, TAL1, TLX1, IFI16, PRL, ERBB2, RAG1, CRKL, LEP, NTRK1, RAG2, ZAP70, IRF8, HCLS1, RYR1, PIK3R1, ZBTB16, KLF1, SYK, LCK, STAT5A, CD2, ID2, HDAC4, ADD2, IL4, MMP9, LMO2,	657	206	15360	3.2912178037859645	3.022242025750854E-4	3.4348791180249805E-6	1.1005660427443331E-4
GOTERM_BP_ALL	GO:0045859~regulation of protein kinase activity	25	3.69%	5.020426438067593E-5	CCNA1, PTEN, PRKCA, CAV3, APC, PDE6G, ERBB2, PTPN11, EGFR, CDKN3, SHC1, CASP3, CCNT1, ELA2, ADRA2A, CDC6, SYK, RGS4, ERN1, PICK1, CAV1, C5AR1, C13orf15, GNB2L1, ADRB2,	657	230	15360	2.541195155846734	0.23185735434183696	0.0014643702428410732	0.09599630427185035
GOTERM_BP_ALL	GO:0048523~negative regulation of cellular process	127	18.73%	2.1935535108267077E-24	PRKCZ, HSF1, RAP1A, CAV3, PTPN6, NR0B1, PLG, MMP14, KRT18, HSPB1, HMGB1, FOXO4, RYBP, CDKN3, WNT2, TGM2, ZBTB17, RGS19, NF2, RGS4, ADRBK1, LRP1, ID2, NOTCH1, ZNF238, IGFBP3, PDZD3, ADRB2, FURIN, RGS2, ABI1, USH2A, NRIP1, ORC2L, CTBP1, GSK3B, CASP2, CCL2, ADAMTS1, JUN, AKT1, CDC6, ITGB1BP3, SOX9, HDAC1, DLG1, CXCL1, STAT5A, CAV1, SMAD3, CDH5, NPR1, IL4, MAPK8, EPHB2, TCF4, CD28, SPTA1, PTEN, POU2F…	657	1132	15360	2.6229084983138904	1.1524930145883522E-20	6.779370674049131E-22	4.196234729041361E-21
GOTERM_BP_ALL	GO:0048522~positive regulation of cellular process	116	17.11%	1.5473130913096274E-23	NOD2, FHL2, PLG, TNFRSF25, PTX3, FOXO4, HMGA1, PRKCG, WNT2, TGM2, ADRA2A, PPARA, SYK, IL12A, NF2, EBI3, FOXH1, ID2, BTK, TRAF3, NOTCH1, IGFBP3, HCFC1, ADRB2, CD5, IGF1, VAV1, FGF7, IFI16, NRIP1, PRKCE, ERBB2, DNM2, PRTN3, GSK3B, LEP, CD38, TUBB, JUN, SOX9, TFAP2B, STAT5A, CD2, SMAD3, IL4, MMP9, TCF4, CD28, FGFR1, PTEN, POU2F1, MAPK1, CREBBP, REL, NEUROD1, EDA2R, PRL, RUNX3, DDR2, PDE6G, BTC, PPAR…	657	996	15360	2.722854889879151	8.129582981740783E-20	4.5164349898559904E-21	2.959986569010921E-20
GOTERM_BP_ALL	GO:0042981~regulation of apoptosis	78	11.50%	2.4397275678665473E-21	CD28, PRKCZ, PTEN, MAPK1, NOD2, CALR, CASP9, STAT1, PLG, TNFRSF25, RUNX3, KRT18, HSPB1, HMGB1, GPX1, NPM1, PAWR, SEPT4, PML, TGM2, CASP3, ZBTB16, PIK3R1, CASP1, ABL1, IL12A, ERN1, PAK7, BTK, TRAF3, IL18, CRYAB, IGFBP3, ADRB2, ACTN2, CD5, PIM1, PRKCA, BCL2L1, CDC2, CADM1, KNG1, ACTN3, IFI16, PRKCE, APAF1, NGFR, DNM2, SFRP1, GSK3B, CASP2, CCL2, BCL2L10, CD38, TP53, TUBB, CTSB, F2, DAPK1, MAGED1, AK…	657	538	15360	3.389519784081071	1.2818328641570839E-17	6.103966019795639E-19	4.667161981301674E-18
GOTERM_BP_ALL	GO:0048519~negative regulation of biological process	134	19.76%	2.811236475562606E-26	PRKCZ, HSF1, RAP1A, CAV3, PTPN6, NR0B1, PLG, MMP14, KRT18, HSPB1, HMGB1, SPP1, FOXO4, RYBP, CDKN3, PRKCG, WNT2, TGM2, ZBTB17, RGS19, NF2, RGS4, ADRBK1, LRP1, ID2, NOTCH1, ZNF238, IGFBP3, PDZD3, ADRB2, FURIN, RGS2, ABI1, USH2A, NRIP1, ORC2L, CTBP1, GSK3B, CASP2, LEP, CCL2, ADAMTS1, JUN, F2, AKT1, CDC6, ITGB1BP3, SOX9, HDAC1, DLG1, CXCL1, STAT5A, CAV1, SMAD3, CDH5, NPR1, IL4, MAPK8, EPHB2, TCF4, CD…	657	1181	15360	2.6526548587026704	1.477023644260593E-22	1.0550168887575665E-23	5.377852909481899E-23
GOTERM_BP_ALL	GO:0048518~positive regulation of biological process	127	18.73%	2.636683697225665E-25	NOD2, FHL2, PLG, TNFRSF25, PTX3, FYN, FOXO4, HMGA1, PRKCG, WNT2, TGM2, ADRA2A, PPARA, SYK, IL12A, NF2, EBI3, FOXH1, ID2, BTK, TRAF3, NOTCH1, IGFBP3, HCFC1, ADRB2, CD5, IGF1, VAV1, FGF7, IFI16, NRIP1, PRKCE, ERBB2, DNM2, PRTN3, GSK3B, LEP, CD38, TUBB, JUN, AKT1, SOX9, TFAP2B, DLG1, STAT5A, CD2, CAV1, SMAD3, IL4, MMP9, TCF4, CD28, FGFR1, PTEN, POU2F1, MAPK1, IL27RA, CREBBP, REL, NEUROD1, EDA2R, PRL…	657	1106	15360	2.6845681917643076	1.3853136145223642E-21	9.235424096815761E-23	5.04393608142509E-22
GOTERM_BP_ALL	GO:0048514~blood vessel morphogenesis	21	3.10%	2.7673083500935168E-5	TIE1, CTNNB1, FGFR1, PML, TGM2, PTEN, CEACAM1, ANGPT1, FGF1, HAND1, CSPG4, HAND2, NPPB, PLG, ERBB2, MMP14, IL18, FOXO4, NPR1, THBS1, S100A7,	657	166	15360	2.9575837596963193	0.13532052729394495	8.916046921303433E-4	0.05292491301008839
GOTERM_BP_ALL	GO:0048513~organ development	144	21.24%	6.393356034971409E-28	CAV3, YY1, FHL3, NR0B1, PLG, MMP14, COL1A2, SPP1, FYN, FOXO4, EMX2, MYOZ1, RAG1, S100A7, ALK, WNT2, TGM2, NPR3, PPARA, TTN, KLF1, BMX, SYK, FOXH1, ADRBK1, ID2, BTK, NOTCH1, KRT17, IGFBP3, ADRB2, TBR1, IGF1, USH2A, FGF7, ANGPT1, CASQ2, DVL1, IFI16, NRIP1, FHL1, ERBB2, APAF1, AR, ERBB3, LEP, CCL2, ADAMTS1, AKT1, ITGB1BP3, SOX9, ACTB, TFAP2B, FGF1, AES, STAT5A, PAX3, CD2, SGCG, SMAD3, CDH5, TGM1, NP…	657	1282	15360	2.6260338084756265	3.3590692607739786E-24	2.7992243839783153E-25	1.2230393512926995E-24
GOTERM_BP_ALL	GO:0033238~regulation of amine metabolic process	11	1.62%	1.1326158647187472E-4	PRKCE, PRKCA, HCLS1, EGFR, JUN, IL4, IGFBP3, IL12A, SYK, NF2, ITGB2,	657	56	15360	4.592302674494455	0.4484981454272816	0.0029860358023496847	0.2164453933152788
GOTERM_BP_ALL	GO:0008286~insulin receptor signaling pathway	7	1.03%	0.003864481905643171	FOXO1, PRKCA, SNF1LK2, FOXO4, PIK3R1, AKT1, IRS1,	657	36	15360	4.545915778792491	0.9999999985377968	0.05858003189181593	7.139346768465571
GOTERM_BP_ALL	GO:0008285~negative regulation of cell proliferation	31	4.57%	1.5666444226712798E-7	HSF1, PTEN, PROX1, ABI1, PTPN6, APC, PLG, CTBP1, RUNX3, HGS, FOXO4, NPM1, CDKN3, PAWR, FGFBP1, ADAMTS1, WNT2, CASP3, TP53, NDN, ZBTB16, MAGED1, CDC6, NF2, CXCL1, CAV1, CDC7, CDH5, NME1, HDAC4, NOS3,	657	242	15360	2.9948299935846636	8.227763781006869E-4	8.66433135249256E-6	2.9969628585480024E-4
GOTERM_BP_ALL	GO:0008284~positive regulation of cell proliferation	34	5.01%	2.794983889031533E-9	CD28, FGFR1, IGF1, TLX1, FGF7, PRL, DDR2, ERBB2, BTC, EGFR, PRTN3, SHC1, MYC, GRN, TGM2, HCLS1, ELA2, ADRA2A, NCK1, TSHR, SYK, IL12A, EBI3, SLAMF1, STAT5A, GLI1, CDC7, POU3F2, IL18, PRKCQ, NME1, IL4, HBEGF, ADRB2,	657	240	15360	3.3120243531202433	1.4684737666970094E-5	2.1917677428540117E-7	5.346761866587002E-6
GOTERM_BP_ALL	GO:0008283~cell proliferation	93	13.72%	6.9418643854265765E-19	CD28, HSF1, FGFR1, PTEN, FGF8, PROX1, LMO1, TAL1, PTPN6, PRL, RUNX3, PLG, DDR2, MMP14, CDK3, BTC, PDZK1, HGS, FOXO4, GPX1, EGFR, NPM1, CDKN3, PAWR, FGFBP1, WNT2, ACHE, TGM2, CASP3, HCLS1, ELA2, ZBTB16, NDN, ADRA2A, TSHR, IL12A, SYK, NF2, SLAMF1, EBI3, LRP1, LRP2, GLI1, IL18, PRKCQ, NOTCH1, GNAI2, HBEGF, ZEB1, AREG, ADRB2, FES, CTNNB1, CD5, PIM1, IGF1, TLX1, CADM1, ABI1, FGF7, IFI16, E2F1, APC, CT…	657	796	15360	2.731465546912645	3.647255548103123E-15	1.2576743269321116E-16	1.3279681701242816E-15
GOTERM_BP_ALL	GO:0048489~synaptic vesicle transport	6	0.88%	0.0016098037801608104	SNPH, SNAP25, CTNNB1, SYNJ1, DNM2, NLGN1,	657	21	15360	6.679712981082844	0.9997892260156729	0.029778766507645438	3.0350019023808072
GOTERM_BP_ALL	GO:0008219~cell death	97	14.31%	1.4506338951791332E-19	PRKCZ, NOD2, PTPN6, CASP9, STAT1, PLG, TNFRSF25, KRT18, HSPB1, HMGB1, RYBP, PRKCG, TGM2, IL12A, ELMO1, BTK, TRAF3, IGFBP3, GZMA, ADRB2, CD5, IFI16, ITGB2, PRKCE, APAF1, DNM2, GSK3B, CASP2, CD38, CCL2, AGTR2, TUBB, F2, CTSB, AKT1, SOX9, HDAC1, STAT5A, PAX3, CD2, SMAD3, TNFRSF1B, IL4, PSEN2, MAPK8, MMP9, CD28, MAPK1, PTEN, CALR, IAPP, RUNX3, GPX1, NPM1, PAWR, SEPT4, PML, CASP3, PIK3R1, ZBTB16, CASP…	657	834	15360	2.7191397566878	7.621630485271166E-16	2.822826105655987E-17	2.775040727308757E-16
GOTERM_BP_ALL	GO:0030900~forebrain development	11	1.62%	9.668219556751633E-5	E2F1, PRKG1, CTNNB1, LRP2, GLI1, APAF1, APLP1, POU3F2, FYN, EMX2, ASCL1,	657	55	15360	4.675799086757991	0.39829790372264395	0.002615094321631317	0.18478957435779098
GOTERM_BP_ALL	GO:0019226~transmission of nerve impulse	33	4.87%	3.8907267474950654E-5	POU3F1, CTNNB1, NOS1AP, DLGAP2, GNAQ, MAPK1, NLGN1, SNCAIP, HAP1, SLC6A4, NOS1, PLP1, ERBB2, SLC5A7, KCNK3, CHAT, PNOC, SNCB, DLG4, ACHE, WNT2, STX1A, NTSR1, SHC3, KIF5A, BSN, SNPH, SNAP25, PARK2, ACCN1, CAMK4, AKAP5, HOMER1,	657	348	15360	2.2169737049283578	0.18488230090799262	0.0011809365963793006	0.07440277027669362
GOTERM_BP_ALL	GO:0019222~regulation of metabolic process	176	25.96%	1.9629734477835885E-6	HSF1, ASF1B, NOD2, POU2AF1, YY1, FHL2, NR0B1, MEOX2, STAT1, YBX1, UPF1, HMGB2, HSPB1, HMGB1, PTX3, FOXO4, EMX2, POU5F1, RYBP, HMGA1, PRKCG, CIITA, SATB1, ZBTB17, PPARA, KLF1, IL12A, SYK, NF2, EBI3, FOXH1, POU3F3, FOS, ID2, HOXD4, SP4, NOTCH1, ZNF238, IGFBP3, HCFC1, EYA1, GCM1, PDZD3, ADRB2, TBR1, RFX1, FURIN, IFI16, CAND2, ITGB2, NRIP1, PRKCE, IKZF2, ORC2L, DNM2, AR, LEP, CCNT1, JUN, AKT1, CDC6, …	657	2975	15360	1.3830935113771534	0.010260471124816317	8.120514848830584E-5	0.003755071732769455
GOTERM_BP_ALL	GO:0002252~immune effector process	15	2.21%	3.2199179336083936E-4	RAG2, C1QA, CADM1, TUBB, RYR1, RELA, CD46, SYK, IL27RA, IL12A, PTX3, MBL2, LY9, IL4, CR2,	657	113	15360	3.103406473511941	0.8158523329246514	0.007525191574600298	0.6141708385580813
GOTERM_BP_ALL	GO:0019220~regulation of phosphate metabolic process	11	1.62%	0.001724952356194418	PRKCE, PRKCA, HCLS1, EGFR, JUN, IL4, IGFBP3, IL12A, SYK, NF2, ITGB2,	657	78	15360	3.2970378175857626	0.9998850168790746	0.03069007387487943	3.2487148361198925
GOTERM_BP_ALL	GO:0002250~adaptive immune response	12	1.77%	5.679032263806668E-4	EBI3, C1QA, IL18, MBL2, CADM1, LY9, RYR1, IL4, CR2, CD46, IL12A, IL27RA,	657	80	15360	3.506849315068493	0.9494408386641017	0.012514332119982763	1.0808156500051957
GOTERM_BP_ALL	GO:0019219~regulation of nucleobase, nucleoside, nucleotide and nucleic acid metabolic process	150	22.12%	1.7738218701485978E-4	HSF1, ASF1B, NOD2, POU2AF1, YY1, FHL2, NR0B1, MEOX2, STAT1, YBX1, HMGB2, HMGB1, FOXO4, EMX2, POU5F1, RYBP, HMGA1, PRKCG, CIITA, SATB1, ZBTB17, PPARA, KLF1, NF2, FOXH1, POU3F3, FOS, ID2, HOXD4, SP4, NOTCH1, ZNF238, HCFC1, EYA1, GCM1, PDZD3, ADRB2, TBR1, RFX1, CAND2, IFI16, NRIP1, IKZF2, ORC2L, DNM2, AR, CCNT1, JUN, CDC6, KHDRBS2, SOX9, TFAP2B, HDAC1, HOXB7, AES, STAT5A, PAX3, SMAD3, TNFRSF1B, IL4,…	657	2658	15360	1.319356401455415	0.6062537754909896	0.004366255456124124	0.3387843694956705
GOTERM_BP_ALL	GO:0030866~cortical actin cytoskeleton organization and biogenesis	5	0.74%	3.497744157271315E-4	EPB41L3, LLGL1, CALR, EHD2, DLG1,	657	9	15360	12.988330796549974	0.8408703894288441	0.008099921165792612	0.6669958616823624
GOTERM_BP_ALL	GO:0030865~cortical cytoskeleton organization and biogenesis	6	0.88%	5.21629967687484E-5	EPB41L3, LLGL1, SYNPO, CALR, EHD2, DLG1,	657	11	15360	12.752179327521793	0.23972231184236004	0.0015130615326394148	0.09973985420679288
GOTERM_BP_ALL	GO:0048469~cell maturation	15	2.21%	2.541384782221091E-7	EPB42, CTNNB1, FGFR1, ACTA1, GNAQ, NLGN1, PLP1, KLF1, TTN, REN, ACTB, APP, PICK1, MYOZ1, SOX10,	657	62	15360	5.656208572691117	0.001334352693170171	1.3352348201212116E-5	4.8616194975314997E-4
GOTERM_BP_ALL	GO:0051480~cytosolic calcium ion homeostasis	11	1.62%	5.837893735235572E-4	GNA15, LCK, TRPC6, CNTNAP1, OPRL1, TGM2, C5AR1, CCR4, KNG1, CCR1, CCR3,	657	68	15360	3.7818963201719042	0.9534917249914686	0.012598172741019265	1.1108898982029713
GOTERM_BP_ALL	GO:0048468~cell development	140	20.65%	3.869207277124712E-27	PRKCZ, NOD2, PTPN6, CASP9, STAT1, PLG, TNFRSF25, MMP14, KRT18, HSPB1, HMGB1, FYN, EMX2, MYOZ1, RYBP, PRKCG, RAG1, WNT2, TGM2, TTN, KLF1, IL12A, ELMO1, NF2, BTK, TRAF3, NOTCH1, GZMA, IGFBP3, GCM1, ADRB2, CD5, IGF1, NLGN1, PLP1, IFI16, ITGB2, PRKCE, APAF1, PTPN11, DNM2, GSK3B, CASP2, CCL2, CD38, AGTR2, TUBB, CASC5, CTSB, F2, AKT1, REN, ITGB1BP3, SOX9, ACTB, PTPRZ1, HDAC1, STAT5A, PICK1, PAX3, CD2, …	657	1245	15360	2.628963341952284	2.032881503401324E-23	1.5637550026164028E-24	7.401735070511777E-24
GOTERM_BP_ALL	GO:0045786~negative regulation of progression through cell cycle	22	3.24%	2.4681517814560385E-4	RAP1A, PML, PTEN, CASP3, TP53, CADM1, ZBTB17, STARD13, DLG1, NF2, ERN1, APC, RUNX3, APBB1, FOXO4, NME1, EGFR, CDKN3, WT1, EPHB2, MYC, ADCYAP1,	657	209	15360	2.4609468877673635	0.7266294295169721	0.005877780600483162	0.47109881626047345
GOTERM_BP_ALL	GO:0045765~regulation of angiogenesis	8	1.18%	0.0013673244447606698	NPPB, TIE1, PLG, ERBB2, PML, FOXO4, NPR1, THBS1,	657	40	15360	4.675799086757991	0.9992450344892198	0.026178326932702056	2.5835022965231325
GOTERM_BP_ALL	GO:0032989~cellular structure morphogenesis	43	6.34%	2.1789221238019005E-5	ACTN2, SPTA1, EPB42, CTNNB1, FGFR1, PTEN, ITCH, LLGL1, ITGB2, FHL1, IGFBP5, CAP1, NGFR, FYN, WNT1, PTPN11, CHAT, AR, SHC1, NFASC, PRKG1, YEATS4, PML, FGD1, TP53, NDN, NCK1, ERBB2IP, DLG1, AKAP2, PTPRZ1, NPPB, IGFBP1, APBB1, POU3F2, RAC1, SMAD3, PRKCQ, NPR1, PAX2, RTN4, IGFBP3, NEDD9,	657	499	15360	2.01462285301196	0.10817184439046867	7.335885846867507E-4	0.04167421907149693
GOTERM_BP_ALL	GO:0008016~regulation of heart contraction	10	1.47%	1.1928477273624513E-4	SCN5A, ADRBK1, S100A1, RYR2, PRKCA, SP4, PLN, HBEGF, SLC8A1, ADRB2,	657	46	15360	5.082390311693468	0.4656795776581816	0.003113350298629247	0.227943392720098
GOTERM_BP_ALL	GO:0008015~blood circulation	24	3.54%	6.920105120643202E-7	RYR2, WNT2, AGTR2, PRKCA, KNG1, NPR3, REN, SLC8A1, MEOX2, NPPB, ADRBK1, SCN5A, S100A1, GUCY1B3, SP4, CAV1, HOXB2, NFE2, PLN, NPR1, GPX1, HBEGF, NTS, ADRB2,	657	167	15360	3.3598556312033465	0.003629222881997962	3.1615365342685386E-5	0.0013237973515045631
GOTERM_BP_ALL	GO:0045727~positive regulation of translation	9	1.33%	0.002187672161174612	CD28, EBI3, STAT5A, ELA2, PRKCQ, IL4, RELA, SYK, REL,	657	55	15360	3.8256537982565377	0.9999899367510243	0.03714333967914607	4.103018654040547
GOTERM_BP_ALL	GO:0032963~collagen metabolic process	6	0.88%	0.0020109110481224633	MMP13, MMP1, MMP8, PRTN3, MMP7, MMP9,	657	22	15360	6.376089663760896	0.9999744778505163	0.034752869493891336	3.777517980199796
GOTERM_BP_ALL	GO:0007626~locomotory behavior	27	3.98%	3.4087856977116015E-7	CXCL2, CCL7, OPRD1, MAPK1, PRKCA, CCR3, SERPIND1, ITGB2, CCL5, CHAT, MAPK14, IL16, CXCL3, CCL2, CCL8, NTSR1, ELA2, CCR1, IL8RA, TSHR, SYK, CXCL1, CNTNAP1, C5AR1, CCR4, TRH, IL4,	657	198	15360	3.188044831880448	0.0017893734700166197	1.755843713380223E-5	6.520935395437633E-4
GOTERM_BP_ALL	GO:0051345~positive regulation of hydrolase activity	13	1.92%	3.1415030178090194E-5	BCL2L10, GNA15, GNAQ, TP53, F2, LCK, CASP9, ERN1, STAT1, APAF1, C5AR1, SMAD3, EGFR,	657	69	15360	4.404738270134339	0.15215476115465132	9.878779617443767E-4	0.060079367258336625
GOTERM_BP_ALL	GO:0051338~regulation of transferase activity	26	3.83%	3.878326378714855E-5	CCNA1, PTEN, PRKCA, CAV3, APC, PDE6G, ERBB2, PTPN11, EGFR, CDKN3, SHC1, CASP3, CCNT1, ELA2, ADRA2A, CDC6, SYK, RGS4, ERN1, PICK1, CAV1, C5AR1, C13orf15, GNB2L1, IRS1, ADRB2,	657	241	15360	2.5222152750146836	0.18435104551569603	0.0011840148925634786	0.07416572010199296
GOTERM_BP_ALL	GO:0002026~regulation of the force of heart contraction	4	0.59%	0.003696174872552823	ADRBK1, PRKCA, PLN, SLC8A1,	657	8	15360	11.689497716894977	0.9999999964477363	0.05742124909427648	6.838744387954765
GOTERM_BP_ALL	GO:0032946~positive regulation of mononuclear cell proliferation	9	1.33%	7.178012379703285E-5	CD28, EBI3, STAT5A, IL18, PRKCQ, IL4, NCK1, IL12A, SYK,	657	34	15360	6.1885576148267525	0.31418427267180293	0.002036552091140287	0.1372249812224724
GOTERM_BP_ALL	GO:0032944~regulation of mononuclear cell proliferation	11	1.62%	2.3290950348140595E-5	CD28, EBI3, STAT5A, ERBB2, CASP3, IL18, PRKCQ, IL4, NCK1, IL12A, SYK,	657	47	15360	5.471679782376372	0.11518091465958602	7.791363041933508E-4	0.04454583044102289
GOTERM_BP_ALL	GO:0032943~mononuclear cell proliferation	13	1.92%	3.6464512657869886E-5	CD28, CASP3, CADM1, RYR1, NCK1, SYK, IL12A, EBI3, STAT5A, ERBB2, IL18, PRKCQ, IL4,	657	70	15360	4.341813437703848	0.17435307020236146	0.0011263536729020363	0.06973300892875178
GOTERM_BP_ALL	GO:0007610~behavior	39	5.75%	2.2365322485935452E-8	CXCL2, OPRD1, CCL7, PRKCA, MAPK1, CCR3, SERPIND1, ITGB2, FYN, CCL5, CHAT, MAPK14, CRHBP, PRKCG, IL16, LEP, DLG4, CCL2, CXCL3, CCL8, DDO, AGTR2, NTSR1, ELA2, SHC3, CCR1, IL8RA, REN, TSHR, SYK, CXCL1, APP, CNTNAP1, PARK2, C5AR1, CCR4, TRH, IL4, NOS3,	657	328	15360	2.779819579017708	1.1750050191439154E-4	1.526069038693123E-6	4.2784515374982846E-5
GOTERM_BP_ALL	GO:0007601~visual perception	19	2.80%	0.004587748431881774	RBP4, RPGRIP1, TRPC3, RHO, RPGR, USH2A, OPN1LW, SIX3, CRX, PDE6G, PDC, BFSP2, EN1, GRK1, PAX2, BEST1, CRYAB, SAG, GJA3,	657	213	15360	2.085450296910841	0.9999999999678141	0.06801246185516052	8.420695151499347
GOTERM_BP_ALL	GO:0051318~G1 phase	6	0.88%	0.002480345618033856	TAF1, E2F1, CDC2, CDC7, FOXO4, CDC6,	657	23	15360	6.098868374032161	0.9999978454404829	0.040829719099886086	4.639675422574941
GOTERM_BP_ALL	GO:0042692~muscle cell differentiation	9	1.33%	0.0013285528944500977	PLG, ACTA1, FOXO4, MYOZ1, NOTCH1, IGFBP3, TTN, ITGB1BP3, ACTB,	657	51	15360	4.125705076551168	0.999074205075847	0.025538086334800147	2.5111246760811223
GOTERM_BP_ALL	GO:0030574~collagen catabolic process	6	0.88%	0.0016098037801608104	MMP13, MMP1, MMP8, PRTN3, MMP7, MMP9,	657	21	15360	6.679712981082844	0.9997892260156729	0.029778766507645438	3.0350019023808072
GOTERM_BP_ALL	GO:0018212~peptidyl-tyrosine modification	15	2.21%	1.308705493995197E-7	DYRK1A, PRKCA, HCLS1, ABI1, F2, ABL1, SYK, IL12A, NF2, ITGB2, PRKCE, STAT1, FYN, EGFR, IL4,	657	59	15360	5.943812398421175	6.873575730047543E-4	7.314802092706074E-6	2.5035308698351244E-4
GOTERM_BP_ALL	GO:0042592~homeostatic process	45	6.64%	3.149230365269134E-8	TRPC6, GNA15, CTNNB1, CCL7, PRKCA, BCL2L1, CAV3, KNG1, CCR3, USH2A, CALR, KCNA5, CREBBP, IAPP, PLG, CCL5, GRK1, GPX1, SLC2A4, MYC, CCL2, RYR2, OPRL1, TGM2, PPARGC1A, CASP3, SLC9A3, ELA2, SLC9A3R1, RYR1, CCR1, AKT1, NR5A2, NPPB, LCK, APP, CNTNAP1, STAT5A, C5AR1, CAV1, CCR4, PLN, NPR1, EP300, ADRB2,	657	418	15360	2.516877498852985	1.654468781575602E-4	2.094435351041035E-6	6.024428395035031E-5
GOTERM_BP_ALL	GO:0001944~vasculature development	26	3.83%	6.085875662563746E-7	FGFR1, CTNNB1, PTEN, PROX1, CEACAM1, ANGPT1, PLG, MMP14, ERBB2, FOXO4, CRKL, THBS1, S100A7, TIE1, PML, TGM2, AKT1, FGF1, HAND1, CSPG4, HAND2, NPPB, FOXO1, CDH5, IL18, NPR1,	657	191	15360	3.1824810538143393	0.0031924134230338908	2.880607199773344E-5	0.0011642123977639862
GOTERM_BP_ALL	GO:0018193~peptidyl-amino acid modification	20	2.95%	1.2569855965002395E-6	DYRK1A, TGM2, PRKCA, HCLS1, ABI1, F2, AKT1, ABL1, IL12A, SYK, CREBBP, NF2, ITGB2, PRKCE, STAT1, FYN, EGFR, IL4, GSK3B, EP300,	657	124	15360	3.7708057151274113	0.006582446631635985	5.457872932612684E-5	0.0024045670584005308
GOTERM_BP_ALL	GO:0006521~regulation of amino acid metabolic process	11	1.62%	1.1326158647187472E-4	PRKCE, PRKCA, HCLS1, EGFR, JUN, IL4, IGFBP3, IL12A, SYK, NF2, ITGB2,	657	56	15360	4.592302674494455	0.4484981454272816	0.0029860358023496847	0.2164453933152788
GOTERM_BP_ALL	GO:0051251~positive regulation of lymphocyte activation	12	1.77%	2.4336077688601312E-5	CD28, EBI3, LCK, STAT5A, ZAP70, CD5, IL18, PRKCQ, IL4, NCK1, IL12A, SYK,	657	57	15360	4.921893775534727	0.12002634374150412	8.038484891601527E-4	0.04654428025688828
GOTERM_BP_ALL	GO:0001932~regulation of protein amino acid phosphorylation	11	1.62%	9.668219556751633E-5	PRKCE, PRKCA, HCLS1, EGFR, JUN, IL4, IGFBP3, IL12A, SYK, NF2, ITGB2,	657	55	15360	4.675799086757991	0.39829790372264395	0.002615094321631317	0.18478957435779098
GOTERM_BP_ALL	GO:0051249~regulation of lymphocyte activation	16	2.36%	1.9983779527627878E-6	CD28, CD5, ZAP70, CASP3, NCK1, SYK, IL27RA, IL12A, LCK, EBI3, STAT5A, CD2, ERBB2, IL18, PRKCQ, IL4,	657	83	15360	4.50679430048963	0.0104445610320828	8.202388784839254E-5	0.003822797583952209
GOTERM_BP_ALL	GO:0045596~negative regulation of cell differentiation	12	1.77%	2.8551491478824164E-4	CTNNB1, STAT5A, MAPK1, FOXO4, ZBTB16, NOTCH1, IL4, USH2A, ITGB1BP3, LMO2, TWIST1, IAPP,	657	74	15360	3.791188448722695	0.7769388997431518	0.00670526424533513	0.5447743986558562
GOTERM_BP_ALL	GO:0007519~skeletal muscle development	15	2.21%	5.5565568237471255E-6	ACTA1, ITGB1BP3, TTN, ACTB, MYF6, APP, PLG, MYF5, MYOZ1, FOXO4, CHAT, NOTCH1, IGFBP3, EP300, ADRB2,	657	79	15360	4.439049765909485	0.02877219607381698	2.0413462086632528E-4	0.010629073869139471
GOTERM_BP_ALL	GO:0045595~regulation of cell differentiation	21	3.10%	1.4635093490447127E-5	CTNNB1, GNAQ, MAPK1, NLGN1, ZBTB16, USH2A, ITGB1BP3, TWIST1, IAPP, CRX, STAT5A, ID2, POU3F2, PPARG, FOXO4, NOTCH1, ASCL1, IL4, IGFBP3, LEP, LMO2,	657	159	15360	3.0877918497458428	0.07401138929912177	5.124909241123188E-4	0.02799299885842821
GOTERM_BP_ALL	GO:0051247~positive regulation of protein metabolic process	14	2.06%	1.5570479984606788E-4	CD28, PML, PPARGC1A, ELA2, HCLS1, RELA, NCK1, SYK, IL12A, REL, EBI3, STAT5A, PRKCQ, IL4,	657	93	15360	3.5194186674522507	0.5587469303084864	0.0038883099837355717	0.2974408869969136
GOTERM_BP_ALL	GO:0051246~regulation of protein metabolic process	34	5.01%	1.0644141804683193E-6	CD28, SPTA1, APLP1, PRKCA, FURIN, REL, ITGB2, PRKCE, APC, UPF1, HSPB1, HGS, EGFR, PRKCG, DNAJC1, PML, PPARGC1A, HCLS1, ELA2, SET, RELA, AKT1, NCK1, REN, SYK, IL12A, NF2, EBI3, STAT5A, APBB1, PRKCQ, CEBPB, IL4, HCFC1,	657	307	15360	2.58920470602234	0.005576826525585776	4.6994148517609524E-5	0.0020361886006181606
GOTERM_BP_ALL	GO:0007517~muscle development	30	4.42%	4.160765420037225E-10	PTEN, CAV3, IGF1, TWIST1, FHL3, MYF6, FHL1, PLG, NGFR, MYF5, MYOZ1, FOXO4, CHAT, ACTA1, ACHE, ANKRD2, ITGB1BP3, TTN, ACTB, APP, SGCG, SMAD3, HDAC4, NOTCH1, PLN, HBEGF, CRYAB, IGFBP3, EP300, ADRB2,	657	177	15360	3.9625415989474493	2.1860635766035585E-6	3.5837146361572536E-8	7.959480741170921E-7
GOTERM_BP_ALL	GO:0051239~regulation of multicellular organismal process	45	6.64%	2.419627886066248E-13	CD28, CD5, PRKCA, C1QA, NOD2, CD46, SLC8A1, IL27RA, IAPP, SCN5A, ERBB2, SPP1, FYN, MBL2, CHAT, LEP, PRKG1, RYR2, TPM3, ACHE, ZAP70, CASP3, CNN1, NCK1, IL12A, SYK, NPPB, LCK, EBI3, ADRBK1, S100A1, STAT5A, PARK2, CD2, SP4, CAV1, IL18, SMAD3, PRKCQ, PLN, NPR1, HBEGF, IL4, CR2, ADRB2,	657	292	15360	3.6029273784950275	1.2710350549838267E-9	3.259059688787147E-11	4.6278536558475025E-10
GOTERM_BP_ALL	GO:0018108~peptidyl-tyrosine phosphorylation	15	2.21%	8.19608537182714E-8	DYRK1A, PRKCA, HCLS1, ABI1, F2, ABL1, SYK, IL12A, NF2, ITGB2, PRKCE, STAT1, FYN, EGFR, IL4,	657	57	15360	6.152367219418409	4.3052963886358597E-4	4.784681257308243E-6	1.5678975862076783E-4
GOTERM_BP_ALL	GO:0032774~RNA biosynthetic process	136	20.06%	0.0015163058145148938	HSF1, ASF1B, POU2AF1, YY1, FHL2, NR0B1, MEOX2, STAT1, YBX1, HMGB2, HMGB1, FOXO4, EMX2, POU5F1, RYBP, HMGA1, CIITA, SATB1, ZBTB17, PPARA, KLF1, FOXH1, POU3F3, FOS, ID2, HOXD4, SP4, NOTCH1, ZNF238, HCFC1, EYA1, GCM1, ADRB2, TBR1, RFX1, CAND2, IFI16, NRIP1, IKZF2, ORC2L, AR, CCNT1, JUN, KHDRBS2, SOX9, TFAP2B, HDAC1, HOXB7, AES, STAT5A, PAX3, SMAD3, IL4, HOXA10, IKZF1, TCF4, POU3F1, RUNX1T1, POU2F1, …	657	2490	15360	1.276925051805395	0.9996552588859285	0.028271502859907538	2.861142929828886
GOTERM_BP_ALL	GO:0007507~heart development	20	2.95%	2.0543384817006408E-6	CTNNB1, GNAQ, PTEN, CASP3, CITED2, SOX9, CASQ2, HAND1, DVL1, HAND2, FOXH1, ADRBK1, ERBB2, ID2, PKP2, PLN, NOTCH1, CRKL, ERBB3, EP300,	657	128	15360	3.65296803652968	0.010735464598424116	8.366708474838447E-5	0.003929845297567791
GOTERM_BP_ALL	GO:0009987~cellular process	611	90.12%	1.0761603165457566E-11	CXCL2, INCENP, XPO1, ITCH, NOD2, HAP1, PTPN6, PORCN, TNFRSF25, MMP14, SLC5A7, KRT18, FHOD1, CDK3, PTX3, HMGB1, PPP1R3A, FYN, MYOZ1, RAG1, PRKCG, MAPKBP1, NTSR1, ARRB2, SYK, ACCN3, CA8, NF2, IL4R, TNIK, ID2, BTK, FRS3, C13orf15, NTS, KSR1, SFRS9, GCM1, CLTCL1, TRPC6, MMP13, CD5, BFSP1, RGS2, VAV1, ABI1, RPGR, YTHDC1, NRIP1, ITGB2, PRKCE, CTBP1, FMNL1, YWHAB, RPA1, NDC80, CRHBP, ERBB3, MYRIP, RASIP…	657	12970	15360	1.101354372401362	5.654151746803393E-8	1.177948294461828E-9	2.0586810034473046E-8
GOTERM_BP_ALL	GO:0009968~negative regulation of signal transduction	16	2.36%	5.355819475189319E-5	CXXC4, PRKCA, PTEN, CAV3, RGS2, CBLC, SIX3, RGS19, NF2, ADRBK1, RGS4, LRP1, CAV1, HGS, IGFBP3, ADRB2,	657	108	15360	3.463554879079993	0.24527534453091315	0.0015365357554389947	0.10240629018818392
GOTERM_BP_ALL	GO:0009966~regulation of signal transduction	45	6.64%	1.2225350285049856E-4	IQGAP2, CXXC4, PRKCA, PTEN, IGF1, CAV3, RGS2, VAV1, CBLC, NOD2, CITED2, REL, EDA2R, PDE6G, SOS1, HGS, GRK1, SHC1, TGM2, FGD1, HCLS1, CASP1, RELA, REN, IL12A, RGS19, SYK, SIX3, NF2, IQGAP1, RGS4, ADRBK1, LRP1, GLI1, CAV1, SNF1LK2, RAC1, SMAD3, MAPK8IP1, AKAP13, IL4, IGFBP3, MAPK8IP2, ARHGEF7, ADRB2,	657	573	15360	1.8360467618159648	0.4739500822625432	0.003174945059969958	0.23361010681857142
GOTERM_BP_ALL	GO:0051179~localization	188	27.73%	4.97893782239354E-7	SLC2A2, KIF17, TRPC3, XPO1, PEX5, CAV3, NOD2, HAP1, SLC8A1, STAT1, CAP1, PLG, MMP14, SLC5A7, KRT18, UPF1, SLC22A11, HSPB1, PTX3, COL1A2, FYN, WNT1, KCNK3, S100A7, MSN, MAPKBP1, CCL8, TPM3, WNT2, SCN3A, ADRA2A, PPARA, IL12A, SYK, ACCN3, ELMO1, ITGB3, NF2, KCNJ15, SNPH, LRP1, PARK2, PXN, ZNF238, CAMK4, NGB, KCNA3, PDZD3, ADRB2, CLTCL1, TRPC6, HSPG2, NOS1AP, AKAP3, IGF1, VAV1, NLGN1, KCNJ6, SNCAIP, …	657	3161	15360	1.3904622402886782	0.002612516007625687	2.399911186001802E-5	9.524589850595788E-4
GOTERM_BP_ALL	GO:0006468~protein amino acid phosphorylation	92	13.57%	5.688835367890809E-22	PRKCZ, FGFR1, DYRK1A, MAPK1, EPHA7, SRC, STAT1, DDR2, CDK3, TEK, FYN, ROR2, GRK1, NEK2, EGFR, PRKCG, CRKL, ALK, TAF1, WNT2, ZAP70, AURKC, HCLS1, ROS1, EPHB1, PTK2, PIK3R1, ABL1, TTN, BMX, IL12A, SYK, NF2, ERN1, ADRBK1, PAK7, TNIK, GUCY2C, MOS, BTK, SNF1LK2, PRKCQ, CAMK2A, CAMK4, IGFBP3, PRKACA, KSR1, FES, PIM1, PRKCA, CASK, CDC2, TEC, LIPE, CBLC, ABI1, PRKAR2A, ITGB2, PAK1, FGR, PRKCE, CTBP1, ERB…	657	704	15360	3.0552096305520964	2.9889141022898314E-18	1.5731126854157008E-19	1.088265611972485E-18
GOTERM_BP_ALL	GO:0051174~regulation of phosphorus metabolic process	11	1.62%	0.001724952356194418	PRKCE, PRKCA, HCLS1, EGFR, JUN, IL4, IGFBP3, IL12A, SYK, NF2, ITGB2,	657	78	15360	3.2970378175857626	0.9998850168790746	0.03069007387487943	3.2487148361198925
GOTERM_BP_ALL	GO:0009952~anterior/posterior pattern formation	13	1.92%	3.1415030178090194E-5	YY1, MYF6, NEUROD1, FOXH1, MEOX2, APC, MYF5, ROR2, EMX2, SFRP1, EN1, EP300, CRKL,	657	69	15360	4.404738270134339	0.15215476115465132	9.878779617443767E-4	0.060079367258336625
GOTERM_BP_ALL	GO:0006464~protein modification process	139	20.50%	2.7270027750794445E-12	PRKCZ, DYRK1A, EPHA7, SRC, ITCH, PTPN6, OPN1LW, STAT1, MMP14, PTPRO, CDK3, TEK, FYN, PCSK2, GRK1, NEK2, CDKN3, PRKCG, ALK, WNT2, TGM2, AURKC, SATB1, PTK2, PTPN7, TTN, BMX, IL12A, SYK, NF2, ADRBK1, UBE2I, PARK2, TNIK, BTK, SNF1LK2, CAMK4, IGFBP3, PRKACA, KSR1, PTPRH, CASK, RHO, FURIN, ABI1, CAND2, ITGB2, PRKCE, CTBP1, ERBB2, CSNK2A1, PTPN11, AXL, MAPK14, GSK3B, ERBB3, PTPRT, CCL2, MAPK10, CCNT1, J…	657	1804	15360	1.8013749253308224	1.4327872333019798E-8	3.183971974962674E-10	5.216782561490163E-9
