# Supplementary material for: A systems biology approach to identify effective cocktail drugs
Source: BMC Syst Biol. 2010 Sep 13;4(Suppl 2):S7. doi: 10.1186/1752-0509-4-S2-S7 (PMC2982694; doi:10.1186/1752-0509-4-S2-S7)
Supplement: Additional file 4 — In this file, enriched GO terms in subnetwork affected by Avandamet were listed. [file 1752-0509-4-S2-S7-S4.txt]

Category	Term	Count	%	PValue	Genes	List Total	Pop Hits	Pop Total	Fold Enrichment	Bonferroni	Benjamini	FDR
KEGG_PATHWAY	hsa04620:Toll-like receptor signaling pathway	19	2.69%	0.0013670124413191435	TRAF6, IKBKG, MAPK1, NFKBIA, JUN, PIK3R1, IL12A, CASP8, STAT1, FOS, MAP2K7, MAP3K8, TRAF3, RAC1, MAP3K7IP1, MAPK14, MAPK8, MAP3K7, TICAM1,	347	102	4214	2.262134825111601	0.2403955780940843	0.010938038978040243	1.7013419149581543
KEGG_PATHWAY	hsa05223:Non-small cell lung cancer	13	1.84%	7.855799764081197E-4	MAPK1, PRKCA, TP53, E2F2, PIK3R1, RB1, E2F1, ERBB2, PLCG1, EGFR, RAF1, PRKCG, RXRG,	347	52	4214	3.0360230547550433	0.1461191628796128	0.007493857591354236	0.9809911580004438
KEGG_PATHWAY	hsa05222:Small cell lung cancer	20	2.83%	5.567756885569183E-5	LAMA1, CDK2, TRAF6, MAX, IKBKG, BCL2L1, TP53, E2F2, PTK2, NOS1, NFKBIA, PIK3R1, TRAF1, RB1, E2F1, TRAF3, PTGS2, RXRG, LAMA3, MYC,	347	87	4214	2.7917453377057866	0.011129111002085912	9.321904819730165E-4	0.0698206191656836
KEGG_PATHWAY	hsa04540:Gap junction	16	2.27%	0.009743543246565796	PRKG1, GJA1, PRKCA, TUBA3C, MAPK1, CDC2, SRC, GRM1, GNAI3, TUBA1A, TJP1, ITPR1, EGFR, RAF1, PRKCG, PRKACA,	347	95	4214	2.045320794782345	0.8602717420358695	0.057894536104390215	11.558096928773331
KEGG_PATHWAY	hsa04530:Tight junction	24	3.40%	3.6898644005067994E-4	ACTN2, CTNNB1, PRKCA, EPB41L3, CASK, HCLS1, SRC, ACTB, CSNK2B, INADL, GNAI3, ACTN3, PARD6B, TJP1, PRKCE, CSNK2A1, MYH4, CTTN, PRKCG, F11R, PARD3, JAM3, EXOC3, MAGI1,	347	132	4214	2.2080167670945774	0.07149541580077634	0.0038965969602202666	0.4618794589609898
KEGG_PATHWAY	hsa05220:Chronic myeloid leukemia	25	3.54%	1.5667574674756826E-9	BCL2L1, IKBKG, MAPK1, CBLC, NFKBIA, SHC2, E2F1, CTBP1, PTPN11, CRKL, SMAD4, MYC, GAB2, TP53, E2F2, PIK3R1, ABL1, HDAC1, CRK, RB1, STAT5A, MDM2, SMAD3, RAF1, CBL,	347	74	4214	4.1027338577770855	3.14918208510484E-7	1.0497274716136928E-7	1.965372065093618E-6
KEGG_PATHWAY	hsa04520:Adherens junction	27	3.82%	4.089718249482622E-11	ACP1, ACTN2, CTNNB1, FGFR1, MAPK1, SRC, PTPN6, IGF1R, ACTN3, CREBBP, TJP1, CSNK2A1, ERBB2, FYN, EGFR, FER, MAP3K7, SMAD4, SMAD2, CSNK2B, ACTB, RAC3, SMAD3, RAC1, PARD3, EP300, SORBS1,	347	74	4214	4.430952566399252	8.2203320816987E-9	4.110165985338199E-9	5.130224023375263E-8
KEGG_PATHWAY	hsa05219:Bladder cancer	11	1.56%	0.0011079074546320805	RB1, E2F1, ERBB2, MDM2, MAPK1, TP53, E2F2, RAF1, EGFR, MMP9, MYC,	347	40	4214	3.339625360230548	0.1997353945527487	0.009640742366413213	1.3809282944565293
KEGG_PATHWAY	hsa05218:Melanoma	15	2.12%	0.0011590618158677172	FGFR1, FGF8, MAPK1, TP53, E2F2, PIK3R1, FGF7, IGF1R, FGF1, RB1, E2F1, MDM2, FGF2, EGFR, RAF1,	347	69	4214	2.6400200476130813	0.2079308208321431	0.009665756015331706	1.4442626898383604
KEGG_PATHWAY	hsa04510:Focal adhesion	35	4.96%	2.2302923892808203E-5	ACTN2, CTNNB1, RAP1A, PRKCA, MAPK1, CAV3, SRC, VAV1, SHC2, IGF1R, ACTN3, PAK1, ERBB2, COL1A2, FYN, PPP1CA, EGFR, PRKCG, CRKL, LAMA3, LAMA1, PIK3R1, JUN, PTK2, ACTB, CRK, ITGB3, FLNC, PXN, RAC3, CAV1, RAC1, RAF1, KDR, MAPK8,	347	199	4214	2.1358956164105836	0.0044729043273540325	4.4819330075718256E-4	0.0279736343409831
KEGG_PATHWAY	hsa04370:VEGF signaling pathway	17	2.41%	1.4597906446290162E-4	PPP3R1, PRKCA, MAPK1, SRC, PIK3R1, PTK2, PLA2G2A, SHC2, PXN, PLCG1, RAC3, RAC1, PTGS2, RAF1, KDR, PRKCG, MAPK14,	347	71	4214	2.907740390469619	0.02891758105023201	0.002093800207874974	0.18296485249275074
KEGG_PATHWAY	hsa05215:Prostate cancer	21	2.97%	1.5890495688778874E-5	CTNNB1, FGFR1, CDK2, IKBKG, MAPK1, TP53, E2F2, NFKBIA, PIK3R1, IGF1R, CREBBP, RB1, FOXO1, E2F1, ERBB2, MDM2, EGFR, RAF1, AR, EP300, CREB3,	347	87	4214	2.931332604591076	0.0031889195712122564	3.548275905445042E-4	0.01993152874706361
KEGG_PATHWAY	hsa05214:Glioma	15	2.12%	2.57008666711203E-4	MAPK1, PRKCA, TP53, E2F2, PIK3R1, SHC2, IGF1R, RB1, E2F1, PLCG1, MDM2, EGFR, CAMK2A, RAF1, PRKCG,	347	60	4214	3.0360230547550433	0.050353417019632696	0.003034526577984864	0.3219189962741842
KEGG_PATHWAY	hsa05212:Pancreatic cancer	21	2.97%	8.436899615943094E-7	SMAD2, IKBKG, BCL2L1, MAPK1, TP53, E2F2, PIK3R1, RB1, STAT3, E2F1, STAT1, RALA, ERBB2, RAC3, RAC1, SMAD3, RAF1, EGFR, MAPK8, PLD1, SMAD4,	347	73	4214	3.4935059808140227	1.6956737563800228E-4	3.3915775609294485E-5	0.0010583364798866235
KEGG_PATHWAY	hsa05211:Renal cell carcinoma	15	2.12%	8.534187022772082E-4	RAP1A, MAPK1, JUN, PIK3R1, ETS1, CREBBP, CRK, PAK1, GAB1, PTPN11, RAC1, HIF1A, RAF1, EP300, CRKL,	347	67	4214	2.7188266161985464	0.15769272559481518	0.007770127872233412	1.0652878204106653
KEGG_PATHWAY	hsa05210:Colorectal cancer	20	2.83%	3.9526895359297406E-5	SMAD2, AXIN1, CTNNB1, CASP3, MAPK1, APC2, TP53, JUN, PIK3R1, IGF1R, FOS, RAC3, FZD1, SMAD3, RAC1, EGFR, RAF1, MAPK8, SMAD4, MYC,	347	85	4214	2.857433463298864	0.007913584398751228	7.220176733503392E-4	0.04957202043779363
KEGG_PATHWAY	hsa04310:Wnt signaling pathway	30	4.25%	9.341767152408865E-6	CTNNB1, PRKCA, MMP7, CREBBP, CSNK1A1, CTBP1, CSNK2A1, FZD1, WNT1, SFRP1, PRKCG, MAP3K7, SMAD4, MYC, SMAD2, AXIN1, PPP3R1, WNT2, APC2, TP53, JUN, FOSL1, CSNK2B, RAC3, SMAD3, RAC1, CAMK2A, MAPK8, EP300, PRKACA,	347	151	4214	2.412733553447717	0.0018759421849602331	2.6820744997535506E-4	0.011717868491800676
KEGG_PATHWAY	hsa05131:Pathogenic Escherichia coli infection - EPEC	11	1.56%	0.009770795376904196	YWHAZ, CTNNB1, PRKCA, TUBA3C, FYN, HCLS1, NCK1, ABL1, CTTN, ACTB, TUBA1A,	347	53	4214	2.520471969985319	0.8610425362099611	0.056394109123720004	11.588623980775036
KEGG_PATHWAY	hsa04210:Apoptosis	15	2.12%	0.007689675299571869	PPP3R1, IKBKG, CASP3, BCL2L1, TP53, NFKBIA, PIK3R1, DFFA, PRKAR2A, CASP8, CAPN1, MAP3K14, DFFB, PRKACA, NTRK1,	347	84	4214	2.1685878962536025	0.7880909388139924	0.04733069443926785	9.229298216182224
KEGG_PATHWAY	hsa05130:Pathogenic Escherichia coli infection - EHEC	11	1.56%	0.009770795376904196	YWHAZ, CTNNB1, PRKCA, TUBA3C, FYN, HCLS1, NCK1, ABL1, CTTN, ACTB, TUBA1A,	347	53	4214	2.520471969985319	0.8610425362099611	0.056394109123720004	11.588623980775036
KEGG_PATHWAY	hsa05120:Epithelial cell signaling in Helicobacter pylori infection	17	2.41%	8.424332524881767E-5	IKBKG, CASP3, SRC, NFKBIA, JUN, PTPRZ1, PAK1, TJP1, PLCG1, MAP3K14, RAC1, PTPN11, EGFR, MAPK14, F11R, MAPK8, JAM3,	347	68	4214	3.036023054755043	0.01679105375073775	0.0013017382840589953	0.1056251481243109
KEGG_PATHWAY	hsa05040:Huntington's disease	10	1.42%	3.483824238528519E-4	CASP8, CASP3, NCOR1, TP53, BDNF, HAP1, CASP1, EP300, CREBBP, CLTCL1,	347	29	4214	4.18761800655868	0.0676407411894977	0.003883388277333588	0.43614018655401265
KEGG_PATHWAY	hsa04110:Cell cycle	25	3.54%	1.1334284832959317E-5	CDC25A, CDC2, RBL1, CREBBP, CDC14A, E2F1, ORC2L, YWHAE, SMAD4, PRKDC, SMAD2, CDK2, ANAPC10, CDC45L, TP53, E2F2, CDC6, ABL1, HDAC1, RB1, YWHAZ, MDM2, SMAD3, GADD45G, EP300,	347	114	4214	2.6631781182061784	0.002275611024849855	2.847349755936701E-4	0.014217024412099821
KEGG_PATHWAY	hsa04012:ErbB signaling pathway	26	3.68%	6.973953839158449E-9	MAPK1, PRKCA, CBLC, SRC, SHC2, PAK1, GAB1, MAP2K7, ERBB2, BTC, EGFR, PRKCG, CRKL, MYC, PIK3R1, JUN, PTK2, NCK1, ABL1, CRK, STAT5A, PLCG1, CAMK2A, RAF1, MAPK8, CBL,	347	85	4214	3.714663502288523	1.4017637480767675E-6	3.5044112123294724E-7	8.748267443792201E-6
KEGG_PATHWAY	hsa04010:MAPK signaling pathway	55	7.79%	3.162067286728914E-11	PPP5C, FGFR1, RAP1A, IKBKG, FGF8, MAPK1, MAP2K7, EGFR, PRKCG, MAP3K7, CRKL, PPP3R1, CASP3, MAP3K4, ARRB2, CACNA1B, FOS, MAP3K14, MOS, RAF1, PRKACA, DUSP6, PRKCA, DDIT3, MAX, RASA2, SRF, FGF7, MAP3K3, PAK1, MAP3K5, FGF2, MAP3K7IP1, MAPK14, GNA12, NTRK1, MYC, TRAF6, TP53, JUN, PLA2G2A, ARRB1, FGF1, CRK, FLNC, DAXX, MAP3K8, RAC3, BDNF, RAC1, GADD45G, MAPK8IP1, MAPK8, NTRK2, FGFR4,	347	259	4214	2.578861282031311	6.355761916765346E-9	6.355761916765346E-9	3.966564854351873E-8
KEGG_PATHWAY	hsa04912:GnRH signaling pathway	17	2.41%	0.00364132630554308	PRKCA, MAPK1, MAP3K4, SRC, JUN, PLA2G2A, MAP3K3, ITPR1, MMP14, MAP2K7, EGFR, CAMK2A, RAF1, MAPK14, MAPK8, PRKACA, PLD1,	347	94	4214	2.1962719970568396	0.5196510146656785	0.025847316211259797	4.47296546162963
KEGG_PATHWAY	hsa04910:Insulin signaling pathway	21	2.97%	0.00588312327273242	PPARGC1A, MAPK1, LIPE, CBLC, IRS4, PIK3R1, PRKAB1, PRKAR2A, SHC2, CRK, FOXO1, FLOT1, PPP1R3A, PPP1CA, RAF1, MAPK8, PRKACA, CRKL, IRS1, CBL, SORBS1,	347	134	4214	1.9031786313389822	0.6945593834554189	0.037535466013372876	7.134411177308908
KEGG_PATHWAY	hsa04810:Regulation of actin cytoskeleton	33	4.67%	5.176417917027467E-4	ACTN2, FGFR1, MAPK1, FGF8, LIMK1, VAV1, FGF7, ACTN3, SLC9A1, PAK1, ITGB2, CHRM3, PPP1CA, FGF2, EGFR, CRKL, GNA12, MSN, FGD1, APC2, ACTC1, PIK3R1, PTK2, ACTB, FGF1, CRK, ITGB3, PXN, RAC3, MOS, RAC1, RAF1, FGFR4,	347	214	4214	1.8726871178862885	0.09884043439035983	0.005190131418173705	0.6474036351503787
KEGG_PATHWAY	hsa04720:Long-term potentiation	14	1.98%	0.0019813394154346753	PPP3R1, RAP1A, MAPK1, PRKCA, GRM1, CREBBP, ITPR1, PPP1CA, CAMK2A, RAF1, CAMK4, PRKCG, EP300, PRKACA,	347	65	4214	2.6156506317889603	0.3287705699371679	0.015215528315561833	2.4572043542635535
KEGG_PATHWAY	hsa01510:Neurodegenerative Diseases	10	1.42%	0.0035338268433737566	GFAP, CASP8, APP, PARK2, BCL2L1, CASP3, CASP1, APBA1, EP300, CREBBP,	347	39	4214	3.113869799748762	0.5091207937710475	0.02600973501324899	4.343596419416407
KEGG_PATHWAY	hsa04670:Leukocyte transendothelial migration	23	3.26%	1.598253064609154E-4	MSN, ACTN2, CTNNB1, RAP1A, PRKCA, VAV1, PTK2, PIK3R1, ACTB, ACTN3, GNAI3, ITGB2, NCF2, PXN, PLCG1, RAC1, RHOH, PTPN11, MAPK14, PRKCG, F11R, JAM3, MMP9,	347	117	4214	2.3873001798073843	0.03161685014792359	0.0021395381887312492	0.20030322267367007
KEGG_PATHWAY	hsa04664:Fc epsilon RI signaling pathway	17	2.41%	2.4397342853751345E-4	LCP2, PRKCA, GAB2, MAPK1, VAV1, PIK3R1, PLA2G2A, PRKCE, MAP2K7, PLCG1, RAC3, FYN, RAC1, RAF1, IL4, MAPK14, MAPK8,	347	74	4214	2.789859023288418	0.04786137678846558	0.003060596930642756	0.3056145536975974
KEGG_PATHWAY	hsa04662:B cell receptor signaling pathway	13	1.84%	0.005799783767978518	FCGR2B, PPP3R1, BCL10, IKBKG, VAV1, NFKBIA, JUN, PIK3R1, PTPN6, FOS, RAC3, RAC1, CR2,	347	65	4214	2.4288184438040346	0.6893692071990833	0.03822204834837317	7.036705129426868
KEGG_PATHWAY	hsa04660:T cell receptor signaling pathway	23	3.26%	4.333398486090909E-6	CD28, PPP3R1, BCL10, LCP2, IKBKG, TEC, CBLC, VAV1, NFKBIA, JUN, PIK3R1, NCK1, PTPN6, PAK1, GRAP2, LCK, FOS, PLCG1, MAP3K14, MAP3K8, FYN, IL4, CBL,	347	94	4214	2.971426819547489	8.706357594847614E-4	1.451586272874783E-4	0.005435766134953557
KEGG_PATHWAY	hsa04650:Natural killer cell mediated cytotoxicity	21	2.97%	0.0037885859034087737	PPP3R1, LCP2, PRKCA, MAPK1, CASP3, VAV1, GZMB, PIK3R1, PTPN6, SHC2, ITGB2, PAK1, LCK, SH2D1A, PLCG1, RAC3, FYN, RAC1, PTPN11, RAF1, PRKCG,	347	129	4214	1.9769452449567724	0.5337120584564021	0.025965628966256094	4.649922049666245
