# Supplementary material for: A systems biology approach to identify effective cocktail drugs
Source: BMC Syst Biol. 2010 Sep 13;4(Suppl 2):S7. doi: 10.1186/1752-0509-4-S2-S7 (PMC2982694; doi:10.1186/1752-0509-4-S2-S7)
Supplement: Additional file 5 — In this file, enriched GO terms in subnetwork affected by Metformin were listed. [file 1752-0509-4-S2-S7-S5.txt]

Category	Term	Count	%	PValue	Genes	List Total	Pop Hits	Pop Total	Fold Enrichment	Bonferroni	Benjamini	FDR
KEGG_PATHWAY	hsa04930:Type II diabetes mellitus	11	0.21%	0.0030052288408345005	CACNA1B, SLC2A2, IRS2, MAPK1, CACNA1C, IRS4, PIK3R1, SLC2A4, MAPK8, MAPK3, PRKCD,	349	45	4214	2.9515440942375037	0.4539039895225453	0.015793958920956253	3.7051121049809566
KEGG_PATHWAY	hsa04920:Adipocytokine signaling pathway	17	0.32%	2.2068794869463645E-4	AKT2, IKBKG, IRS4, NFKBIA, AKT1, PPARA, RELA, PRKAB1, PRKAA1, STK11, STAT3, JAK1, IRS2, PTPN11, TNFRSF1B, SLC2A4, MAPK8,	349	73	4214	2.8118695293794405	0.04339351933885949	0.001385388620578465	0.2764830268293106
KEGG_PATHWAY	hsa04916:Melanogenesis	20	0.38%	3.1997709455560097E-4	KIT, ASIP, CTNNB1, WNT2, GNAQ, PRKCA, MAPK1, GNAI3, CREBBP, MITF, FZD1, WNT1, CAMK2A, RAF1, GNAI2, PRKCG, PRKACA, EP300, GNAI1, MAPK3,	349	98	4214	2.464183381088825	0.06230044763105058	0.0019473646907061104	0.4006451921934384
KEGG_PATHWAY	hsa04912:GnRH signaling pathway	20	0.38%	1.8116378831608136E-4	GNAQ, PRKCA, MAPK1, MAP3K4, SRC, JUN, PLA2G2A, MAP3K3, ITPR1, MAP2K7, CACNA1C, SOS1, RAF1, EGFR, CAMK2A, MAPK14, MAPK8, PRKACA, MAPK3, PRKCD,	349	94	4214	2.569042248369201	0.03576209007461617	0.001213170855585366	0.22701800604217892
KEGG_PATHWAY	hsa04810:Regulation of actin cytoskeleton	36	0.68%	4.972906999328091E-5	FGFR1, IQGAP2, LIMK1, FGF8, MAPK1, WAS, VAV1, FGF7, SLC9A1, ITGB2, PAK1, CHRM3, SOS1, FGF2, EGFR, WASL, CRKL, GNA12, MSN, APC2, ACTC1, PTK2, PIK3R1, GIT1, FGF1, IQGAP1, RHOA, PAK7, RAC3, RAC1, ACTN1, RAF1, MAPK3, ARHGEF7, MYLK, FGFR4,	349	214	4214	2.031224058056396	0.009945999727640875	4.5425096093265616E-4	0.06236324141253302
KEGG_PATHWAY	hsa04730:Long-term depression	18	0.34%	9.022557844725155E-5	PRKG1, GNAQ, PRKCA, MAPK1, NOS1, GRM1, PLA2G2A, IGF1R, GNAI3, ITPR1, GUCY2C, PPP2R2A, RAF1, GNAI2, PRKCG, GNAI1, MAPK3, GNA12,	349	75	4214	2.897879656160459	0.017972689046648616	6.714840629721275E-4	0.1131218529911604
KEGG_PATHWAY	hsa04720:Long-term potentiation	17	0.32%	5.014184147541345E-5	PPP3R1, RAP1A, GNAQ, PRKCA, MAPK1, GRM1, RPS6KA1, CREBBP, ITPR1, CACNA1C, CAMK2A, RAF1, CAMK4, PRKCG, EP300, PRKACA, MAPK3,	349	65	4214	3.1579457791492174	0.010028142299346898	4.381110805417032E-4	0.06288073184207432
KEGG_PATHWAY	hsa04670:Leukocyte transendothelial migration	25	0.47%	1.9878294208909393E-5	CTNNB1, RAP1A, PRKCA, VAV1, ITGB2, PTPN11, RHOH, PRKCG, MAPK14, MSN, JAM2, PIK3R1, PTK2, GNAI3, NCF2, RHOA, PLCG1, RAC1, ACTN1, MLLT4, GNAI2, F11R, GNAI1, JAM3, CTNND1,	349	117	4214	2.5800210613964194	0.003987605152280582	1.902474648814989E-4	0.02493287061063887
KEGG_PATHWAY	hsa04664:Fc epsilon RI signaling pathway	20	0.38%	5.0455614245542105E-6	AKT2, PRKCA, GAB2, MAPK1, VAV1, PIK3R1, AKT1, PLA2G2A, MAP2K7, PLCG1, RAC3, SOS1, FYN, RAC1, RAF1, IL4, MAPK14, MAPK8, MAPK3, PRKCD,	349	74	4214	3.2633779911716876	0.0010136463179821753	9.219215048261731E-5	0.0063290692677409055
KEGG_PATHWAY	hsa04660:T cell receptor signaling pathway	22	0.42%	1.7044748831191945E-5	CD28, PPP3R1, AKT2, BCL10, ZAP70, IKBKG, VAV1, NFKBIA, JUN, PIK3R1, AKT1, NCK1, PAK1, PAK7, FOS, RHOA, PLCG1, SOS1, MAP3K14, MAP3K8, FYN, IL4,	349	94	4214	2.8259464732061206	0.003420161590279469	1.8030078138742134E-4	0.02137917183957505
KEGG_PATHWAY	hsa04620:Toll-like receptor signaling pathway	24	0.45%	5.683239628761642E-6	AKT2, TRAF6, MAPK1, IKBKG, NFKBIA, JUN, PIK3R1, AKT1, RELA, IL12A, CASP8, STAT1, FOS, MAP2K7, MAP3K8, TRAF3, CCL5, RAC1, MAP3K7IP1, MAPK14, MAPK8, MAP3K7, MAPK3, TICAM1,	349	102	4214	2.8410584864318222	0.0011416821958902812	9.519000343338746E-5	0.007128936079736636
KEGG_PATHWAY	hsa04540:Gap junction	23	0.44%	5.742254351406483E-6	PRKG1, GJA1, GNAQ, PRKCA, MAPK1, TUBA3C, CDC2, SRC, TUBB, GRM1, GNAI3, TJP1, ITPR1, TUBA4A, GUCY2C, SOS1, RAF1, EGFR, GNAI2, PRKCG, PRKACA, GNAI1, MAPK3,	349	95	4214	2.923299653144322	0.001153530609972253	8.878040020943168E-5	0.007202960451180296
KEGG_PATHWAY	hsa04530:Tight junction	28	0.53%	6.284749426459419E-6	SYMPK, CTNNB1, PRKCA, CASK, SRC, LLGL1, INADL, PARD6B, TJP1, CSNK2A1, PRKCG, CTTN, EXOC3, PRKCD, AKT2, JAM2, AKT1, GNAI3, RHOA, PPP2R2A, ACTN1, MLLT4, GNAI2, F11R, GNAI1, PARD3, JAM3, MAGI1,	349	132	4214	2.5612572718589917	0.001262441054267871	9.022725815366339E-5	0.007883429928901009
KEGG_PATHWAY	hsa04520:Adherens junction	29	0.55%	9.675005299660361E-13	CTNNB1, FGFR1, MAPK1, SRC, WAS, IGF1R, CREBBP, TJP1, CSNK2A1, PTPRM, FYN, EGFR, WASL, FER, MAP3K7, SMAD4, SMAD2, IQGAP1, RHOA, RAC3, SMAD3, RAC1, ACTN1, MLLT4, TGFBR1, PARD3, EP300, MAPK3, CTNND1,	349	74	4214	4.731898087198947	1.9445711707533064E-10	9.722855853766532E-11	1.2135847882177586E-9
KEGG_PATHWAY	hsa04510:Focal adhesion	34	0.64%	6.218925794570696E-5	CTNNB1, RAP1A, PRKCA, MAPK1, CAV3, SRC, VAV1, IGF1R, PAK1, SOS1, FYN, EGFR, PRKCG, CRKL, LAMA3, AKT2, LAMA1, BAD, PTK2, JUN, PIK3R1, AKT1, TLN1, FLNC, RHOA, PAK7, RAC3, CAV1, RAC1, ACTN1, RAF1, MAPK8, MAPK3, MYLK,	349	199	4214	2.0629796547205945	0.012422623717429304	4.998921941347101E-4	0.07798345720174682
KEGG_PATHWAY	hsa04370:VEGF signaling pathway	19	0.36%	1.0896678311172195E-5	PPP3R1, AKT2, BAD, PRKCA, MAPK1, SRC, MAPKAPK2, PIK3R1, PTK2, AKT1, PLA2G2A, PLCG1, RAC3, RAC1, RAF1, PTGS2, PRKCG, MAPK14, MAPK3,	349	71	4214	3.231203841962953	0.0021878474389855906	1.3688089806562775E-4	0.01366815243748487
KEGG_PATHWAY	hsa04360:Axon guidance	22	0.42%	0.002361376839207069	FES, PPP3R1, LIMK1, MAPK1, EPHB1, PTK2, NCK1, EPHA2, GNAI3, PAK1, PAK7, EFNA2, RHOA, RAC3, FYN, RAC1, RND1, GNAI2, ABLIM3, EPHB2, GNAI1, MAPK3,	349	132	4214	2.0124164278892076	0.37823808110162704	0.013113207967448193	2.9221172196478795
KEGG_PATHWAY	hsa04350:TGF-beta signaling pathway	17	0.32%	0.002447208019216326	SMAD2, MAPK1, DCN, PITX2, RBL1, BMPR1A, CREBBP, SMAD7, RHOA, PPP2R2A, SMAD3, SMAD1, TGFBR1, EP300, MAPK3, SMAD4, MYC,	349	90	4214	2.2807386182744347	0.3888981701531319	0.013222391641868225	3.0268347679525798
KEGG_PATHWAY	hsa04310:Wnt signaling pathway	33	0.63%	3.5925612860833333E-7	CTNNB1, PRKCA, PSEN1, CREBBP, CSNK1A1, CTBP1, CSNK2A1, FZD1, WNT1, SFRP1, PRKCG, SIAH1, MAP3K7, SMAD4, MYC, SMAD2, PPP3R1, AXIN1, WNT2, APC2, TP53, JUN, FOSL1, RHOA, RAC3, SMAD3, PPP2R2A, RAC1, CAMK2A, MAPK8, EP300, PRKACA, CSNK1E,	349	151	4214	2.638797700146113	7.220788770934128E-5	9.026271115986084E-6	4.5065716912651155E-4
KEGG_PATHWAY	hsa04210:Apoptosis	19	0.36%	1.2236042002743264E-4	PPP3R1, AKT2, BAD, IKBKG, CASP3, BCL2L1, TP53, NFKBIA, PIK3R1, AKT1, RELA, DFFA, PRKAR2A, CASP6, CASP8, MAP3K14, DFFB, PRKACA, NTRK1,	349	84	4214	2.7311365807067816	0.0242959336381684	8.780410547872819E-4	0.15338300781417846
KEGG_PATHWAY	hsa04115:p53 signaling pathway	15	0.28%	0.001054709240809026	CD82, CASP3, CDC2, TP53, BAI1, MDM4, CASP8, TSC2, ATR, CHEK1, MDM2, TP73, GADD45G, IGFBP3, SIAH1,	349	68	4214	2.6634923310298326	0.19112301650125219	0.006041914734280951	1.3150236692979878
KEGG_PATHWAY	hsa04110:Cell cycle	25	0.47%	1.2512019565648287E-5	CDC25A, CDC2, MCM7, RBL1, CREBBP, CDC14A, ORC2L, CDKN1C, YWHAE, SMAD4, SMAD2, BUB1B, CDC45L, ANAPC10, TP53, E2F2, HDAC1, RB1, YWHAZ, CHEK1, MDM2, ATR, SMAD3, GADD45G, EP300,	349	114	4214	2.6479163524857987	0.002511771874963542	1.4792621467163425E-4	0.015694195178628245
KEGG_PATHWAY	hsa04012:ErbB signaling pathway	26	0.49%	7.86024370261043E-9	MAPK1, PRKCA, SRC, PAK1, GAB1, MAP2K7, SOS1, EGFR, PRKCG, CRKL, MYC, ABL2, AKT2, BAD, PIK3R1, JUN, PTK2, AKT1, NCK1, PAK7, PLCG1, CAMK2A, RAF1, MAPK8, AREG, MAPK3,	349	85	4214	3.693376032361369	1.5799077374145654E-6	3.159817472120352E-7	9.860047101017955E-6
KEGG_PATHWAY	hsa04010:MAPK signaling pathway	61	1.16%	1.8256598528791605E-14	PPP5C, FGFR1, RAP1A, IKBKG, FGF8, MAPK1, MAP2K7, EGFR, PRKCG, MAP3K7, CRKL, PPM1A, PPP3R1, AKT2, CASP3, MAP3K4, PTPN7, ARRB2, CACNA1B, FOS, MAP3K14, RAF1, PRKACA, MAPK8IP3, DUSP6, PRKCA, MAX, RASA2, FGF7, MAP3K3, PAK1, MAP3K5, SOS1, FGF2, MAP3K7IP1, MAPK14, GNA12, NTRK1, MYC, TRAF6, TP53, MAPKAPK2, JUN, AKT1, PLA2G2A, ARRB1, RPS6KA1, FGF1, DAXX, FLNC, RAC3, MAP3K8, CACNA1C, RAC1, BDNF, GADD45G, M…	349	259	4214	2.843800820878185	3.659739178374366E-12	3.659739178374366E-12	2.283728761653947E-11
KEGG_PATHWAY	hsa01510:Neurodegenerative Diseases	12	0.23%	2.104716372924134E-4	GFAP, CASP8, APP, BAD, PARK2, BCL2L1, CASP3, HSPA5, CASP6, EP300, PSEN1, CREBBP,	349	39	4214	3.7152303284108443	0.041426705691112065	0.001363883635150387	0.26369933837770976
KEGG_PATHWAY	hsa05223:Non-small cell lung cancer	15	0.28%	5.130502157073078E-5	AKT2, BAD, PRKCA, MAPK1, TP53, E2F2, PIK3R1, AKT1, RB1, PLCG1, SOS1, EGFR, RAF1, PRKCG, MAPK3,	349	52	4214	3.4830284328851664	0.010259581610031154	4.29598274615528E-4	0.06433899414284294
KEGG_PATHWAY	hsa05222:Small cell lung cancer	21	0.40%	1.731711738246975E-5	AKT2, LAMA1, TRAF6, MAX, IKBKG, BCL2L1, TP53, E2F2, PTK2, NOS1, NFKBIA, PIK3R1, AKT1, RELA, TRAF1, RB1, TRAF3, PTGS2, LAMA3, MYC, TRAF5,	349	87	4214	2.9145341369429896	0.003474719872571086	1.7402339279393164E-4	0.02172076866132633
KEGG_PATHWAY	hsa05221:Acute myeloid leukemia	14	0.27%	3.93583616607281E-4	KIT, AKT2, BAD, IKBKG, MAPK1, PIK3R1, ZBTB16, RELA, AKT1, STAT3, SOS1, RAF1, MAPK3, MYC,	349	55	4214	3.073508726230789	0.07607638571883424	0.0023245258393650436	0.49259911088602726
KEGG_PATHWAY	hsa05220:Chronic myeloid leukemia	26	0.49%	2.958553628656391E-10	BCL2L1, IKBKG, MAPK1, NFKBIA, CTBP1, SOS1, PTPN11, CRKL, SMAD4, BCR, MYC, AKT2, BAD, GAB2, TP53, E2F2, PIK3R1, RELA, AKT1, HDAC1, RB1, MDM2, SMAD3, RAF1, TGFBR1, MAPK3,	349	74	4214	4.242391388523194	5.9466921609185874E-8	1.98223075731363E-8	3.711268847794713E-7
KEGG_PATHWAY	hsa05219:Bladder cancer	10	0.19%	0.004404760769448965	RB1, MMP1, MDM2, MAPK1, TP53, E2F2, RAF1, EGFR, MAPK3, MYC,	349	40	4214	3.018624641833811	0.5882391470714554	0.021409266749309985	5.387090305204745
KEGG_PATHWAY	hsa05218:Melanoma	19	0.36%	7.051432789025438E-6	AKT2, FGFR1, BAD, FGF8, MAPK1, TP53, E2F2, PIK3R1, AKT1, FGF7, IGF1R, FGF1, RB1, MDM2, MITF, FGF2, EGFR, RAF1, MAPK3,	349	69	4214	3.3248619243386903	0.0014163390315460322	9.44850685210552E-5	0.00884509890801688
KEGG_PATHWAY	hsa05215:Prostate cancer	22	0.42%	4.664547526222533E-6	AKT2, CTNNB1, FGFR1, BAD, IKBKG, MAPK1, TP53, E2F2, NFKBIA, PIK3R1, AKT1, RELA, IGF1R, CREBBP, RB1, MDM2, SOS1, EGFR, RAF1, AR, EP300, MAPK3,	349	87	4214	3.053321476797418	9.371368521872148E-4	9.375322883731219E-5	0.0058511445681808105
KEGG_PATHWAY	hsa05214:Glioma	17	0.32%	1.700319666371167E-5	AKT2, PRKCA, MAPK1, TP53, E2F2, PIK3R1, AKT1, IGF1R, RB1, PLCG1, MDM2, SOS1, EGFR, CAMK2A, RAF1, PRKCG, MAPK3,	349	60	4214	3.4211079274116525	0.0034118379932956966	1.8985261933057718E-4	0.02132705820897529
KEGG_PATHWAY	hsa05213:Endometrial cancer	14	0.27%	1.407699996726775E-4	AKT2, AXIN1, CTNNB1, BAD, MAPK1, APC2, TP53, PIK3R1, AKT1, SOS1, EGFR, RAF1, MAPK3, MYC,	349	50	4214	3.3808595988538688	0.02790015795981915	9.752745120453765E-4	0.17644130412202141
KEGG_PATHWAY	hsa05212:Pancreatic cancer	25	0.47%	1.2876790805905082E-9	BCL2L1, IKBKG, MAPK1, STAT3, RALA, STAT1, JAK1, EGFR, SMAD4, SMAD2, AKT2, BAD, TP53, E2F2, PIK3R1, RELA, AKT1, RB1, RAC3, SMAD3, RAC1, RAF1, MAPK8, TGFBR1, MAPK3,	349	73	4214	4.135102249087412	2.588234606637485E-7	6.470587143869722E-8	1.6152904791510991E-6
KEGG_PATHWAY	hsa05211:Renal cell carcinoma	20	0.38%	9.776358066098909E-7	AKT2, RAP1A, MAPK1, JUN, PIK3R1, AKT1, VHL, ETS1, CREBBP, PAK1, GAB1, PAK7, SOS1, PTPN11, RAC1, HIF1A, RAF1, EP300, CRKL, MAPK3,	349	67	4214	3.604327930547834	1.9648558736840016E-4	2.1833638663815158E-5	0.0012263590719374662
KEGG_PATHWAY	hsa05210:Colorectal cancer	26	0.49%	7.86024370261043E-9	CTNNB1, MAPK1, IGF1R, SOS1, FZD1, EGFR, SMAD4, MYC, SMAD2, AKT2, AXIN1, BAD, CASP3, APC2, TP53, PIK3R1, JUN, AKT1, FOS, RAC3, SMAD3, RAC1, RAF1, MAPK8, TGFBR1, MAPK3,	349	85	4214	3.693376032361369	1.5799077374145654E-6	3.159817472120352E-7	9.860047101017955E-6
KEGG_PATHWAY	hsa05131:Pathogenic Escherichia coli infection - EPEC	12	0.23%	0.0033458640607696216	YWHAZ, CTNNB1, TUBA4A, RHOA, PRKCA, TUBA3C, FYN, WAS, TUBB, WASL, NCK1, CTTN,	349	53	4214	2.7338487322268477	0.490153852393586	0.017124658563981265	4.117007189364752
KEGG_PATHWAY	hsa05130:Pathogenic Escherichia coli infection - EHEC	12	0.23%	0.0033458640607696216	YWHAZ, CTNNB1, TUBA4A, RHOA, PRKCA, TUBA3C, FYN, WAS, TUBB, WASL, NCK1, CTTN,	349	53	4214	2.7338487322268477	0.490153852393586	0.017124658563981265	4.117007189364752
KEGG_PATHWAY	hsa05120:Epithelial cell signaling in Helicobacter pylori infection	22	0.42%	5.0321221574328075E-8	JAM2, IKBKG, CASP3, SRC, NFKBIA, JUN, RELA, IL8RA, GIT1, PTPRZ1, PAK1, TJP1, PLCG1, MAP3K14, CCL5, RAC1, PTPN11, EGFR, MAPK14, F11R, MAPK8, JAM3,	349	68	4214	3.906455418843755	1.0114514628623006E-5	1.444936924777096E-6	6.312393268093075E-5
KEGG_PATHWAY	hsa05040:Huntington's disease	11	0.21%	6.238167134222847E-5	CASP8, TGM2, CASP3, NCOR1, TP53, BDNF, HAP1, CASP6, EP300, CREBBP, CLTCL1,	349	29	4214	4.579982215196127	0.012460820004458029	4.821570729431901E-4	0.07822465093639819
