# Supplementary material for: A systems biology approach to identify effective cocktail drugs
Source: BMC Syst Biol. 2010 Sep 13;4(Suppl 2):S7. doi: 10.1186/1752-0509-4-S2-S7 (PMC2982694; doi:10.1186/1752-0509-4-S2-S7)
Supplement: Additional file 6 — In this file, enriched GO terms in subnetwork affected by Rosiglitazone were listed. [file 1752-0509-4-S2-S7-S6.txt]

Category	Term	Count	%	PValue	Genes	List Total	Pop Hits	Pop Total	Fold Enrichment	Bonferroni	Benjamini	FDR
KEGG_PATHWAY	hsa05223:Non-small cell lung cancer	13	1.92%	4.5741354904311294E-4	MAPK1, PRKCA, TP53, PIK3R1, AKT1, CASP9, E2F1, ERBB2, PLCG1, SOS1, EGFR, PRKCG, RXRG,	327	52	4214	3.2217125382262997	0.08785942095867716	0.004171328335840219	0.5722762380269586
KEGG_PATHWAY	hsa05222:Small cell lung cancer	18	2.65%	2.769803923032281E-4	PTEN, BCL2L1, TP53, PIAS3, PIK3R1, NOS1, PTK2, AKT1, RELA, TRAF1, ITGB1, CASP9, E2F1, APAF1, TRAF3, NOS3, RXRG, MYC,	327	87	4214	2.6662448592217656	0.054158971892669716	0.0029262769463570537	0.34689481953957824
KEGG_PATHWAY	hsa04540:Gap junction	19	2.80%	2.754715041277835E-4	PRKG1, GUCY1A2, GNAQ, PRKCA, MAPK1, CDC2, SRC, TUBB, TUBA1A, ITPR1, GUCY1B3, TUBA8, GUCY2C, SOS1, NPR1, EGFR, GNAI2, PRKCG, PRKACA,	327	95	4214	2.57737003058104	0.05387198826642359	0.0030717945842847483	0.3450080668336519
KEGG_PATHWAY	hsa05221:Acute myeloid leukemia	13	1.92%	7.870631713848503E-4	RUNX1T1, PML, PIM1, CCNA1, MAPK1, PIK3R1, ZBTB16, RELA, AKT1, STAT3, STAT5A, SOS1, MYC,	327	55	4214	3.045982763413956	0.14637388602815649	0.0060685112392109275	0.9828348883565763
KEGG_PATHWAY	hsa04530:Tight junction	24	3.54%	1.5231518992985432E-4	ACTN2, PRKCZ, CTNNB1, PRKCA, PTEN, EPB41L3, CASK, HCLS1, SRC, RAB3B, LLGL1, AKT1, ACTB, ACTN3, MAGI2, PRKCE, CSNK2A1, MYH4, PRKCQ, MLLT4, GNAI2, PRKCG, F11R, MAGI1,	327	132	4214	2.343063664164582	0.03015371101386466	0.0017994193945508608	0.19089934127799468
KEGG_PATHWAY	hsa05220:Chronic myeloid leukemia	21	3.10%	4.08601420284372E-7	BCL2L1, MAPK1, TP53, CBLC, SHC3, PIK3R1, AKT1, RELA, ABL1, SHC2, HDAC1, E2F1, STAT5A, CTBP1, SOS1, SMAD3, PTPN11, CRKL, SHC1, CBL, MYC,	327	74	4214	3.65707909744607	8.212552976416543E-5	2.053201477780764E-5	5.125566197361486E-4
KEGG_PATHWAY	hsa04520:Adherens junction	20	2.95%	1.8896129465228705E-6	ACP1, ACTN2, CTNNB1, FGFR1, MAPK1, WAS, SRC, PTPN6, ACTB, ACTN3, CREBBP, IQGAP1, ERBB2, CSNK2A1, FYN, RAC1, SMAD3, EGFR, MLLT4, EP300,	327	74	4214	3.4829324737581615	3.7974044144806207E-4	6.330008998278736E-5	0.0023703425807708456
KEGG_PATHWAY	hsa05219:Bladder cancer	10	1.47%	0.002831355652887734	E2F1, ERBB2, MMP1, MAPK1, TP53, DAPK1, EGFR, THBS1, MMP9, MYC,	327	40	4214	3.2217125382262997	0.4344234784673927	0.018216224835725714	3.494238028773622
KEGG_PATHWAY	hsa04510:Focal adhesion	43	6.34%	6.661798838883796E-10	ACTN2, ZYX, CTNNB1, RAP1A, PRKCA, PTEN, MAPK1, IGF1, CAV3, SRC, VAV1, SHC2, ACTN3, PAK1, ERBB2, COL1A2, SOS1, SPP1, FYN, PPP1CA, EGFR, PRKCG, GSK3B, SHC1, CRKL, THBS1, MAPK10, SHC3, PTK2, JUN, PIK3R1, AKT1, ITGB1, ACTB, ITGB3, THBS2, FLNC, PXN, PAK7, CAV1, RAC1, MAPK8, MYLK,	327	199	4214	2.784595761683033	1.339021488133696E-7	6.6951076682642E-8	8.356694336519865E-7
KEGG_PATHWAY	hsa05216:Thyroid cancer	8	1.18%	0.0035622955162754777	CTNNB1, TPM3, MAPK1, TP53, PPARG, RXRG, NTRK1, MYC,	327	27	4214	3.81832597123117	0.5119316275941783	0.021501824596453667	4.3778724161795175
KEGG_PATHWAY	hsa04370:VEGF signaling pathway	17	2.51%	7.159138552949953E-5	PRKCA, MAPK1, SRC, MAPKAPK2, PIK3R1, PTK2, AKT1, PLA2G2A, SHC2, CASP9, PXN, HSPB1, PLCG1, RAC1, MAPK14, PRKCG, NOS3,	327	71	4214	3.0855838394280055	0.014287336927041094	0.0010273564513031408	0.08976857066764765
KEGG_PATHWAY	hsa05215:Prostate cancer	19	2.80%	8.468110721262606E-5	CTNNB1, FGFR1, PTEN, MAPK1, IGF1, TP53, PIK3R1, AKT1, RELA, CREBBP, CASP9, FOXO1, E2F1, ERBB2, SOS1, EGFR, GSK3B, AR, EP300,	327	87	4214	2.8143695736229746	0.01687757391153588	0.0010632857647163707	0.10617377539098305
KEGG_PATHWAY	hsa05214:Glioma	16	2.36%	3.308803779055862E-5	PRKCA, MAPK1, PTEN, IGF1, TP53, SHC3, PIK3R1, AKT1, SHC2, E2F1, PLCG1, SOS1, EGFR, CAMK2A, PRKCG, SHC1,	327	60	4214	3.436493374108053	0.00662873796948682	5.540802431137637E-4	0.0414983729381202
KEGG_PATHWAY	hsa05213:Endometrial cancer	13	1.92%	3.098500530753974E-4	CTNNB1, MAPK1, PTEN, TP53, PIK3R1, AKT1, CASP9, APC, ERBB2, SOS1, EGFR, GSK3B, MYC,	327	50	4214	3.350581039755352	0.06038918060663856	0.00310963062063474	0.3879877342091609
KEGG_PATHWAY	hsa05212:Pancreatic cancer	16	2.36%	3.575345324155728E-4	MAPK10, BCL2L1, MAPK1, TP53, PIK3R1, AKT1, RELA, STAT3, CASP9, E2F1, STAT1, ERBB2, SMAD3, RAC1, EGFR, MAPK8,	327	73	4214	2.824515102006619	0.06935491274914596	0.003416877290272957	0.4475740832388553
KEGG_PATHWAY	hsa05211:Renal cell carcinoma	13	1.92%	0.004632650047484293	RAP1A, MAPK1, JUN, PIK3R1, AKT1, CREBBP, PAK1, PAK7, SOS1, PTPN11, RAC1, EP300, CRKL,	327	67	4214	2.500433611757725	0.6067564816766755	0.026314052743183214	5.658397158126894
KEGG_PATHWAY	hsa05210:Colorectal cancer	20	2.95%	1.6998708340129592E-5	CTNNB1, MAPK10, MAPK1, CASP3, TP53, JUN, PIK3R1, AKT1, DVL1, CASP9, APC, FOS, SOS1, FZD1, RAC1, SMAD3, EGFR, GSK3B, MAPK8, MYC,	327	85	4214	3.0322000359776937	0.003410938902560834	3.416185767599611E-4	0.02132142907059764
KEGG_PATHWAY	hsa04310:Wnt signaling pathway	27	3.98%	6.939346464098922E-5	CTNNB1, PRKCA, CXXC4, MMP7, DVL1, PORCN, CREBBP, CTBP1, APC, CSNK2A1, FZD1, WNT1, SFRP1, GSK3B, PRKCG, MYC, MAPK10, WNT2, TP53, JUN, SMAD3, RAC1, CAMK2A, MAPK8, EP300, PRKACA, WNT4,	327	151	4214	2.304271219393645	0.013851739799421336	0.0010723915281857233	0.08701369740706788
KEGG_PATHWAY	hsa05131:Pathogenic Escherichia coli infection - EPEC	13	1.92%	5.510315741378884E-4	CTNNB1, PRKCA, WAS, HCLS1, TUBB, ITGB1, ABL1, NCK1, TUBA1A, ACTB, KRT18, TUBA8, FYN,	327	53	4214	3.1609255092031616	0.10487139027473158	0.004605523278005341	0.6890308096753062
KEGG_PATHWAY	hsa05130:Pathogenic Escherichia coli infection - EHEC	13	1.92%	5.510315741378884E-4	CTNNB1, PRKCA, WAS, HCLS1, TUBB, ITGB1, ABL1, NCK1, TUBA1A, ACTB, KRT18, TUBA8, FYN,	327	53	4214	3.1609255092031616	0.10487139027473158	0.004605523278005341	0.6890308096753062
KEGG_PATHWAY	hsa05120:Epithelial cell signaling in Helicobacter pylori infection	18	2.65%	9.834976182060524E-6	MAPK10, CASP3, SRC, JUN, RELA, IL8RA, PTPRZ1, PAK1, CXCL1, PLCG1, CCL5, RAC1, PTPN11, EGFR, HBEGF, MAPK14, F11R, MAPK8,	327	68	4214	3.4112250404749056	0.001974887272536585	2.196247604713264E-4	0.012336491325448673
KEGG_PATHWAY	hsa05010:Alzheimer's disease	8	1.18%	0.004441345018119727	LRP1, APP, APBB1, MME, CASP3, C1QA, PSEN2, GSK3B,	327	28	4214	3.6819571865443423	0.5912692510813837	0.02597145260935585	5.430692928074654
KEGG_PATHWAY	hsa04012:ErbB signaling pathway	32	4.72%	2.8636764481981953E-14	PRKCA, MAPK1, SRC, CBLC, SHC2, PAK1, ERBB2, BTC, SOS1, EGFR, GSK3B, PRKCG, SHC1, ERBB3, CRKL, MYC, MAPK10, SHC3, JUN, PIK3R1, PTK2, AKT1, NCK1, ABL1, STAT5A, PAK7, PLCG1, CAMK2A, HBEGF, MAPK8, AREG, CBL,	327	85	4214	4.8515200575643105	5.757394561101137E-12	5.757394561101137E-12	3.5926817076870066E-11
KEGG_PATHWAY	hsa04010:MAPK signaling pathway	34	5.01%	0.0024872756664161225	FGFR1, RAP1A, PRKCA, FGF8, MAPK1, FGF7, PAK1, SOS1, EGFR, MAPK14, PRKCG, CRKL, FGF13, NTRK1, MYC, MAPK10, CASP3, TP53, MAPKAPK2, JUN, PTPN7, AKT1, PLA2G2A, ARRB2, FGF1, FLNC, FOS, MAP3K8, MOS, RAC1, MAPK8IP1, MAPK8, PRKACA, MAPK8IP2,	327	259	4214	1.6917100586825358	0.3938120479741847	0.01654707425009594	3.075683336098156
KEGG_PATHWAY	hsa04920:Adipocytokine signaling pathway	15	2.21%	0.0011545462443651772	MAPK10, PPARGC1A, IRS4, RELA, PPARA, AKT1, STAT3, PTPN11, TNFRSF1B, PRKCQ, SLC2A4, MAPK8, RXRG, IRS1, LEP,	327	73	4214	2.6479829081312056	0.2072107554830186	0.008258490549860276	1.438673451452832
KEGG_PATHWAY	hsa04916:Melanogenesis	17	2.51%	0.0030854943164175946	ASIP, CTNNB1, WNT2, GNAQ, PRKCA, MAPK1, DVL1, CREBBP, FZD1, WNT1, CAMK2A, GNAI2, PRKCG, GSK3B, PRKACA, EP300, WNT4,	327	98	4214	2.235474006116208	0.4626701449998887	0.01922354738664067	3.80231525267809
KEGG_PATHWAY	hsa04910:Insulin signaling pathway	26	3.83%	2.381762333233158E-5	PRKCZ, MAPK1, CBLC, LIPE, PRKAR2A, SHC2, SOS1, PPP1R3A, PPP1CA, SLC2A4, GSK3B, SHC1, CRKL, MAPK10, PPARGC1A, IRS4, SHC3, PIK3R1, AKT1, INPP5D, FOXO1, FLOT1, MAPK8, PRKACA, IRS1, CBL,	327	134	4214	2.500433611757725	0.0047759579715837	4.351234247207403E-4	0.029873197981111765
KEGG_PATHWAY	hsa04810:Regulation of actin cytoskeleton	34	5.01%	7.399797787150015E-5	ACTN2, FGFR1, IQGAP2, FGF8, MAPK1, WAS, VAV1, FGF7, ACTN3, PAK1, ITGB2, APC, SOS1, PPP1CA, EGFR, CRKL, FGF13, MSN, ACTA1, FGD1, PIK3R1, F2, PTK2, ITGB1, ACTB, FGF1, ITGB3, IQGAP1, PXN, PAK7, MOS, RAC1, ARHGEF7, MYLK,	327	214	4214	2.0474434822372745	0.014764070235303905	9.911181101579514E-4	0.09278491247970422
KEGG_PATHWAY	hsa04730:Long-term depression	16	2.36%	4.8608294174178404E-4	PRKG1, GUCY1A2, GNAQ, PRKCA, MAPK1, IGF1, RYR1, NOS1, PLA2G2A, ITPR1, GUCY1B3, GUCY2C, NPR1, GNAI2, PRKCG, NOS3,	327	75	4214	2.7491946992864427	0.09310302564931272	0.004239960868027692	0.6080443311538675
KEGG_PATHWAY	hsa01510:Neurodegenerative Diseases	10	1.47%	0.002350611175422658	APP, PARK2, APLP1, NGFR, BCL2L1, CASP3, CASP1, PSEN2, EP300, CREBBP,	327	39	4214	3.304320552026974	0.37688801052935617	0.016179035811573983	2.908975327315344
KEGG_PATHWAY	hsa04670:Leukocyte transendothelial migration	25	3.69%	6.477605250228188E-6	ACTN2, CTNNB1, RAP1A, PRKCA, VAV1, ACTN3, ITGB2, PTPN11, PRKCG, MAPK14, MSN, PIK3R1, PTK2, ITGB1, ACTB, TXK, NCF2, PXN, PLCG1, CDH5, RAC1, MLLT4, GNAI2, F11R, MMP9,	327	117	4214	2.753600460022478	0.0013011556342250596	1.8598311331363693E-4	0.008125334327113709
KEGG_PATHWAY	hsa04664:Fc epsilon RI signaling pathway	19	2.80%	8.14295399556028E-6	LCP2, MAPK10, PRKCA, MAPK1, VAV1, PIK3R1, AKT1, PLA2G2A, SYK, PRKCE, INPP5D, PLCG1, BTK, SOS1, FYN, RAC1, IL4, MAPK14, MAPK8,	327	74	4214	3.3087858500702536	0.0016354016879502886	2.045716245039353E-4	0.010214204952274653
KEGG_PATHWAY	hsa04662:B cell receptor signaling pathway	14	2.06%	0.0011475829690270568	FCGR2B, VAV1, JUN, PIK3R1, AKT1, PTPN6, SYK, INPP5D, FOS, BTK, CD72, RAC1, GSK3B, CR2,	327	65	4214	2.775629263702658	0.2060990957541251	0.00851159290488257	1.4300539472454799
KEGG_PATHWAY	hsa04660:T cell receptor signaling pathway	24	3.54%	3.899685592379425E-7	CD28, LCP2, ZAP70, TEC, VAV1, CBLC, JUN, PIK3R1, AKT1, NCK1, PTPN6, PAK1, GRAP2, LCK, CD247, PAK7, FOS, PLCG1, SOS1, MAP3K8, FYN, PRKCQ, IL4, CBL,	327	94	4214	3.2902596135077102	7.838062376563926E-5	2.6127557231858667E-5	4.891832923403783E-4
KEGG_PATHWAY	hsa04650:Natural killer cell mediated cytotoxicity	28	4.13%	1.1034868233043195E-6	LCP2, PRKCA, MAPK1, VAV1, PTPN6, SHC2, ITGB2, PAK1, CD244, FCGR3A, CD247, SH2D1A, SOS1, FYN, PTPN11, PRKCG, SHC1, ZAP70, CASP3, TYROBP, SHC3, PIK3R1, CD48, SYK, LCK, PLCG1, RAC1, KIR3DL1,	327	129	4214	2.797145769622834	2.217763778331605E-4	4.43592108712032E-5	0.0013842272185815574
